# Supplementary material for: RNA-Seq analysis reveals potential regulators of programmed cell death and leaf remodelling in lace plant (Aponogeton madagascariensis)
Source: BMC Plant Biol. 2021 Aug 13;21:375. doi: 10.1186/s12870-021-03066-7 (PMC8361799; doi:10.1186/s12870-021-03066-7)
Supplement: Supplementary file 1 — Additional file 1: Dataset S1. Mapping rates of Trinity assembly. [file 12870_2021_3066_MOESM1_ESM.xlsx]

## Sheet: Mapping Summary
Mapped Reads Data
Sample name-Rep	Raw Reads	Filtered and Cleaned Reads	Mean GC (%)	Aligned Reads	Alignment Ratio (%)
Pre-perforation-1	80954123	7.85253e+07	49.5	64876489	0.826186
Pre-perforation-2	77974655	7.74286e+07	50.5	63011170	0.813797
Pre-perforation-3	57436832	5.68623e+07	50.5	45914891	0.807475
Window-1	72259102	6.90073e+07	49	58284057	0.844607
Window-2	67728431	6.71187e+07	50.5	54318072	0.809284
Window-3	72564943	7.2202e+07	50.5	57689061	0.798995
Mature-1	67741388	6.43542e+07	51	51144630	0.794737
Mature-2	58634488	5.77548e+07	50	39894818	0.690761
Mature-3	62105676	6.07392e+07	47	44908512	0.739366
Juvenile-1	78863678	7.813e+07	51	54400027	0.696275
Juvenile-2	72925453	7.17074e+07	49	49064123	0.684227
Juvenile-3	58052426	5.6659e+07	50.5	38680233	0.682684
NPCD-1	60927955	6.04891e+07	50	48437600	0.800766
NPCD-2	77180577	7.45562e+07	49	61049681	0.818841
NPCD-3	72654331	7.17605e+07	50.5	56590329	0.7886
PCD-1	60482164	5.80628e+07	49.5	47127599	0.811667
PCD-2	57263106	5.50297e+07	49.5	45924926	0.834547
PCD-3	164512023	1.57931e+08	49.5	130885421	0.82875
total:	1320261351	1.28832e+09	total:	1012201639
