# Supplementary material for: RNA-Seq analysis reveals potential regulators of programmed cell death and leaf remodelling in lace plant (Aponogeton madagascariensis)
Source: BMC Plant Biol. 2021 Aug 13;21:375. doi: 10.1186/s12870-021-03066-7 (PMC8361799; doi:10.1186/s12870-021-03066-7)
Supplement: Supplementary file 3 — Additional file 3: Dataset S2. Leaf stage cluster annotation, median expression values, GO term counts and GO enrichment results. [file 12870_2021_3066_MOESM3_ESM.xlsx]

## Sheet: Leaf stage GO counts
GO category	Pre-perforation cluster GO counts	Window cluster GO counts	Mature cluster GO counts	Imperforate cluster GO counts	Pre-perforation cluster GO counts (scaled)	Window cluster GO counts (scaled)	Mature cluster GO counts (scaled)	Imperforate cluster GO counts (scaled)
Chlorophyll biosynthesis	2	0	3	0	0.666667	0	1	0
Photosystem II	2	1	14	16	0.125	0.0625	0.875	1
Photosystem I	1	1	12	28	0.0357143	0.0357143	0.428571	1
ATP synthase	3	0	0	16	0.1875	0	0	1
Cell wall biosynthesis	2	0	3	0	0.666667	0	1	0
Cell wall organization	64	7	6	5	1	0.109375	0.09375	0.078125
Cellulose biosynthesis	2	0	3	0	0.666667	0	1	0
Lignin biosynthesis	11	3	2	0	1	0.272727	0.181818	0
Stomata development	5	0	0	0	1	0	0	0
Cutin biosynthesis	3	0	0	0	1	0	0	0
Suberin biosynthesis	2	3	0	0	0.666667	1	0	0
MADS box	0	0	1	0	0	0	1	0
Homeobox	19	0	0	0	1	0	0	0
Trihelix	19	0	1	0	1	0	0.0526316	0
GRAS	0	0	0	0	0	0	0	0
YABBY	2	0	0	0	1	0	0	0
MYB	20	4	4	5	1	0.2	0.2	0.25
bHLH	13	1	1	0	1	0.0769231	0.0769231	0
Zinc finger	42	2	7	1	1	0.047619	0.166667	0.0238095
C2H2	0	0	0	0	0	0	0	0
WRKY	5	0	5	5	1	0	1	1
GATA	9	1	1	0	1	0.111111	0.111111	0
NAC	0	0	0	1	0	0	0	1
Auxin response factor	5	0	0	0	1	0	0	0
Heat shock factor	0	0	0	0	0	0	0	0
Ethylene response factor	15	3	0	0	1	0.2	0	0
Auxin biosynthesis	1	0	0	0	1	0	0	0
Auxin transport	12	3	0	0	1	0.25	0	0
Auxin activated sign. Pathway	37	7	1	0	1	0.189189	0.027027	0
ABA biosynthesis	3	0	1	0	1	0	0.333333	0
ABA transport	1	0	1	0	1	0	1	0
BR biosynthesis	4	6	0	0	0.666667	1	0	0
CK biosynthesis	2	1	0	0	1	0.5	0	0
GA biosynthesis	7	0	1	0	1	0	0.142857	0
Ethylene biosynthesis	2	0	0	0	1	0	0	0
Ethylene activated sign. Path	21	4	0	1	1	0.190476	0	0.047619
Ethylene receptor activity	2	3	0	0	0.666667	1	0	0
Jasmonate biosynthesis	4	3	0	0	1	0.75	0	0
SA biosynthesis	0	0	0	0	0	0	0	0
SA response	26	7	7	4	1	0.269231	0.269231	0.153846
PCD	0	0	0	0	0	0	0	0
PCD regulation	6	0	1	0	1	0	0.166667	0
Pos. reg. of PCD	1	0	0	0	1	0	0	0
Neg. reg. of PCD	0	0	0	1	0	0	0	1
Isomerase activity	1	0	0	0	1	0	0	0
Hydrolase activity	11	4	4	4	1	0.363636	0.363636	0.363636
Oxidoreductase activity	24	3	4	2	1	0.125	0.166667	0.0833333
Lyase activity	2	0	0	0	1	0	0	0
Flavonoid biosynth.	8	3	1	1	1	0.375	0.125	0.125
Aspartic endopept.	36	3	15	24	1	0.0833333	0.416667	0.666667
Serine endopept.	18	1	4	6	1	0.0555556	0.222222	0.333333
Metalloprotease endopept.	0	0	0	0	0	0	0	0
Cysteine endopept.	5	0	0	0	1	0	0	0
Autophagosome assembly	4	1	0	1	1	0.25	0	0.25
Positive reg. of autophagy	2	1	0	1	1	0.5	0	0.5

## Sheet: Pre-perforation cluster annotat
gene ID	Uniprot	median Pre-perforation log2(FPKM+1)	median Window log2(FPKM+1)	median Mature log2(FPKM+1)	median Imperforate log2(FPKM+1)	Uniprot_species	GO categories	PantherID	Arabidopsis homolog
TRINITY_DN1675_c1_g1	14-3-3 protein 9;	0.746745	0.672801	-0.665766	-0.475467	14339_SOLLC	GO:0019904: F:protein domain specific binding	PF00244	NA
TRINITY_DN17471_c0_g2	1-aminocyclopropane-1-carboxylate synthase CMA101;	1.62407	2.54744	-1.45603	-1.98135	1A12_CUCMA	GO:0016847: F:1-aminocyclopropane-1-carboxylate synthase activity; GO:0030170: F:pyridoxal phosphate binding; GO:0009693: P:ethylene biosynthetic process; GO:0009835: P:fruit ripening	PF00155	NA
TRINITY_DN88383_c0_g2	21 kDa protein;	1.90147	0.414779	-1.19529	-2.12468	21KD_DAUCA	GO:0004857: F:enzyme inhibitor activity	PF04043	NA
TRINITY_DN10123_c0_g2	Serine/threonine protein phosphatase 2A 57 kDa regulatory subunit B' kappa isoform;	1.32414	0.836501	-0.871703	-0.752067	2A5K_ARATH	GO:0005737: C:cytoplasm; GO:0005829: C:cytosol; GO:0005634: C:nucleus; GO:0000159: C:protein phosphatase type 2A complex; GO:0072542: F:protein phosphatase activator activity; GO:0006470: P:protein dephosphorylation; GO:0031952: P:regulation of protein autophosphorylation; GO:0007165: P:signal transduction	PF01603	AT5G25510
TRINITY_DN130242_c1_g1	Coumaroyl-CoA:anthocyanidin 3-O-glucoside-6''-O-coumaroyltransferase 1;	1.5341	0.816629	-0.753985	-1.80819	3AT1_ARATH	GO:0016747: F:transferase activity, transferring acyl groups other than amino-acyl groups	PF02458	AT1G03940
TRINITY_DN231069_c0_g1	Probable 3-hydroxyisobutyrate dehydrogenase-like 1, mitochondrial;	1.93015	1.16957	-0.898684	-1.51129	3HID1_ARATH	GO:0005829: C:cytosol; GO:0005739: C:mitochondrion; GO:0008442: F:3-hydroxyisobutyrate dehydrogenase activity; GO:0051287: F:NAD binding; GO:0050661: F:NADP binding; GO:0006574: P:valine catabolic process	PF14833;PF03446	AT4G29120
TRINITY_DN4833_c0_g3	4-coumarate--CoA ligase;	1.27932	0.0319782	-0.308971	-1.10224	4CL_VANPL	GO:0016207: F:4-coumarate-CoA ligase activity; GO:0005524: F:ATP binding; GO:0009698: P:phenylpropanoid metabolic process	PF00501;PF13193	NA
TRINITY_DN53142_c0_g2	Probable 4-coumarate--CoA ligase 2;	0.757315	-0.124262	-0.510521	-0.510521	4CL2_ORYSJ	GO:0016207: F:4-coumarate-CoA ligase activity; GO:0005524: F:ATP binding; GO:0009698: P:phenylpropanoid metabolic process; GO:0010584: P:pollen exine formation	PF00501;PF13193	NA
TRINITY_DN166233_c0_g2	4-coumarate--CoA ligase 2;	0.876373	-0.0448585	-1.74669	0.465131	4CL2_TOBAC	GO:0016207: F:4-coumarate-CoA ligase activity; GO:0005524: F:ATP binding; GO:0009698: P:phenylpropanoid metabolic process	PF00501;PF13193	NA
TRINITY_DN52097_c2_g1	Probable 4-coumarate--CoA ligase 5;	2.15058	-0.808081	-1.37173	-0.516535	4CL5_ORYSJ	GO:0016207: F:4-coumarate-CoA ligase activity; GO:0005524: F:ATP binding; GO:0009698: P:phenylpropanoid metabolic process	PF00501;PF13193	NA
TRINITY_DN86816_c4_g1	4-coumarate--CoA ligase-like 1;	1.01005	0.755957	-1.24914	-0.433167	4CLL1_ORYSJ	GO:0005777: C:peroxisome; GO:0005524: F:ATP binding; GO:0004321: F:fatty-acyl-CoA synthase activity; GO:0016874: F:ligase activity; GO:0009695: P:jasmonic acid biosynthetic process	PF00501;PF13193	NA
TRINITY_DN19557_c1_g2	4-coumarate--CoA ligase-like 4;	0.681521	-0.371956	-1.02502	0.198181	4CLL4_ORYSJ	GO:0005524: F:ATP binding; GO:0016874: F:ligase activity	PF00501;PF13193	NA
TRINITY_DN96755_c0_g1	4-coumarate--CoA ligase-like 4;	0.648192	0.0939169	-1.08086	-0.81358	4CLL4_ORYSJ	GO:0005524: F:ATP binding; GO:0016874: F:ligase activity	PF00501;PF13193	NA
TRINITY_DN29147_c0_g2	4-coumarate--CoA ligase-like 5;	1.37041	0.360266	-1.29377	-0.65605	4CLL5_ORYSJ	GO:0005524: F:ATP binding; GO:0016874: F:ligase activity	PF00501;PF13193	NA
TRINITY_DN18572_c0_g2	4-coumarate--CoA ligase-like 9;	1.21782	-0.531066	-0.531066	-0.531066	4CLL9_ARATH	GO:0005777: C:peroxisome; GO:0005524: F:ATP binding; GO:0004321: F:fatty-acyl-CoA synthase activity; GO:0016874: F:ligase activity; GO:0009695: P:jasmonic acid biosynthetic process; GO:0031408: P:oxylipin biosynthetic process	PF00501;PF13193	AT5G63380
TRINITY_DN238930_c1_g1	3-oxo-Delta(4,5)-steroid 5-beta-reductase;	1.51379	0.369607	-1.08686	0.0712962	5BPOR_DIGLA	GO:0050662: F:coenzyme binding; GO:0047787: F:delta4-3-oxosteroid 5beta-reductase activity; GO:0000166: F:nucleotide binding	PF01370	NA
TRINITY_DN4348_c1_g1	3-oxo-Delta(4,5)-steroid 5-beta-reductase;	0.897571	1.03272	-0.182291	-1.52266	5BPOR_DIGLA	GO:0050662: F:coenzyme binding; GO:0047787: F:delta4-3-oxosteroid 5beta-reductase activity; GO:0000166: F:nucleotide binding	PF01370	NA
TRINITY_DN6484_c0_g2	UDP-glycosyltransferase 708A6 {ECO:0000303|PubMed:24045947};	1.51004	0.958723	-1.25174	-1.45687	708A6_MAIZE	GO:0043231: C:intracellular membrane-bounded organelle; GO:0047243: F:flavanone 7-O-beta-glucosyltransferase activity; GO:0080043: F:quercetin 3-O-glucosyltransferase activity; GO:0080044: F:quercetin 7-O-glucosyltransferase activity; GO:0035251: F:UDP-glucosyltransferase activity; GO:0008194: F:UDP-glycosyltransferase activity	PF00201	NA
TRINITY_DN27546_c0_g1	Basic 7S globulin low kDa subunit;	1.62452	0.329394	0.407845	-1.5832	7SB1_SOYBN	GO:0004190: F:aspartic-type endopeptidase activity; GO:0042802: F:identical protein binding; GO:0045735: F:nutrient reservoir activity; GO:0030163: P:protein catabolic process; GO:0006508: P:proteolysis	PF14541;PF14543	NA
TRINITY_DN26263_c1_g1	Basic 7S globulin 2 low kDa subunit;	2.07561	-0.646318	-1.98374	0.466741	7SBG2_SOYBN	GO:0004190: F:aspartic-type endopeptidase activity; GO:0045735: F:nutrient reservoir activity; GO:0030163: P:protein catabolic process; GO:0006508: P:proteolysis	PF14541;PF14543	NA
TRINITY_DN9836_c1_g2	Amino acid permease 5;	1.19231	1.18973	-1.44759	-1.02639	AAP5_ARATH	GO:0016021: C:integral component of membrane; GO:0005886: C:plasma membrane; GO:0015171: F:amino acid transmembrane transporter activity; GO:0015174: F:basic amino acid transmembrane transporter activity; GO:0015293: F:symporter activity; GO:0003333: P:amino acid transmembrane transport; GO:0015809: P:arginine transport; GO:0015802: P:basic amino acid transport	PF01490	AT1G44100
TRINITY_DN123649_c1_g1	Probable amino acid permease 7;	0.539213	0.724727	-0.713566	-0.713566	AAP7_ARATH	GO:0016021: C:integral component of membrane; GO:0016020: C:membrane; GO:0005886: C:plasma membrane; GO:0015171: F:amino acid transmembrane transporter activity; GO:0015293: F:symporter activity; GO:0003333: P:amino acid transmembrane transport; GO:0006865: P:amino acid transport	PF01490	AT5G23810
TRINITY_DN269733_c1_g1	AAA-ATPase At3g28600;	1.54922	0.0459629	-0.710206	-0.710206	AATPA_ARATH	GO:0005524: F:ATP binding; GO:0016887: F:ATPase activity; GO:0009651: P:response to salt stress	PF00004;PF14363	AT3G28600
TRINITY_DN47132_c1_g1	ABC transporter G family member 11;	0.780821	1.75203	-1.89205	-0.52272	AB11G_ARATH	GO:0009897: C:external side of plasma membrane; GO:0016021: C:integral component of membrane; GO:0005886: C:plasma membrane; GO:0005524: F:ATP binding; GO:0042626: F:ATPase activity, coupled to transmembrane movement of substances; GO:0015245: F:fatty acid transmembrane transporter activity; GO:0042803: F:protein homodimerization activity; GO:0010588: P:cotyledon vascular tissue pattern formation…	PF01061;PF00005	AT1G17840
TRINITY_DN90867_c1_g1	ABC transporter G family member 11;	0.132686	1.71582	-0.264741	-0.849537	AB11G_ARATH	GO:0009897: C:external side of plasma membrane; GO:0016021: C:integral component of membrane; GO:0005886: C:plasma membrane; GO:0005524: F:ATP binding; GO:0042626: F:ATPase activity, coupled to transmembrane movement of substances; GO:0015245: F:fatty acid transmembrane transporter activity; GO:0042803: F:protein homodimerization activity; GO:0010588: P:cotyledon vascular tissue pattern formation…	PF01061;PF00005	AT1G17840
TRINITY_DN148411_c0_g1	ABC transporter C family member 13 {ECO:0000303|PubMed:18299247};	1.23006	1.48389	-1.57564	-1.57564	AB13C_ORYSJ	GO:0016021: C:integral component of membrane; GO:0016020: C:membrane; GO:0000325: C:plant-type vacuole; GO:0005774: C:vacuolar membrane; GO:0005524: F:ATP binding; GO:0042626: F:ATPase activity, coupled to transmembrane movement of substances; GO:0055085: P:transmembrane transport	PF00664;PF00005	NA
TRINITY_DN23717_c3_g1	ABC transporter G family member 13;	0.00338203	1.84965	-1.6756	-1.27153	AB13G_ARATH	GO:0016021: C:integral component of membrane; GO:0005886: C:plasma membrane; GO:0009506: C:plasmodesma; GO:0005524: F:ATP binding; GO:0042626: F:ATPase activity, coupled to transmembrane movement of substances; GO:0080051: P:cutin transport; GO:0080172: P:petal epidermis patterning; GO:0009651: P:response to salt stress; GO:0055085: P:transmembrane transport	PF01061;PF00005	AT1G51460
TRINITY_DN147862_c2_g1	ABC transporter C family member 14;	1.23978	0.230542	-1.63877	-0.758473	AB14C_ARATH	GO:0005794: C:Golgi apparatus; GO:0016021: C:integral component of membrane; GO:0016020: C:membrane; GO:0000325: C:plant-type vacuole; GO:0005774: C:vacuolar membrane; GO:0005773: C:vacuole; GO:0005524: F:ATP binding; GO:0042626: F:ATPase activity, coupled to transmembrane movement of substances; GO:0055085: P:transmembrane transport	PF00664;PF00005	AT3G62700
TRINITY_DN30489_c2_g1	ABC transporter C family member 14;	0.938098	-0.00361941	-0.766558	-0.210545	AB14C_ARATH	GO:0005794: C:Golgi apparatus; GO:0016021: C:integral component of membrane; GO:0016020: C:membrane; GO:0000325: C:plant-type vacuole; GO:0005774: C:vacuolar membrane; GO:0005773: C:vacuole; GO:0005524: F:ATP binding; GO:0042626: F:ATPase activity, coupled to transmembrane movement of substances; GO:0055085: P:transmembrane transport	PF00664;PF00005	AT3G62700
TRINITY_DN243830_c0_g1	ABC transporter G family member 14;	0.981626	0.0371489	-0.569767	-0.569767	AB14G_ARATH	GO:0016021: C:integral component of membrane; GO:0005886: C:plasma membrane; GO:0005524: F:ATP binding; GO:0042626: F:ATPase activity, coupled to transmembrane movement of substances; GO:0010588: P:cotyledon vascular tissue pattern formation; GO:0010222: P:stem vascular tissue pattern formation; GO:0055085: P:transmembrane transport	PF01061;PF00005	AT1G31770
TRINITY_DN50536_c0_g3	ABC transporter G family member 15;	1.3561	-0.708955	-0.261329	-0.147216	AB15G_ARATH	GO:0016021: C:integral component of membrane; GO:0005886: C:plasma membrane; GO:0005524: F:ATP binding; GO:0042626: F:ATPase activity, coupled to transmembrane movement of substances; GO:0080167: P:response to karrikin; GO:0055085: P:transmembrane transport	PF01061;PF00005	AT3G21090
TRINITY_DN9906_c0_g2	ABC transporter G family member 15;	0.340178	1.44944	-0.877673	-0.877673	AB15G_ARATH	GO:0016021: C:integral component of membrane; GO:0005886: C:plasma membrane; GO:0005524: F:ATP binding; GO:0042626: F:ATPase activity, coupled to transmembrane movement of substances; GO:0080167: P:response to karrikin; GO:0055085: P:transmembrane transport	PF01061;PF00005	AT3G21090
TRINITY_DN41945_c2_g2	ABC transporter B family member 19;	2.01584	0.216198	-1.03779	-1.03779	AB19B_ARATH	GO:0016021: C:integral component of membrane; GO:0005886: C:plasma membrane; GO:0005524: F:ATP binding; GO:0042626: F:ATPase activity, coupled to transmembrane movement of substances; GO:0010329: F:auxin efflux transmembrane transporter activity; GO:0010541: P:acropetal auxin transport; GO:0043481: P:anthocyanin accumulation in tissues in response to UV light; GO:0009926: P:auxin polar transport;…	PF00664;PF00005	AT3G28860
TRINITY_DN41945_c2_g1	ABC transporter B family member 19;	2.11673	-0.0766277	-1.19099	-1.19099	AB19B_ARATH	GO:0016021: C:integral component of membrane; GO:0005886: C:plasma membrane; GO:0005524: F:ATP binding; GO:0042626: F:ATPase activity, coupled to transmembrane movement of substances; GO:0010329: F:auxin efflux transmembrane transporter activity; GO:0010541: P:acropetal auxin transport; GO:0043481: P:anthocyanin accumulation in tissues in response to UV light; GO:0009926: P:auxin polar transport;…	PF00664;PF00005	AT3G28860
TRINITY_DN130026_c0_g1	ABC transporter B family member 19;	3.45497	0.658236	-2.1598	-2.1598	AB19B_ARATH	GO:0016021: C:integral component of membrane; GO:0005886: C:plasma membrane; GO:0005524: F:ATP binding; GO:0042626: F:ATPase activity, coupled to transmembrane movement of substances; GO:0010329: F:auxin efflux transmembrane transporter activity; GO:0010541: P:acropetal auxin transport; GO:0043481: P:anthocyanin accumulation in tissues in response to UV light; GO:0009926: P:auxin polar transport;…	PF00664;PF00005	AT3G28860
TRINITY_DN33531_c0_g1	ABC transporter B family member 1;	1.12736	0.990958	-1.09804	-1.23525	AB1B_ARATH	GO:0016021: C:integral component of membrane; GO:0005886: C:plasma membrane; GO:0009506: C:plasmodesma; GO:0005524: F:ATP binding; GO:0042626: F:ATPase activity, coupled to transmembrane movement of substances; GO:0010329: F:auxin efflux transmembrane transporter activity; GO:0010328: F:auxin influx transmembrane transporter activity; GO:0043481: P:anthocyanin accumulation in tissues in response …	PF00664;PF00005	AT2G36910
TRINITY_DN95504_c1_g3	ABC transporter G family member 1;	-0.780872	1.91868	-0.780872	-0.780872	AB1G_ARATH	GO:0016021: C:integral component of membrane; GO:0005886: C:plasma membrane; GO:0005524: F:ATP binding; GO:0042626: F:ATPase activity, coupled to transmembrane movement of substances; GO:0010208: P:pollen wall assembly; GO:0009624: P:response to nematode; GO:0055085: P:transmembrane transport	PF01061;PF00005	AT2G39350
TRINITY_DN34768_c0_g1	ABC transporter G family member 1;	-0.306551	2.26643	-0.902054	-0.902054	AB1G_ARATH	GO:0016021: C:integral component of membrane; GO:0005886: C:plasma membrane; GO:0005524: F:ATP binding; GO:0042626: F:ATPase activity, coupled to transmembrane movement of substances; GO:0010208: P:pollen wall assembly; GO:0009624: P:response to nematode; GO:0055085: P:transmembrane transport	PF01061;PF00005	AT2G39350
TRINITY_DN18922_c0_g1	ABC transporter G family member 20;	1.49849	0.570314	-1.11123	-0.961488	AB20G_ARATH	GO:0016021: C:integral component of membrane; GO:0005886: C:plasma membrane; GO:0005524: F:ATP binding; GO:0042626: F:ATPase activity, coupled to transmembrane movement of substances; GO:0010345: P:suberin biosynthetic process; GO:0055085: P:transmembrane transport	PF01061;PF00005	AT3G53510
TRINITY_DN11909_c0_g1	ABC transporter G family member 22;	-0.268132	1.37387	-0.914843	-0.50703	AB22G_ARATH	GO:0016021: C:integral component of membrane; GO:0005886: C:plasma membrane; GO:0005524: F:ATP binding; GO:0042626: F:ATPase activity, coupled to transmembrane movement of substances; GO:0009414: P:response to water deprivation; GO:0055085: P:transmembrane transport; GO:0010148: P:transpiration	PF01061;PF00005	AT5G06530
TRINITY_DN146391_c0_g1	ABC transporter G family member 22;	-0.167689	1.53391	-0.873446	-0.873446	AB22G_ARATH	GO:0016021: C:integral component of membrane; GO:0005886: C:plasma membrane; GO:0005524: F:ATP binding; GO:0042626: F:ATPase activity, coupled to transmembrane movement of substances; GO:0009414: P:response to water deprivation; GO:0055085: P:transmembrane transport; GO:0010148: P:transpiration	PF01061;PF00005	AT5G06530
TRINITY_DN46781_c1_g1	ABC transporter G family member 25;	1.49757	-0.0158995	-1.56877	-1.26404	AB25G_ARATH	GO:0016021: C:integral component of membrane; GO:0005886: C:plasma membrane; GO:0005524: F:ATP binding; GO:0042626: F:ATPase activity, coupled to transmembrane movement of substances; GO:0080168: P:abscisic acid transport; GO:0009737: P:response to abscisic acid; GO:0055085: P:transmembrane transport	PF01061;PF00005	AT1G71960
TRINITY_DN149128_c3_g1	ABC transporter G family member 28;	1.31489	0.292251	-0.874465	-0.874465	AB28G_ARATH	GO:0016021: C:integral component of membrane; GO:0005886: C:plasma membrane; GO:0005524: F:ATP binding; GO:0042626: F:ATPase activity, coupled to transmembrane movement of substances; GO:0055085: P:transmembrane transport	PF00005	AT5G60740
TRINITY_DN149128_c4_g1	ABC transporter G family member 28;	0.989639	0.58532	-0.848707	-0.563009	AB28G_ARATH	GO:0016021: C:integral component of membrane; GO:0005886: C:plasma membrane; GO:0005524: F:ATP binding; GO:0042626: F:ATPase activity, coupled to transmembrane movement of substances; GO:0055085: P:transmembrane transport	PF00005	AT5G60740
TRINITY_DN228781_c0_g2	ABC transporter B family member 2;	1.23149	1.91386	-2.08262	-2.08262	AB2B_ARATH	GO:0016021: C:integral component of membrane; GO:0016020: C:membrane; GO:0005524: F:ATP binding; GO:0042626: F:ATPase activity, coupled to transmembrane movement of substances	PF00664;PF00005	AT4G25960
TRINITY_DN202639_c0_g1	ABC transporter B family member 2;	1.57975	1.64278	-2.58326	-0.853819	AB2B_ARATH	GO:0016021: C:integral component of membrane; GO:0016020: C:membrane; GO:0005524: F:ATP binding; GO:0042626: F:ATPase activity, coupled to transmembrane movement of substances	PF00664;PF00005	AT4G25960
TRINITY_DN228781_c1_g1	ABC transporter B family member 2;	1.30218	1.89086	-2.00307	-1.49675	AB2B_ARATH	GO:0016021: C:integral component of membrane; GO:0016020: C:membrane; GO:0005524: F:ATP binding; GO:0042626: F:ATPase activity, coupled to transmembrane movement of substances	PF00664;PF00005	AT4G25960
TRINITY_DN45603_c0_g1	ABC transporter G family member 39 {ECO:0000303|PubMed:18299247};	-1.93573	1.04364	0.315711	0.412612	AB39G_ORYSJ	GO:0016021: C:integral component of membrane; GO:0005886: C:plasma membrane; GO:0005524: F:ATP binding; GO:0042626: F:ATPase activity, coupled to transmembrane movement of substances; GO:0055085: P:transmembrane transport	PF01061;PF00005;PF14510;PF08370	NA
TRINITY_DN71095_c0_g1	ABC transporter C family member 3;	1.22189	0.433371	-0.896807	-0.936626	AB3C_ARATH	GO:0048046: C:apoplast; GO:0016021: C:integral component of membrane; GO:0016020: C:membrane; GO:0000325: C:plant-type vacuole; GO:0009506: C:plasmodesma; GO:0005774: C:vacuolar membrane; GO:0005773: C:vacuole; GO:0005524: F:ATP binding; GO:0042626: F:ATPase activity, coupled to transmembrane movement of substances; GO:0010290: F:chlorophyll catabolite transmembrane transporter activity; GO:00154…	PF00664;PF00005	AT3G13080
TRINITY_DN127379_c1_g1	ABC transporter C family member 4;	1.0504	0.241385	-1.08112	-0.203056	AB4C_ARATH	GO:0005794: C:Golgi apparatus; GO:0016021: C:integral component of membrane; GO:0016020: C:membrane; GO:0000325: C:plant-type vacuole; GO:0005886: C:plasma membrane; GO:0009506: C:plasmodesma; GO:0005774: C:vacuolar membrane; GO:0005773: C:vacuole; GO:0005524: F:ATP binding; GO:0042626: F:ATPase activity, coupled to transmembrane movement of substances; GO:0006855: P:drug transmembrane transport;…	PF00664;PF00005	AT2G47800
TRINITY_DN39568_c1_g1	ABC transporter C family MRP4 {ECO:0000305};	0.818271	0.393029	-0.866997	-0.866997	AB4C_MAIZE	GO:0016021: C:integral component of membrane; GO:0016020: C:membrane; GO:0000325: C:plant-type vacuole; GO:0005774: C:vacuolar membrane; GO:0005524: F:ATP binding; GO:0042626: F:ATPase activity, coupled to transmembrane movement of substances; GO:0055085: P:transmembrane transport	PF00664;PF00005	NA
TRINITY_DN35984_c1_g1	ABC transporter F family member 4;	2.06205	1.12214	-1.7911	-1.06563	AB4F_ARATH	GO:0005524: F:ATP binding; GO:0016887: F:ATPase activity; GO:0005215: F:transporter activity	PF00005	AT3G54540
TRINITY_DN102596_c0_g2	ABC transporter C family member 5;	0.652989	1.58685	-0.974687	-1.08037	AB5C_ARATH	GO:0016021: C:integral component of membrane; GO:0016020: C:membrane; GO:0000325: C:plant-type vacuole; GO:0005774: C:vacuolar membrane; GO:0005773: C:vacuole; GO:0005524: F:ATP binding; GO:0042626: F:ATPase activity, coupled to transmembrane movement of substances; GO:0008281: F:sulfonylurea receptor activity; GO:1901527: P:abscisic acid-activated signaling pathway involved in stomatal movement;…	PF00664;PF00005	AT1G04120
TRINITY_DN107930_c2_g1	ABC transporter C family member 5;	0.813217	1.73805	-1.52868	-1.81556	AB5C_ARATH	GO:0016021: C:integral component of membrane; GO:0016020: C:membrane; GO:0000325: C:plant-type vacuole; GO:0005774: C:vacuolar membrane; GO:0005773: C:vacuole; GO:0005524: F:ATP binding; GO:0042626: F:ATPase activity, coupled to transmembrane movement of substances; GO:0008281: F:sulfonylurea receptor activity; GO:1901527: P:abscisic acid-activated signaling pathway involved in stomatal movement;…	PF00664;PF00005	AT1G04120
TRINITY_DN38005_c1_g2	ABC transporter C family member 5;	0.856938	1.29694	-1.43555	-1.43555	AB5C_ARATH	GO:0016021: C:integral component of membrane; GO:0016020: C:membrane; GO:0000325: C:plant-type vacuole; GO:0005774: C:vacuolar membrane; GO:0005773: C:vacuole; GO:0005524: F:ATP binding; GO:0042626: F:ATPase activity, coupled to transmembrane movement of substances; GO:0008281: F:sulfonylurea receptor activity; GO:1901527: P:abscisic acid-activated signaling pathway involved in stomatal movement;…	PF00664;PF00005	AT1G04120
TRINITY_DN140874_c2_g1	ABC transporter C family member 5;	1.04129	1.83191	-1.81063	-1.33656	AB5C_ARATH	GO:0016021: C:integral component of membrane; GO:0016020: C:membrane; GO:0000325: C:plant-type vacuole; GO:0005774: C:vacuolar membrane; GO:0005773: C:vacuole; GO:0005524: F:ATP binding; GO:0042626: F:ATPase activity, coupled to transmembrane movement of substances; GO:0008281: F:sulfonylurea receptor activity; GO:1901527: P:abscisic acid-activated signaling pathway involved in stomatal movement;…	PF00664;PF00005	AT1G04120
TRINITY_DN49429_c1_g1	ABC transporter G family member 5;	1.97187	2.29758	-1.73486	-2.19324	AB5G_ARATH	GO:0016021: C:integral component of membrane; GO:0005886: C:plasma membrane; GO:0005524: F:ATP binding; GO:0042626: F:ATPase activity, coupled to transmembrane movement of substances; GO:0055085: P:transmembrane transport	PF01061;PF00005	AT2G13610
TRINITY_DN95504_c1_g2	ABC transporter G family member 5 {ECO:0000303|PubMed:18299247};	-0.364169	0.692414	-0.364169	-0.364169	AB5G_ORYSJ	GO:0048226: C:Casparian strip; GO:0016021: C:integral component of membrane; GO:0005886: C:plasma membrane; GO:0048225: C:suberin network; GO:0005524: F:ATP binding; GO:0042626: F:ATPase activity, coupled to transmembrane movement of substances; GO:0071456: P:cellular response to hypoxia; GO:0071470: P:cellular response to osmotic stress; GO:0071472: P:cellular response to salt stress; GO:0007275…	PF01061;PF00005	NA
TRINITY_DN95504_c4_g1	ABC transporter G family member 6;	-0.391716	1.18847	-0.783484	-0.783484	AB6G_ARATH	GO:0016021: C:integral component of membrane; GO:0005886: C:plasma membrane; GO:0005524: F:ATP binding; GO:0042626: F:ATPase activity, coupled to transmembrane movement of substances; GO:0009624: P:response to nematode; GO:0010345: P:suberin biosynthetic process; GO:0055085: P:transmembrane transport	PF01061;PF00005	AT5G13580
TRINITY_DN95504_c0_g1	ABC transporter G family member 6;	-0.620646	1.65677	-0.724754	-0.958642	AB6G_ARATH	GO:0016021: C:integral component of membrane; GO:0005886: C:plasma membrane; GO:0005524: F:ATP binding; GO:0042626: F:ATPase activity, coupled to transmembrane movement of substances; GO:0009624: P:response to nematode; GO:0010345: P:suberin biosynthetic process; GO:0055085: P:transmembrane transport	PF01061;PF00005	AT5G13580
TRINITY_DN299679_c0_g2	ABC transporter G family member 8;	1.20258	0.153389	-1.13112	-1.13112	AB8G_ARATH	GO:0016021: C:integral component of membrane; GO:0005886: C:plasma membrane; GO:0005524: F:ATP binding; GO:0042626: F:ATPase activity, coupled to transmembrane movement of substances; GO:0055085: P:transmembrane transport	PF01061;PF00005	AT5G52860
TRINITY_DN13895_c0_g2	ABC transporter G family member 8;	2.41993	0.516031	-1.58124	-1.58124	AB8G_ARATH	GO:0016021: C:integral component of membrane; GO:0005886: C:plasma membrane; GO:0005524: F:ATP binding; GO:0042626: F:ATPase activity, coupled to transmembrane movement of substances; GO:0055085: P:transmembrane transport	PF01061;PF00005	AT5G52860
TRINITY_DN1511_c3_g1	ABC transporter G family member 8;	0.908082	-0.141088	-0.400511	-0.400511	AB8G_ARATH	GO:0016021: C:integral component of membrane; GO:0005886: C:plasma membrane; GO:0005524: F:ATP binding; GO:0042626: F:ATPase activity, coupled to transmembrane movement of substances; GO:0055085: P:transmembrane transport	PF01061;PF00005	AT5G52860
TRINITY_DN148124_c1_g1	ABC transporter C family member 9;	0.0400277	1.3494	-0.339599	-0.945718	AB9C_ARATH	GO:0016021: C:integral component of membrane; GO:0016020: C:membrane; GO:0000325: C:plant-type vacuole; GO:0009506: C:plasmodesma; GO:0005774: C:vacuolar membrane; GO:0005524: F:ATP binding; GO:0042626: F:ATPase activity, coupled to transmembrane movement of substances; GO:0009624: P:response to nematode; GO:0055085: P:transmembrane transport	PF00664;PF00005	AT3G60160
TRINITY_DN75334_c0_g1	ABC transporter C family member 9;	0.541193	1.54377	-0.705852	-1.20176	AB9C_ARATH	GO:0016021: C:integral component of membrane; GO:0016020: C:membrane; GO:0000325: C:plant-type vacuole; GO:0009506: C:plasmodesma; GO:0005774: C:vacuolar membrane; GO:0005524: F:ATP binding; GO:0042626: F:ATPase activity, coupled to transmembrane movement of substances; GO:0009624: P:response to nematode; GO:0055085: P:transmembrane transport	PF00664;PF00005	AT3G60160
TRINITY_DN11669_c1_g1	Xanthoxin dehydrogenase;	0.482608	0.235076	-0.55653	-0.140771	ABA2_ARATH	GO:0005829: C:cytosol; GO:0004022: F:alcohol dehydrogenase (NAD) activity; GO:0010301: F:xanthoxin dehydrogenase activity; GO:0009688: P:abscisic acid biosynthetic process; GO:0006561: P:proline biosynthetic process; GO:0010115: P:regulation of abscisic acid biosynthetic process; GO:0009750: P:response to fructose; GO:0009408: P:response to heat; GO:0009414: P:response to water deprivation; GO:00…	NA	AT1G52340
TRINITY_DN156481_c0_g2	Abscisic acid 8'-hydroxylase 1;	0.602709	1.09272	-0.978242	-0.519669	ABAH1_ARATH	GO:0016021: C:integral component of membrane; GO:0010295: F:(+)-abscisic acid 8'-hydroxylase activity; GO:0020037: F:heme binding; GO:0005506: F:iron ion binding; GO:0004497: F:monooxygenase activity; GO:0046345: P:abscisic acid catabolic process; GO:0009687: P:abscisic acid metabolic process; GO:0055114: P:oxidation-reduction process; GO:0016125: P:sterol metabolic process	PF00067	NA
TRINITY_DN93266_c1_g1	Abscisic acid 8'-hydroxylase CYP707A2 {ECO:0000305};	0.617291	1.40545	-0.759283	-1.70726	ABAH2_SOLLC	GO:0016021: C:integral component of membrane; GO:0020037: F:heme binding; GO:0005506: F:iron ion binding; GO:0004497: F:monooxygenase activity; GO:0016705: F:oxidoreductase activity, acting on paired donors, with incorporation or reduction of molecular oxygen; GO:0046345: P:abscisic acid catabolic process; GO:0009687: P:abscisic acid metabolic process; GO:0009835: P:fruit ripening; GO:0055114: P:…	PF00067	NA
TRINITY_DN80061_c0_g1	Probable protein ABIL5;	0.943345	-0.31668	-0.31668	-0.31668	ABIL5_ORYSJ	GO:0005737: C:cytoplasm; GO:0005856: C:cytoskeleton	NA	NA
TRINITY_DN8923_c0_g2	Abrin-a B chain;	1.46406	2.2093	-1.59749	-2.73772	ABRA_ABRPR	GO:0005534: F:galactose binding; GO:0030598: F:rRNA N-glycosylase activity; GO:0090729: F:toxin activity; GO:0006952: P:defense response; GO:0017148: P:negative regulation of translation; GO:0045807: P:positive regulation of endocytosis	PF00652;PF00161	NA
TRINITY_DN50368_c5_g1	Calcium-transporting ATPase 10, plasma membrane-type;	1.00681	0.747746	-0.993341	-0.87679	ACA10_ARATH	GO:0005887: C:integral component of plasma membrane; GO:0005886: C:plasma membrane; GO:0009506: C:plasmodesma; GO:0005524: F:ATP binding; GO:0005388: F:calcium-transporting ATPase activity; GO:0005516: F:calmodulin binding; GO:0046872: F:metal ion binding	PF12515;PF00689;PF00690	AT4G29900
TRINITY_DN54483_c1_g1	Cyclase-associated protein 1;	1.31286	0.366474	-0.461539	-1.11689	ACAP1_ARATH	GO:0030864: C:cortical actin cytoskeleton; GO:0005829: C:cytosol; GO:0003779: F:actin binding; GO:0008179: F:adenylate cyclase binding; GO:0030036: P:actin cytoskeleton organization; GO:0008154: P:actin polymerization or depolymerization; GO:0000902: P:cell morphogenesis; GO:0007163: P:establishment or maintenance of cell polarity; GO:0009826: P:unidimensional cell growth	PF08603;PF01213	AT4G34490
TRINITY_DN56969_c0_g1	1-aminocyclopropane-1-carboxylate oxidase homolog 2;	0.891137	0.955283	-0.938928	-1.5226	ACCH2_ARATH	GO:0051213: F:dioxygenase activity; GO:0046872: F:metal ion binding	PF03171;PF14226	AT1G06640
TRINITY_DN16204_c0_g1	Probable transmembrane ascorbate ferrireductase 2;	0.770843	1.31699	-0.533345	-1.344	ACFR2_ARATH	GO:0005794: C:Golgi apparatus; GO:0016021: C:integral component of membrane; GO:0046872: F:metal ion binding; GO:0016491: F:oxidoreductase activity	PF03188	AT5G38630
TRINITY_DN39955_c0_g2	Probable transmembrane ascorbate ferrireductase 4;	1.14595	0.402397	-1.03643	-1.03643	ACFR4_ARATH	GO:0016021: C:integral component of membrane; GO:0046872: F:metal ion binding; GO:0016491: F:oxidoreductase activity	PF03188	AT1G26100
TRINITY_DN175251_c0_g1	Probable transmembrane ascorbate ferrireductase 4;	1.05943	0.231677	-0.987414	-0.987414	ACFR4_ARATH	GO:0016021: C:integral component of membrane; GO:0046872: F:metal ion binding; GO:0016491: F:oxidoreductase activity	PF03188	AT1G26100
TRINITY_DN104185_c1_g2	ACT domain-containing protein ACR10 {ECO:0000305};	1.17823	-0.060679	-0.00857388	-0.947424	ACR10_ARATH	NA	PF01842	AT2G36840
TRINITY_DN35775_c1_g2	ACT domain-containing protein ACR5 {ECO:0000305};	1.34242	2.26716	-1.90322	-1.13366	ACR5_ARATH	GO:0016597: F:amino acid binding	PF01842	AT2G03730
TRINITY_DN26018_c0_g3	Acetyl-coenzyme A synthetase, chloroplastic/glyoxysomal;	1.18062	0.293786	-0.936526	-0.618948	ACS_ARATH	GO:0009507: C:chloroplast; GO:0009570: C:chloroplast stroma; GO:0005829: C:cytosol; GO:0009514: C:glyoxysome; GO:0003987: F:acetate-CoA ligase activity; GO:0016208: F:AMP binding; GO:0005524: F:ATP binding; GO:0006083: P:acetate metabolic process; GO:0019427: P:acetyl-CoA biosynthetic process from acetate; GO:0006631: P:fatty acid metabolic process	PF16177;PF00501;PF13193	AT5G36880
TRINITY_DN18892_c0_g5	Actin;	1.38405	0.633085	-0.671108	-0.788649	ACT_GOSHI	GO:0005737: C:cytoplasm; GO:0005856: C:cytoskeleton; GO:0005524: F:ATP binding	PF00022	NA
TRINITY_DN2098_c6_g1	Alcohol dehydrogenase-like 4;	0.702163	1.12634	-0.904662	-1.06702	ADHL4_ARATH	GO:0005829: C:cytosol; GO:0004024: F:alcohol dehydrogenase activity, zinc-dependent; GO:0051903: F:S-(hydroxymethyl)glutathione dehydrogenase activity; GO:0008270: F:zinc ion binding; GO:0046294: P:formaldehyde catabolic process	PF08240;PF00107	NA
TRINITY_DN188962_c0_g1	Mitochondrial adenine nucleotide transporter ADNT1;	1.18436	0.395608	-1.19814	-0.46981	ADNT1_ARATH	GO:0016021: C:integral component of membrane; GO:0005743: C:mitochondrial inner membrane; GO:0022857: F:transmembrane transporter activity	PF00153	NA
TRINITY_DN57837_c2_g1	Adagio-like protein 3;	2.13708	1.60987	0.192201	-1.59873	ADO3_ORYSJ	GO:0005829: C:cytosol; GO:0005634: C:nucleus; GO:0019005: C:SCF ubiquitin ligase complex; GO:0009881: F:photoreceptor activity; GO:0007623: P:circadian rhythm; GO:0009911: P:positive regulation of flower development; GO:0016567: P:protein ubiquitination; GO:0018298: P:protein-chromophore linkage; GO:0006355: P:regulation of transcription, DNA-templated; GO:0009637: P:response to blue light	PF00646;PF07646;PF13426	NA
TRINITY_DN45499_c1_g1	Adagio-like protein 3;	2.23739	2.06712	1.66649	-2.33144	ADO3_ORYSJ	GO:0005829: C:cytosol; GO:0005634: C:nucleus; GO:0019005: C:SCF ubiquitin ligase complex; GO:0009881: F:photoreceptor activity; GO:0007623: P:circadian rhythm; GO:0009911: P:positive regulation of flower development; GO:0016567: P:protein ubiquitination; GO:0018298: P:protein-chromophore linkage; GO:0006355: P:regulation of transcription, DNA-templated; GO:0009637: P:response to blue light	PF00646;PF07646;PF13426	NA
TRINITY_DN26266_c0_g1	Adagio-like protein 3;	2.2669	1.79962	0.648419	-2.02327	ADO3_ORYSJ	GO:0005829: C:cytosol; GO:0005634: C:nucleus; GO:0019005: C:SCF ubiquitin ligase complex; GO:0009881: F:photoreceptor activity; GO:0007623: P:circadian rhythm; GO:0009911: P:positive regulation of flower development; GO:0016567: P:protein ubiquitination; GO:0018298: P:protein-chromophore linkage; GO:0006355: P:regulation of transcription, DNA-templated; GO:0009637: P:response to blue light	PF00646;PF07646;PF13426	NA
TRINITY_DN39641_c4_g1	Aspartyl protease AED3 {ECO:0000303|PubMed:24755512};	3.23053	1.14036	-2.9769	-1.78158	AED3_ARATH	GO:0048046: C:apoplast; GO:0005618: C:cell wall; GO:0009505: C:plant-type cell wall; GO:0004190: F:aspartic-type endopeptidase activity; GO:0000166: F:nucleotide binding; GO:0030163: P:protein catabolic process; GO:0006508: P:proteolysis; GO:0043067: P:regulation of programmed cell death; GO:0009627: P:systemic acquired resistance	PF14541;PF14543	AT1G09750
TRINITY_DN133603_c0_g2	Aspartyl protease AED3 {ECO:0000303|PubMed:24755512};	3.06599	0.012867	-1.33933	-1.33933	AED3_ARATH	GO:0048046: C:apoplast; GO:0005618: C:cell wall; GO:0009505: C:plant-type cell wall; GO:0004190: F:aspartic-type endopeptidase activity; GO:0000166: F:nucleotide binding; GO:0030163: P:protein catabolic process; GO:0006508: P:proteolysis; GO:0043067: P:regulation of programmed cell death; GO:0009627: P:systemic acquired resistance	PF14541;PF14543	AT1G09750
TRINITY_DN103525_c3_g1	Aspartyl protease AED3 {ECO:0000303|PubMed:24755512};	3.10698	0.910103	-2.72924	-1.85955	AED3_ARATH	GO:0048046: C:apoplast; GO:0005618: C:cell wall; GO:0009505: C:plant-type cell wall; GO:0004190: F:aspartic-type endopeptidase activity; GO:0000166: F:nucleotide binding; GO:0030163: P:protein catabolic process; GO:0006508: P:proteolysis; GO:0043067: P:regulation of programmed cell death; GO:0009627: P:systemic acquired resistance	PF14541;PF14543	AT1G09750
TRINITY_DN133603_c2_g1	Aspartyl protease AED3 {ECO:0000303|PubMed:24755512};	2.80408	-0.613369	-1.08013	-1.08013	AED3_ARATH	GO:0048046: C:apoplast; GO:0005618: C:cell wall; GO:0009505: C:plant-type cell wall; GO:0004190: F:aspartic-type endopeptidase activity; GO:0000166: F:nucleotide binding; GO:0030163: P:protein catabolic process; GO:0006508: P:proteolysis; GO:0043067: P:regulation of programmed cell death; GO:0009627: P:systemic acquired resistance	PF14541;PF14543	AT1G09750
TRINITY_DN46506_c0_g2	ADP-ribosylation factor GTPase-activating protein AGD7;	1.36104	0.748861	-1.14512	-0.33782	AGD7_ARATH	GO:0005829: C:cytosol; GO:0005794: C:Golgi apparatus; GO:0005634: C:nucleus; GO:0005096: F:GTPase activator activity; GO:0046872: F:metal ion binding; GO:0016192: P:vesicle-mediated transport	PF01412	AT2G37550
TRINITY_DN27291_c0_g3	Agglutinin B chain;	1.20694	1.02458	-0.924896	-1.16026	AGGL_RICCO	GO:0005783: C:endoplasmic reticulum; GO:0030246: F:carbohydrate binding; GO:0000166: F:nucleotide binding; GO:0030598: F:rRNA N-glycosylase activity; GO:0090729: F:toxin activity; GO:0006952: P:defense response; GO:0017148: P:negative regulation of translation	PF00652;PF00161	NA
TRINITY_DN236768_c0_g1	Phosphoacetylglucosamine mutase;	1.23179	0.533828	-0.830195	-1.29277	AGM1_ORYSJ	GO:0005829: C:cytosol; GO:0005739: C:mitochondrion; GO:0009506: C:plasmodesma; GO:0000287: F:magnesium ion binding; GO:0004610: F:phosphoacetylglucosamine mutase activity; GO:0005975: P:carbohydrate metabolic process; GO:0006048: P:UDP-N-acetylglucosamine biosynthetic process	PF02878;PF02880;PF00408	NA
TRINITY_DN63890_c0_g1	Classical arabinogalactan protein 26;	0.868893	0.673691	-0.940699	-0.462003	AGP26_ARATH	GO:0031225: C:anchored component of membrane; GO:0005886: C:plasma membrane; GO:0080167: P:response to karrikin	NA	AT2G47930
TRINITY_DN724_c0_g2	Non-classical arabinogalactan protein 31 {ECO:0000303|PubMed:17885091};	0.564417	0.0258447	-0.460612	-0.246487	AGP31_ARATH	GO:0005576: C:extracellular region; GO:0009505: C:plant-type cell wall; GO:0005886: C:plasma membrane; GO:0009506: C:plasmodesma; GO:0009753: P:response to jasmonic acid	NA	AT1G28290
TRINITY_DN367092_c0_g1	Histidine kinase 1;	0.939567	0.571307	-1.01798	-1.01798	AHK1_ARATH	GO:0016021: C:integral component of membrane; GO:0005886: C:plasma membrane; GO:0009927: F:histidine phosphotransfer kinase activity; GO:0005034: F:osmosensor activity; GO:0000155: F:phosphorelay sensor kinase activity; GO:0009738: P:abscisic acid-activated signaling pathway; GO:0006970: P:response to osmotic stress; GO:0009414: P:response to water deprivation; GO:0010431: P:seed maturation; GO:0…	PF02518;PF00512;PF00072	AT2G17820
TRINITY_DN16679_c0_g2	Histidine kinase 1;	0.268827	0.635685	-0.687973	-0.687973	AHK1_ARATH	GO:0016021: C:integral component of membrane; GO:0005886: C:plasma membrane; GO:0009927: F:histidine phosphotransfer kinase activity; GO:0005034: F:osmosensor activity; GO:0000155: F:phosphorelay sensor kinase activity; GO:0009738: P:abscisic acid-activated signaling pathway; GO:0006970: P:response to osmotic stress; GO:0009414: P:response to water deprivation; GO:0010431: P:seed maturation; GO:0…	PF02518;PF00512;PF00072	AT2G17820
TRINITY_DN19759_c2_g1	AT-hook motif nuclear-localized protein 22 {ECO:0000312|EMBL:FAA00293.1};	2.26043	-0.894255	-1.98319	0.371262	AHL22_ARATH	GO:0005634: C:nucleus; GO:0003680: F:AT DNA binding; GO:0003700: F:DNA-binding transcription factor activity; GO:0042826: F:histone deacetylase binding; GO:0043621: F:protein self-association; GO:0009908: P:flower development; GO:0009640: P:photomorphogenesis; GO:0009647: P:skotomorphogenesis; GO:0010228: P:vegetative to reproductive phase transition of meristem	PF03479	AT2G45430
TRINITY_DN5734_c0_g2	Activator of 90 kDa heat shock protein ATPase homolog;	0.970861	0.806585	-0.942957	-0.68214	AHSA_DICDI	GO:0005737: C:cytoplasm; GO:0001671: F:ATPase activator activity; GO:0051087: F:chaperone binding; GO:0051879: F:Hsp90 protein binding	PF09229;PF08327	NA
TRINITY_DN14328_c0_g2	Agmatine hydroxycinnamoyltransferase 1 {ECO:0000303|PubMed:27354554};	0.657147	1.33722	0.510931	-1.63524	AHT1_ORYSJ	GO:0050734: F:hydroxycinnamoyltransferase activity	PF02458	NA
TRINITY_DN14448_c2_g1	ABSCISIC ACID-INSENSITIVE 5-like protein 5;	1.44192	0.430878	-1.35762	-0.934242	AI5L5_ARATH	GO:0005634: C:nucleus; GO:0003677: F:DNA binding; GO:0003700: F:DNA-binding transcription factor activity; GO:0009738: P:abscisic acid-activated signaling pathway	PF00170	NA
TRINITY_DN24730_c2_g1	Transcription factor ABA-INDUCIBLE bHLH-TYPE;	1.53073	0.187944	-1.65357	-0.711535	AIB_ARATH	GO:0005634: C:nucleus; GO:0003677: F:DNA binding; GO:0003700: F:DNA-binding transcription factor activity; GO:0046983: F:protein dimerization activity; GO:0009738: P:abscisic acid-activated signaling pathway; GO:0010629: P:negative regulation of gene expression; GO:0006355: P:regulation of transcription, DNA-templated; GO:0009737: P:response to abscisic acid; GO:0009611: P:response to wounding	PF14215;PF00010	AT2G46510
TRINITY_DN5259_c0_g2	RNA demethylase ALKBH10B {ECO:0000305};	1.29688	0.184594	-1.15108	-0.365165	AK10B_ARATH	GO:0032451: F:demethylase activity; GO:0051213: F:dioxygenase activity; GO:0046872: F:metal ion binding; GO:0003729: F:mRNA binding; GO:1990931: F:RNA N6-methyladenosine dioxygenase activity; GO:0006402: P:mRNA catabolic process; GO:0080167: P:response to karrikin; GO:0010228: P:vegetative to reproductive phase transition of meristem	NA	AT4G02940
TRINITY_DN28896_c1_g1	Ankyrin repeat domain-containing protein 2A {ECO:0000303|PubMed:18193034};	1.16976	0.040036	-0.628083	-0.628083	AKR2A_ARATH	GO:0009707: C:chloroplast outer membrane; GO:0005737: C:cytoplasm; GO:0031359: C:integral component of chloroplast outer membrane; GO:0005634: C:nucleus; GO:0030941: F:chloroplast targeting sequence binding; GO:0051861: F:glycolipid binding; GO:0045036: P:protein targeting to chloroplast	NA	NA
TRINITY_DN2195_c0_g1	Potassium channel AKT2/3;	1.03169	0.316444	-0.845182	-0.94851	AKT2_ARATH	GO:0005789: C:endoplasmic reticulum membrane; GO:0016021: C:integral component of membrane; GO:0009506: C:plasmodesma; GO:0042802: F:identical protein binding; GO:0005249: F:voltage-gated potassium channel activity; GO:0034765: P:regulation of ion transmembrane transport; GO:0042391: P:regulation of membrane potential; GO:0009737: P:response to abscisic acid	PF12796;PF00027;PF00520;PF11834	AT4G22200
TRINITY_DN163097_c1_g1	Aldehyde dehydrogenase family 3 member F1;	0.249566	1.35297	-0.879388	-0.879388	AL3F1_ARATH	GO:0005783: C:endoplasmic reticulum; GO:0016020: C:membrane; GO:0004028: F:3-chloroallyl aldehyde dehydrogenase activity; GO:0004029: F:aldehyde dehydrogenase (NAD) activity; GO:0043878: F:glyceraldehyde-3-phosphate dehydrogenase (NAD+) (non-phosphorylating) activity; GO:0006081: P:cellular aldehyde metabolic process	PF00171	AT4G36250
TRINITY_DN12527_c0_g1	Aldehyde dehydrogenase family 3 member I1, chloroplastic;	0.658841	0.531093	-1.01997	-0.680957	AL3I1_ARATH	GO:0009507: C:chloroplast; GO:0009941: C:chloroplast envelope; GO:0009536: C:plastid; GO:0004028: F:3-chloroallyl aldehyde dehydrogenase activity; GO:0004029: F:aldehyde dehydrogenase (NAD) activity; GO:0033721: F:aldehyde dehydrogenase (NADP+) activity; GO:0043878: F:glyceraldehyde-3-phosphate dehydrogenase (NAD+) (non-phosphorylating) activity; GO:0006081: P:cellular aldehyde metabolic process;…	PF00171	AT4G34240
TRINITY_DN216751_c1_g1	Aldehyde dehydrogenase family 3 member I1, chloroplastic;	1.29465	0.867974	-0.930192	-1.26362	AL3I1_ARATH	GO:0009507: C:chloroplast; GO:0009941: C:chloroplast envelope; GO:0009536: C:plastid; GO:0004028: F:3-chloroallyl aldehyde dehydrogenase activity; GO:0004029: F:aldehyde dehydrogenase (NAD) activity; GO:0033721: F:aldehyde dehydrogenase (NADP+) activity; GO:0043878: F:glyceraldehyde-3-phosphate dehydrogenase (NAD+) (non-phosphorylating) activity; GO:0006081: P:cellular aldehyde metabolic process;…	PF00171	AT4G34240
TRINITY_DN26156_c4_g1	Aminotransferase ALD1 homolog;	2.93202	0.997985	-2.21376	-1.1293	ALD1_ORYSJ	GO:0009536: C:plastid; GO:0062045: F:L-lysine alpha-aminotransferase; GO:0030170: F:pyridoxal phosphate binding; GO:0042742: P:defense response to bacterium; GO:0062034: P:L-pipecolic acid biosynthetic process; GO:0010150: P:leaf senescence; GO:0009862: P:systemic acquired resistance, salicylic acid mediated signaling pathway	PF00155	NA
TRINITY_DN193868_c1_g2	PHD finger protein Alfin1;	1.28191	0.555952	-0.705465	-1.41564	ALFIN_MEDSA	GO:0005634: C:nucleus; GO:0003677: F:DNA binding; GO:0042393: F:histone binding; GO:0046872: F:metal ion binding; GO:0071472: P:cellular response to salt stress; GO:0006325: P:chromatin organization; GO:0045727: P:positive regulation of translation; GO:0006355: P:regulation of transcription, DNA-templated; GO:0009651: P:response to salt stress	PF12165;PF00628	NA
TRINITY_DN57795_c1_g1	PHD finger protein ALFIN-LIKE 4;	1.13172	0.51517	-1.12499	-0.759855	ALFL4_ARATH	GO:0005829: C:cytosol; GO:0005634: C:nucleus; GO:0046872: F:metal ion binding; GO:0035064: F:methylated histone binding; GO:0006325: P:chromatin organization; GO:0006355: P:regulation of transcription, DNA-templated	PF12165;PF00628	AT5G26210
TRINITY_DN24102_c1_g2	Alkylated DNA repair protein ALKBH8 homolog {ECO:0000305};	1.06264	0.700869	-1.06763	-1.06763	ALKB8_ARATH	GO:0051213: F:dioxygenase activity; GO:0046872: F:metal ion binding; GO:0003723: F:RNA binding; GO:0002098: P:tRNA wobble uridine modification	PF13532	AT1G31600
TRINITY_DN14802_c1_g1	Alliin lyase;	0.241676	2.41828	-1.28143	-0.951543	ALLN_ALLCG	GO:0005773: C:vacuole; GO:0047654: F:alliin lyase activity	PF04864;PF04863	NA
TRINITY_DN213602_c2_g1	Putative aluminum-activated malate transporter 3;	0.68678	1.07526	-0.73991	-1.16322	ALMT3_ARATH	GO:0016021: C:integral component of membrane; GO:0009705: C:plant-type vacuole membrane; GO:0035618: C:root hair; GO:0016036: P:cellular response to phosphate starvation; GO:0071423: P:malate transmembrane transport	PF11744	AT1G18420
TRINITY_DN216408_c0_g3	Aluminum-activated malate transporter 9;	0.998702	0.943123	-0.823427	-1.20986	ALMT9_ARATH	GO:0016021: C:integral component of membrane; GO:0009705: C:plant-type vacuole membrane; GO:0005253: F:anion channel activity; GO:0015743: P:malate transport	PF11744	AT3G18440
TRINITY_DN5833_c0_g1	Protein ALP1-like {ECO:0000305};	1.28821	-0.249612	-0.896106	-0.230463	ALPL_ARATH	GO:0005634: C:nucleus; GO:0046872: F:metal ion binding; GO:0004518: F:nuclease activity	PF13359	AT3G55350
TRINITY_DN37275_c3_g1	Protein ALP1-like {ECO:0000305};	1.37573	1.21582	-0.338427	-1.50892	ALPL_ARATH	GO:0005634: C:nucleus; GO:0046872: F:metal ion binding; GO:0004518: F:nuclease activity	PF13359	AT3G55350
TRINITY_DN37788_c4_g1	Protein ALP1-like {ECO:0000305};	1.17988	-1.11509	-0.611393	0.237993	ALPL_ARATH	GO:0005634: C:nucleus; GO:0046872: F:metal ion binding; GO:0004518: F:nuclease activity	PF13359	AT3G55350
TRINITY_DN173199_c1_g1	Primary amine oxidase;	1.15604	-0.701563	-0.136959	-0.464964	AMO_ARATH	GO:0052595: F:aliphatic-amine oxidase activity; GO:0052594: F:aminoacetone:oxygen oxidoreductase(deaminating) activity; GO:0005507: F:copper ion binding; GO:0052596: F:phenethylamine:oxygen oxidoreductase (deaminating) activity; GO:0008131: F:primary amine oxidase activity; GO:0048038: F:quinone binding; GO:0052593: F:tryptamine:oxygen oxidoreductase (deaminating) activity; GO:0009738: P:abscisic…	PF01179;PF02727;PF02728	AT1G62810
TRINITY_DN99301_c2_g1	Primary amine oxidase;	2.49512	2.19405	-3.03088	-2.55476	AMO_PEA	GO:0052595: F:aliphatic-amine oxidase activity; GO:0052594: F:aminoacetone:oxygen oxidoreductase(deaminating) activity; GO:0005507: F:copper ion binding; GO:0052597: F:diamine oxidase activity; GO:0052596: F:phenethylamine:oxygen oxidoreductase (deaminating) activity; GO:0008131: F:primary amine oxidase activity; GO:0048038: F:quinone binding; GO:0052593: F:tryptamine:oxygen oxidoreductase (deami…	PF01179;PF02727;PF02728	NA
TRINITY_DN25690_c0_g1	Ammonium transporter 1 member 4;	0.983867	0.731304	-1.47635	-0.256633	AMT14_ARATH	GO:0005887: C:integral component of plasma membrane; GO:0005886: C:plasma membrane; GO:0009506: C:plasmodesma; GO:0008519: F:ammonium transmembrane transporter activity; GO:0015398: F:high-affinity secondary active ammonium transmembrane transporter activity; GO:0072488: P:ammonium transmembrane transport	PF00909	AT4G28700
TRINITY_DN60263_c2_g1	Beta-amylase;	1.10096	1.30145	-0.809086	-1.60236	AMYB_HORVU	GO:0102229: F:amylopectin maltohydrolase activity; GO:0016161: F:beta-amylase activity; GO:0042802: F:identical protein binding; GO:0000272: P:polysaccharide catabolic process	PF01373	NA
TRINITY_DN55352_c1_g2	Beta-amylase;	1.03277	0.768257	-0.71521	-0.920276	AMYB_MAIZE	GO:0102229: F:amylopectin maltohydrolase activity; GO:0016161: F:beta-amylase activity; GO:0000272: P:polysaccharide catabolic process	PF01373	NA
TRINITY_DN39015_c1_g1	Ankyrin repeat domain-containing protein 13C;	2.92546	0.631292	-1.85071	-2.0846	AN13C_DANRE	GO:0005783: C:endoplasmic reticulum; GO:0005789: C:endoplasmic reticulum membrane; GO:0005102: F:signaling receptor binding; GO:0006621: P:protein retention in ER lumen; GO:0010869: P:regulation of receptor biosynthetic process	PF12796;PF11904	NA
TRINITY_DN226843_c0_g1	Anthocyanidin 5,3-O-glucosyltransferase;	1.84636	0.473462	-1.31939	-1.31939	ANGLT_ROSHC	GO:0016758: F:transferase activity, transferring hexosyl groups; GO:0009718: P:anthocyanin-containing compound biosynthetic process	PF00201	NA
TRINITY_DN219188_c0_g1	Anthocyanidin 5,3-O-glucosyltransferase;	1.22873	0.288372	-0.834906	-0.790102	ANGLT_ROSHC	GO:0016758: F:transferase activity, transferring hexosyl groups; GO:0009718: P:anthocyanin-containing compound biosynthetic process	PF00201	NA
TRINITY_DN13356_c0_g2	Homeobox-leucine zipper protein ANTHOCYANINLESS 2;	1.0101	1.51059	-1.74717	-0.74054	ANL2_ARATH	GO:0005634: C:nucleus; GO:0003700: F:DNA-binding transcription factor activity; GO:0008289: F:lipid binding; GO:0043565: F:sequence-specific DNA binding; GO:0043481: P:anthocyanin accumulation in tissues in response to UV light; GO:0042335: P:cuticle development; GO:0009827: P:plant-type cell wall modification; GO:0048364: P:root development; GO:0048765: P:root hair cell differentiation	PF00046;PF01852	AT4G00730
TRINITY_DN49755_c4_g1	Anthocyanidin reductase ((2S)-flavan-3-ol-forming) {ECO:0000250|UniProtKB:Q5FB34};	1.42545	0.894964	-1.06666	-1.06666	ANRPN_VITVI	GO:0033729: F:anthocyanidin reductase activity; GO:0050662: F:coenzyme binding; GO:0016491: F:oxidoreductase activity; GO:0016616: F:oxidoreductase activity, acting on the CH-OH group of donors, NAD or NADP as acceptor; GO:0009813: P:flavonoid biosynthetic process	PF01370	NA
TRINITY_DN80150_c3_g1	Anthocyanidin reductase ((2S)-flavan-3-ol-forming) {ECO:0000250|UniProtKB:Q5FB34};	1.9357	0.760925	-1.88515	-0.347795	ANRPN_VITVI	GO:0033729: F:anthocyanidin reductase activity; GO:0050662: F:coenzyme binding; GO:0016491: F:oxidoreductase activity; GO:0016616: F:oxidoreductase activity, acting on the CH-OH group of donors, NAD or NADP as acceptor; GO:0009813: P:flavonoid biosynthetic process	PF01370	NA
TRINITY_DN62471_c0_g2	Amino acid transporter ANT1 {ECO:0000305};	0.886144	-0.298938	-0.878118	0.0463623	ANT1_ARATH	GO:0005789: C:endoplasmic reticulum membrane; GO:0016021: C:integral component of membrane; GO:0016020: C:membrane; GO:0015171: F:amino acid transmembrane transporter activity; GO:0015173: F:aromatic amino acid transmembrane transporter activity; GO:0015175: F:neutral amino acid transmembrane transporter activity; GO:0003333: P:amino acid transmembrane transport; GO:0009624: P:response to nematode	PF01490	AT3G11900
TRINITY_DN48297_c1_g1	Anthocyanin 5-aromatic acyltransferase;	1.26876	0.64513	-0.727899	-1.68915	ANTA_GENTR	GO:0005737: C:cytoplasm; GO:0047183: F:anthocyanin 5-aromatic acyltransferase activity; GO:0102815: F:caffeoyl-CoA:delphinidin-3,5-diglucoside 5-O-glucoside-6-O-hydroxycinnamoyltransferase activity; GO:0102777: F:caffeoyl-CoA:pelargonidin-3,5-diglucoside 5-O-glucoside-6-O-hydroxycinnamoyltransferase activity	PF02458	NA
TRINITY_DN27799_c1_g3	Anthocyanin 5-aromatic acyltransferase;	1.12683	0.153409	-0.865937	-0.865937	ANTA_GENTR	GO:0005737: C:cytoplasm; GO:0047183: F:anthocyanin 5-aromatic acyltransferase activity; GO:0102815: F:caffeoyl-CoA:delphinidin-3,5-diglucoside 5-O-glucoside-6-O-hydroxycinnamoyltransferase activity; GO:0102777: F:caffeoyl-CoA:pelargonidin-3,5-diglucoside 5-O-glucoside-6-O-hydroxycinnamoyltransferase activity	PF02458	NA
TRINITY_DN25417_c1_g1	Annexin-like protein RJ4;	1.87001	0.492079	-1.75433	-0.845132	ANX4_FRAAN	GO:0005509: F:calcium ion binding; GO:0005544: F:calcium-dependent phospholipid binding	PF00191	NA
TRINITY_DN145285_c0_g2	Allene oxide cyclase, chloroplastic {ECO:0000303|Ref.1, ECO:0000303|Ref.2};	-0.380152	1.64589	-1.05248	-1.5218	AOC_ORYSJ	GO:0009507: C:chloroplast; GO:0046423: F:allene-oxide cyclase activity; GO:0009734: P:auxin-activated signaling pathway; GO:0007623: P:circadian rhythm; GO:0050832: P:defense response to fungus; GO:0080186: P:developmental vegetative growth; GO:0009908: P:flower development; GO:0009864: P:induced systemic resistance, jasmonic acid mediated signaling pathway; GO:0009695: P:jasmonic acid biosynthet…	PF06351	NA
TRINITY_DN7802_c0_g1	Allene oxide cyclase, chloroplastic {ECO:0000303|Ref.1, ECO:0000303|Ref.2};	0.675417	0.612223	-0.143526	-1.13194	AOC_ORYSJ	GO:0009507: C:chloroplast; GO:0046423: F:allene-oxide cyclase activity; GO:0009734: P:auxin-activated signaling pathway; GO:0007623: P:circadian rhythm; GO:0050832: P:defense response to fungus; GO:0080186: P:developmental vegetative growth; GO:0009908: P:flower development; GO:0009864: P:induced systemic resistance, jasmonic acid mediated signaling pathway; GO:0009695: P:jasmonic acid biosynthet…	PF06351	NA
TRINITY_DN23271_c2_g1	Allene oxide cyclase 4, chloroplastic;	1.26353	0.873859	0.671086	-1.72088	AOC4_ARATH	GO:0009507: C:chloroplast; GO:0005886: C:plasma membrane; GO:0046423: F:allene-oxide cyclase activity; GO:0009695: P:jasmonic acid biosynthetic process	PF06351	AT1G13280
TRINITY_DN4644_c0_g2	Allene oxide synthase 1, chloroplastic {ECO:0000303|PubMed:12351632};	0.822784	1.17247	-0.916239	-1.12886	AOS1_SOLLC	GO:0009941: C:chloroplast envelope; GO:0009535: C:chloroplast thylakoid membrane; GO:0020037: F:heme binding; GO:0047987: F:hydroperoxide dehydratase activity; GO:0005506: F:iron ion binding; GO:0004497: F:monooxygenase activity; GO:0016705: F:oxidoreductase activity, acting on paired donors, with incorporation or reduction of molecular oxygen; GO:0006952: P:defense response; GO:0009695: P:jasmon…	PF00067	NA
TRINITY_DN16764_c0_g1	Allene oxide synthase 1, chloroplastic {ECO:0000303|PubMed:12351632};	1.16086	0.680055	-1.33311	-0.515996	AOS1_SOLLC	GO:0009941: C:chloroplast envelope; GO:0009535: C:chloroplast thylakoid membrane; GO:0020037: F:heme binding; GO:0047987: F:hydroperoxide dehydratase activity; GO:0005506: F:iron ion binding; GO:0004497: F:monooxygenase activity; GO:0016705: F:oxidoreductase activity, acting on paired donors, with incorporation or reduction of molecular oxygen; GO:0006952: P:defense response; GO:0009695: P:jasmon…	PF00067	NA
TRINITY_DN28383_c0_g2	Allene oxide synthase 2, chloroplastic {ECO:0000303|PubMed:12351632};	1.99017	1.34788	-3.19186	-1.30203	AOS2_SOLLC	GO:0009941: C:chloroplast envelope; GO:0009706: C:chloroplast inner membrane; GO:0009535: C:chloroplast thylakoid membrane; GO:0020037: F:heme binding; GO:0047987: F:hydroperoxide dehydratase activity; GO:0005506: F:iron ion binding; GO:0004497: F:monooxygenase activity; GO:0016705: F:oxidoreductase activity, acting on paired donors, with incorporation or reduction of molecular oxygen; GO:0006952…	PF00067	NA
TRINITY_DN19625_c0_g2	Allene oxide synthase 3 {ECO:0000303|PubMed:12351632};	1.04875	0.479619	-0.163265	-0.996857	AOS3_SOLLC	GO:0046423: F:allene-oxide cyclase activity; GO:0020037: F:heme binding; GO:0047987: F:hydroperoxide dehydratase activity; GO:0005506: F:iron ion binding; GO:0016705: F:oxidoreductase activity, acting on paired donors, with incorporation or reduction of molecular oxygen; GO:0006952: P:defense response; GO:0055114: P:oxidation-reduction process; GO:0031408: P:oxylipin biosynthetic process; GO:0016…	PF00067	NA
TRINITY_DN84648_c1_g1	AP-3 complex subunit mu;	1.80364	1.36759	-1.24189	-2.90637	AP3M_ARATH	GO:0030131: C:clathrin adaptor complex; GO:0030659: C:cytoplasmic vesicle membrane; GO:0005794: C:Golgi apparatus; GO:0009630: P:gravitropism; GO:0006886: P:intracellular protein transport; GO:0016192: P:vesicle-mediated transport	PF00928	AT1G56590
TRINITY_DN143772_c0_g1	AP-5 complex subunit mu;	1.72467	0.81802	-1.48035	-1.45586	AP5M_ARATH	GO:0030131: C:clathrin adaptor complex; GO:0030659: C:cytoplasmic vesicle membrane; GO:0006886: P:intracellular protein transport; GO:0016192: P:vesicle-mediated transport	PF00928	AT2G20790
TRINITY_DN7307_c0_g1	Anaphase-promoting complex subunit 4;	1.10258	2.8882	-1.93725	-2.18909	APC4_ARATH	GO:0005680: C:anaphase-promoting complex; GO:0034399: C:nuclear periphery; GO:0005634: C:nucleus; GO:0019903: F:protein phosphatase binding; GO:0031145: P:anaphase-promoting complex-dependent catabolic process; GO:0007049: P:cell cycle; GO:0051301: P:cell division; GO:0009793: P:embryo development ending in seed dormancy; GO:0048481: P:plant ovule development; GO:0045842: P:positive regulation of…	PF12896;PF12894	AT4G21530
TRINITY_DN19936_c3_g2	Aspartyl protease family protein 2 {ECO:0000305};	1.14061	0.041996	-1.59842	0.283799	APF2_ARATH	GO:0016020: C:membrane; GO:0009505: C:plant-type cell wall; GO:0004190: F:aspartic-type endopeptidase activity; GO:0030163: P:protein catabolic process; GO:0006508: P:proteolysis; GO:0080167: P:response to karrikin	PF14541;PF14543	AT1G01300
TRINITY_DN19936_c3_g1	Aspartyl protease family protein 2 {ECO:0000305};	1.76346	0.63338	-1.76478	-0.403241	APF2_ARATH	GO:0016020: C:membrane; GO:0009505: C:plant-type cell wall; GO:0004190: F:aspartic-type endopeptidase activity; GO:0030163: P:protein catabolic process; GO:0006508: P:proteolysis; GO:0080167: P:response to karrikin	PF14541;PF14543	AT1G01300
TRINITY_DN9412_c2_g1	Aspartyl protease family protein 2 {ECO:0000305};	2.3064	0.721627	-1.36085	-1.62985	APF2_ARATH	GO:0016020: C:membrane; GO:0009505: C:plant-type cell wall; GO:0004190: F:aspartic-type endopeptidase activity; GO:0030163: P:protein catabolic process; GO:0006508: P:proteolysis; GO:0080167: P:response to karrikin	PF14541;PF14543	AT1G01300
TRINITY_DN28552_c0_g1	GDSL esterase/lipase APG;	2.24161	3.41067	-3.84011	-2.37492	APG2_ARATH	GO:0048046: C:apoplast; GO:0016788: F:hydrolase activity, acting on ester bonds; GO:0016042: P:lipid catabolic process	PF00657	AT3G16370
TRINITY_DN28552_c0_g3	GDSL esterase/lipase APG;	2.75964	4.02619	-4.2526	-4.17904	APG2_ARATH	GO:0048046: C:apoplast; GO:0016788: F:hydrolase activity, acting on ester bonds; GO:0016042: P:lipid catabolic process	PF00657	AT3G16370
TRINITY_DN37954_c0_g3	APO protein 2, chloroplastic;	1.06434	0.905565	-0.262288	-1.3825	APO2_ARATH	GO:0009507: C:chloroplast; GO:0003723: F:RNA binding	PF05634	AT5G57930
TRINITY_DN65821_c1_g1	APO protein 3, mitochondrial;	1.40794	0.693068	-0.740041	-1.25404	APO3_ARATH	GO:0005739: C:mitochondrion; GO:0003723: F:RNA binding	PF05634	AT5G61930
TRINITY_DN8517_c0_g1	APO protein 4, mitochondrial;	0.638806	1.03186	-1.40613	-0.747642	APO4_ARATH	GO:0005739: C:mitochondrion; GO:0003723: F:RNA binding	PF05634	AT3G21740
TRINITY_DN171230_c3_g1	Protein ANTHESIS POMOTING FACTOR 1 {ECO:0000303|PubMed:27968983};	1.34474	1.3034	-0.340381	-1.91182	APRF1_ARATH	GO:0080008: C:Cul4-RING E3 ubiquitin ligase complex; GO:0005634: C:nucleus; GO:0048188: C:Set1C/COMPASS complex; GO:0003682: F:chromatin binding; GO:0009908: P:flower development; GO:0080182: P:histone H3-K4 trimethylation; GO:0016571: P:histone methylation; GO:0048586: P:regulation of long-day photoperiodism, flowering; GO:0048510: P:regulation of timing of transition from vegetative to reproduc…	PF00400	AT5G14530
TRINITY_DN31715_c3_g1	Apyrase 1;	1.89279	0.973778	-1.44867	-1.27363	APY1_ARATH	GO:0005768: C:endosome; GO:0005794: C:Golgi apparatus; GO:0000139: C:Golgi membrane; GO:0016021: C:integral component of membrane; GO:0005802: C:trans-Golgi network; GO:0102490: F:8-oxo-dGTP phosphohydrolase activity; GO:0005524: F:ATP binding; GO:0102485: F:dATP phosphohydrolase activity; GO:0102486: F:dCTP phosphohydrolase activity; GO:0102491: F:dGTP phosphohydrolase activity; GO:0102488: F:dT…	PF01150	AT3G04080
TRINITY_DN43555_c0_g2	Probable apyrase 6;	1.18387	0.406895	-0.461022	-0.780848	APY6_ARATH	GO:0030659: C:cytoplasmic vesicle membrane; GO:0016021: C:integral component of membrane; GO:0102490: F:8-oxo-dGTP phosphohydrolase activity; GO:0005524: F:ATP binding; GO:0102485: F:dATP phosphohydrolase activity; GO:0102486: F:dCTP phosphohydrolase activity; GO:0102491: F:dGTP phosphohydrolase activity; GO:0102488: F:dTTP phosphohydrolase activity; GO:0102487: F:dUTP phosphohydrolase activity; …	PF01150	AT2G02970
TRINITY_DN42159_c2_g1	Auxin response factor 2;	1.39952	0.712384	-1.56857	-0.472986	ARFB_ORYSJ	GO:0005634: C:nucleus; GO:0003677: F:DNA binding; GO:0009734: P:auxin-activated signaling pathway; GO:0006355: P:regulation of transcription, DNA-templated	PF06507;PF02362	NA
TRINITY_DN238016_c3_g1	Auxin response factor 3;	2.03705	0.906956	-2.09611	-1.0789	ARFC_ORYSJ	GO:0005634: C:nucleus; GO:0003677: F:DNA binding; GO:0009734: P:auxin-activated signaling pathway; GO:0006355: P:regulation of transcription, DNA-templated	PF06507;PF02362	NA
TRINITY_DN57644_c0_g1	Auxin response factor 18;	0.799382	0.3514	-0.8917	-0.590208	ARFR_ORYSJ	GO:0005634: C:nucleus; GO:0003677: F:DNA binding; GO:0009734: P:auxin-activated signaling pathway; GO:0006355: P:regulation of transcription, DNA-templated	PF06507;PF02362	NA
TRINITY_DN100129_c2_g1	Auxin response factor 19;	2.11135	-0.301236	-0.228039	-0.954372	ARFS_ORYSJ	GO:0005634: C:nucleus; GO:0003677: F:DNA binding; GO:0009734: P:auxin-activated signaling pathway; GO:0006355: P:regulation of transcription, DNA-templated	PF02309;PF06507;PF02362	NA
TRINITY_DN11455_c0_g1	Auxin response factor 19;	1.83937	-0.307515	-0.527375	-0.831831	ARFS_ORYSJ	GO:0005634: C:nucleus; GO:0003677: F:DNA binding; GO:0009734: P:auxin-activated signaling pathway; GO:0006355: P:regulation of transcription, DNA-templated	PF02309;PF06507;PF02362	NA
TRINITY_DN14261_c0_g2	Indole-3-acetic acid-induced protein ARG7;	0.19514	1.37886	-1.35969	-0.355373	ARG7_VIGRR	GO:0009733: P:response to auxin	PF02519	NA
TRINITY_DN41206_c0_g1	Probable E3 ubiquitin-protein ligase ARI8;	0.92271	0.872472	-0.744995	-1.29498	ARI8_ARATH	GO:0005737: C:cytoplasm; GO:0000151: C:ubiquitin ligase complex; GO:0046872: F:metal ion binding; GO:0031624: F:ubiquitin conjugating enzyme binding; GO:0061630: F:ubiquitin protein ligase activity; GO:0004842: F:ubiquitin-protein transferase activity; GO:0032436: P:positive regulation of proteasomal ubiquitin-dependent protein catabolic process; GO:0000209: P:protein polyubiquitination; GO:00065…	PF01485	AT1G65430
TRINITY_DN34191_c0_g2	Phospho-2-dehydro-3-deoxyheptonate aldolase 1, chloroplastic;	1.91113	0.483165	-0.92511	-1.29845	AROF_ORYSJ	GO:0009507: C:chloroplast; GO:0003849: F:3-deoxy-7-phosphoheptulonate synthase activity; GO:0009073: P:aromatic amino acid family biosynthetic process; GO:0009423: P:chorismate biosynthetic process	PF01474	NA
TRINITY_DN19938_c0_g2	Phospho-2-dehydro-3-deoxyheptonate aldolase 2, chloroplastic;	1.22309	0.323733	-0.86885	-0.414545	AROG_SOLLC	GO:0009507: C:chloroplast; GO:0003849: F:3-deoxy-7-phosphoheptulonate synthase activity; GO:0009073: P:aromatic amino acid family biosynthetic process; GO:0009423: P:chorismate biosynthetic process	PF01474	NA
TRINITY_DN26008_c6_g1	Probable RNA-binding protein ARP1;	2.19418	1.51576	-2.17748	-2.58891	ARP1_ARATH	GO:0005634: C:nucleus; GO:1990904: C:ribonucleoprotein complex; GO:0003729: F:mRNA binding; GO:0003723: F:RNA binding; GO:0006397: P:mRNA processing; GO:0010029: P:regulation of seed germination; GO:0009737: P:response to abscisic acid; GO:0009651: P:response to salt stress; GO:0009414: P:response to water deprivation	PF00076	AT3G54770
TRINITY_DN83178_c0_g2	Probable RNA-binding protein ARP1;	1.01796	0.830669	-1.00451	-1.03239	ARP1_ARATH	GO:0005634: C:nucleus; GO:1990904: C:ribonucleoprotein complex; GO:0003729: F:mRNA binding; GO:0003723: F:RNA binding; GO:0006397: P:mRNA processing; GO:0010029: P:regulation of seed germination; GO:0009737: P:response to abscisic acid; GO:0009651: P:response to salt stress; GO:0009414: P:response to water deprivation	PF00076	AT3G54770
TRINITY_DN106752_c0_g1	Two-component response regulator ARR1;	1.15767	0.311334	-1.68275	0.250077	ARR1_ARATH	GO:0005634: C:nucleus; GO:0003677: F:DNA binding; GO:0003700: F:DNA-binding transcription factor activity; GO:0000156: F:phosphorelay response regulator activity; GO:0090506: P:axillary shoot meristem initiation; GO:0071368: P:cellular response to cytokinin stimulus; GO:0009736: P:cytokinin-activated signaling pathway; GO:0010492: P:maintenance of shoot apical meristem identity; GO:0080022: P:pri…	PF00249;PF00072	AT3G16857
TRINITY_DN220052_c2_g1	Histone chaperone ASF1B;	1.35232	0.969941	-0.949203	-1.24881	ASF1B_ARATH	GO:0005737: C:cytoplasm; GO:0005634: C:nucleus; GO:0051301: P:cell division; GO:0006333: P:chromatin assembly or disassembly; GO:0009294: P:DNA mediated transformation; GO:0000724: P:double-strand break repair via homologous recombination; GO:0031567: P:mitotic cell size control checkpoint; GO:0008361: P:regulation of cell size; GO:0010091: P:trichome branching	PF04729	AT5G38110
TRINITY_DN196127_c1_g1	Trihelix transcription factor ASIL2 {ECO:0000305};	1.11772	0.212534	-0.883831	0.153882	ASIL2_ARATH	GO:0005634: C:nucleus; GO:0003700: F:DNA-binding transcription factor activity; GO:0043565: F:sequence-specific DNA binding; GO:0044212: F:transcription regulatory region DNA binding; GO:0009793: P:embryo development ending in seed dormancy; GO:0006355: P:regulation of transcription, DNA-templated; GO:0010431: P:seed maturation	NA	AT3G14180
TRINITY_DN5586_c0_g2	Trihelix transcription factor ASIL2 {ECO:0000305};	1.31915	1.2636	-0.920637	-1.57861	ASIL2_ARATH	GO:0005634: C:nucleus; GO:0003700: F:DNA-binding transcription factor activity; GO:0043565: F:sequence-specific DNA binding; GO:0044212: F:transcription regulatory region DNA binding; GO:0009793: P:embryo development ending in seed dormancy; GO:0006355: P:regulation of transcription, DNA-templated; GO:0010431: P:seed maturation	NA	AT3G14180
TRINITY_DN49884_c1_g1	Trihelix transcription factor ASIL2 {ECO:0000305};	1.21886	0.864667	-1.44794	-1.06308	ASIL2_ARATH	GO:0005634: C:nucleus; GO:0003700: F:DNA-binding transcription factor activity; GO:0043565: F:sequence-specific DNA binding; GO:0044212: F:transcription regulatory region DNA binding; GO:0009793: P:embryo development ending in seed dormancy; GO:0006355: P:regulation of transcription, DNA-templated; GO:0010431: P:seed maturation	NA	AT3G14180
TRINITY_DN147074_c0_g1	Trihelix transcription factor ASIL2 {ECO:0000305};	1.09423	0.488411	-1.27924	-0.371419	ASIL2_ARATH	GO:0005634: C:nucleus; GO:0003700: F:DNA-binding transcription factor activity; GO:0043565: F:sequence-specific DNA binding; GO:0044212: F:transcription regulatory region DNA binding; GO:0009793: P:embryo development ending in seed dormancy; GO:0006355: P:regulation of transcription, DNA-templated; GO:0010431: P:seed maturation	NA	AT3G14180
TRINITY_DN5579_c1_g1	Trihelix transcription factor ASIL2 {ECO:0000305};	1.18864	0.668518	-1.17707	-0.807249	ASIL2_ARATH	GO:0005634: C:nucleus; GO:0003700: F:DNA-binding transcription factor activity; GO:0043565: F:sequence-specific DNA binding; GO:0044212: F:transcription regulatory region DNA binding; GO:0009793: P:embryo development ending in seed dormancy; GO:0006355: P:regulation of transcription, DNA-templated; GO:0010431: P:seed maturation	NA	AT3G14180
TRINITY_DN196127_c4_g1	Trihelix transcription factor ASIL2 {ECO:0000305};	1.52529	0.707678	-1.04752	-1.19641	ASIL2_ARATH	GO:0005634: C:nucleus; GO:0003700: F:DNA-binding transcription factor activity; GO:0043565: F:sequence-specific DNA binding; GO:0044212: F:transcription regulatory region DNA binding; GO:0009793: P:embryo development ending in seed dormancy; GO:0006355: P:regulation of transcription, DNA-templated; GO:0010431: P:seed maturation	NA	AT3G14180
TRINITY_DN132207_c1_g1	Trihelix transcription factor ASIL2 {ECO:0000305};	1.4343	0.78242	-0.974609	-1.84969	ASIL2_ARATH	GO:0005634: C:nucleus; GO:0003700: F:DNA-binding transcription factor activity; GO:0043565: F:sequence-specific DNA binding; GO:0044212: F:transcription regulatory region DNA binding; GO:0009793: P:embryo development ending in seed dormancy; GO:0006355: P:regulation of transcription, DNA-templated; GO:0010431: P:seed maturation	NA	AT3G14180
TRINITY_DN103373_c1_g1	Trihelix transcription factor ASIL2 {ECO:0000305};	1.62772	1.1624	-0.0804707	-1.79559	ASIL2_ARATH	GO:0005634: C:nucleus; GO:0003700: F:DNA-binding transcription factor activity; GO:0043565: F:sequence-specific DNA binding; GO:0044212: F:transcription regulatory region DNA binding; GO:0009793: P:embryo development ending in seed dormancy; GO:0006355: P:regulation of transcription, DNA-templated; GO:0010431: P:seed maturation	NA	AT3G14180
TRINITY_DN32002_c0_g1	L-ascorbate oxidase;	1.31736	1.301	-0.216636	-2.00039	ASO_TOBAC	GO:0005576: C:extracellular region; GO:0005507: F:copper ion binding; GO:0008447: F:L-ascorbate oxidase activity	PF00394;PF07731;PF07732	NA
TRINITY_DN51919_c0_g1	L-ascorbate oxidase homolog;	1.01814	1.18132	-0.82467	-1.46806	ASOL_BRANA	GO:0005576: C:extracellular region; GO:0005507: F:copper ion binding; GO:0016491: F:oxidoreductase activity	PF00394;PF07731;PF07732	NA
TRINITY_DN16289_c5_g1	L-ascorbate oxidase homolog;	1.20895	1.1872	-0.82696	-1.69486	ASOL_BRANA	GO:0005576: C:extracellular region; GO:0005507: F:copper ion binding; GO:0016491: F:oxidoreductase activity	PF00394;PF07731;PF07732	NA
TRINITY_DN51919_c4_g1	L-ascorbate oxidase homolog;	1.30227	0.560855	-0.363797	-0.738975	ASOL_BRANA	GO:0005576: C:extracellular region; GO:0005507: F:copper ion binding; GO:0016491: F:oxidoreductase activity	PF00394;PF07731;PF07732	NA
TRINITY_DN132001_c1_g1	L-ascorbate oxidase homolog;	1.70124	1.28088	-2.26942	-1.33592	ASOL_TOBAC	GO:0005615: C:extracellular space; GO:0005507: F:copper ion binding; GO:0016491: F:oxidoreductase activity	PF00394;PF07731;PF07732	NA
TRINITY_DN45641_c2_g2	Probable aspartyl protease At4g16563 {ECO:0000305};	0.895	-0.411304	-1.41094	0.62098	ASP63_ARATH	GO:0009505: C:plant-type cell wall; GO:0004190: F:aspartic-type endopeptidase activity; GO:0030163: P:protein catabolic process; GO:0006508: P:proteolysis	PF14541;PF14543	AT4G16563
TRINITY_DN69215_c2_g1	Protein ASPARTIC PROTEASE IN GUARD CELL 1;	1.5067	1.60351	-1.86612	-1.86612	ASPG1_ARATH	GO:0005783: C:endoplasmic reticulum; GO:0004190: F:aspartic-type endopeptidase activity; GO:0070001: F:aspartic-type peptidase activity; GO:0003677: F:DNA binding; GO:0030163: P:protein catabolic process; GO:0006508: P:proteolysis; GO:0009737: P:response to abscisic acid; GO:0009414: P:response to water deprivation; GO:0009627: P:systemic acquired resistance	PF14541;PF14543	AT3G18490
TRINITY_DN9672_c1_g1	Protein ASPARTIC PROTEASE IN GUARD CELL 1;	2.19949	0.607785	-2.04749	-0.961368	ASPG1_ARATH	GO:0005783: C:endoplasmic reticulum; GO:0004190: F:aspartic-type endopeptidase activity; GO:0070001: F:aspartic-type peptidase activity; GO:0003677: F:DNA binding; GO:0030163: P:protein catabolic process; GO:0006508: P:proteolysis; GO:0009737: P:response to abscisic acid; GO:0009414: P:response to water deprivation; GO:0009627: P:systemic acquired resistance	PF14541;PF14543	AT3G18490
TRINITY_DN30194_c2_g1	Protein ASPARTIC PROTEASE IN GUARD CELL 1;	2.05623	1.65836	-2.36028	-1.5922	ASPG1_ARATH	GO:0005783: C:endoplasmic reticulum; GO:0004190: F:aspartic-type endopeptidase activity; GO:0070001: F:aspartic-type peptidase activity; GO:0003677: F:DNA binding; GO:0030163: P:protein catabolic process; GO:0006508: P:proteolysis; GO:0009737: P:response to abscisic acid; GO:0009414: P:response to water deprivation; GO:0009627: P:systemic acquired resistance	PF14541;PF14543	AT3G18490
TRINITY_DN9672_c1_g2	Protein ASPARTIC PROTEASE IN GUARD CELL 1;	1.6028	0.85761	-1.62575	-1.16446	ASPG1_ARATH	GO:0005783: C:endoplasmic reticulum; GO:0004190: F:aspartic-type endopeptidase activity; GO:0070001: F:aspartic-type peptidase activity; GO:0003677: F:DNA binding; GO:0030163: P:protein catabolic process; GO:0006508: P:proteolysis; GO:0009737: P:response to abscisic acid; GO:0009414: P:response to water deprivation; GO:0009627: P:systemic acquired resistance	PF14541;PF14543	AT3G18490
TRINITY_DN54651_c1_g1	Protein ASPARTIC PROTEASE IN GUARD CELL 2;	1.96463	0.652126	-1.78181	-1.26229	ASPG2_ARATH	GO:0004190: F:aspartic-type endopeptidase activity; GO:0003677: F:DNA binding; GO:0030163: P:protein catabolic process; GO:0006508: P:proteolysis	PF14541;PF14543	AT3G20015
TRINITY_DN54651_c0_g1	Protein ASPARTIC PROTEASE IN GUARD CELL 2;	1.85262	0.669769	-1.08724	-0.913556	ASPG2_ARATH	GO:0004190: F:aspartic-type endopeptidase activity; GO:0003677: F:DNA binding; GO:0030163: P:protein catabolic process; GO:0006508: P:proteolysis	PF14541;PF14543	AT3G20015
TRINITY_DN73740_c0_g1	Isoaspartyl peptidase/L-asparaginase 2 subunit beta;	1.9342	2.0819	-3.52369	-1.25795	ASPGB_ARATH	GO:0005737: C:cytoplasm; GO:0004067: F:asparaginase activity; GO:0008798: F:beta-aspartyl-peptidase activity; GO:0016787: F:hydrolase activity; GO:0033345: P:asparagine catabolic process via L-aspartate; GO:0051604: P:protein maturation	PF01112	AT3G16150
TRINITY_DN56317_c0_g1	Trihelix transcription factor ASR3 {ECO:0000303|PubMed:25770109};	1.18209	0.0474012	-0.229799	-0.626846	ASR3_ARATH	GO:0005634: C:nucleus; GO:0003677: F:DNA binding; GO:0003700: F:DNA-binding transcription factor activity; GO:0042803: F:protein homodimerization activity; GO:0071219: P:cellular response to molecule of bacterial origin; GO:0006952: P:defense response; GO:0050777: P:negative regulation of immune response; GO:0045892: P:negative regulation of transcription, DNA-templated; GO:0006355: P:regulation …	NA	AT2G33550
TRINITY_DN141960_c1_g1	Autophagy-related protein 18a;	1.29093	0.736282	-0.538364	-1.32726	AT18A_ARATH	GO:0005829: C:cytosol; GO:0019898: C:extrinsic component of membrane; GO:0005634: C:nucleus; GO:0034045: C:phagophore assembly site membrane; GO:0005774: C:vacuolar membrane; GO:0080025: F:phosphatidylinositol-3,5-bisphosphate binding; GO:0032266: F:phosphatidylinositol-3-phosphate binding; GO:0000045: P:autophagosome assembly; GO:0006914: P:autophagy; GO:0000422: P:autophagy of mitochondrion; GO…	PF00400	AT3G62770
TRINITY_DN344436_c0_g1	Phosphoglycerate mutase-like protein AT74H {ECO:0000305};	1.07673	0.28527	-0.819862	-0.765308	AT74H_ARATH	GO:0003824: F:catalytic activity	PF00300	AT1G08940
TRINITY_DN151605_c3_g1	ATPase family AAA domain-containing protein 3;	1.23539	1.3521	-1.28333	-0.768848	ATAD3_CAEEL	GO:0016021: C:integral component of membrane; GO:0005743: C:mitochondrial inner membrane; GO:0042645: C:mitochondrial nucleoid; GO:0005739: C:mitochondrion; GO:0005524: F:ATP binding; GO:0008270: F:zinc ion binding; GO:0007005: P:mitochondrion organization	PF00004;PF12037	NA
TRINITY_DN37934_c1_g2	Homeobox-leucine zipper protein ATHB-13;	2.17108	0.280342	-1.86109	-0.744927	ATB13_ARATH	GO:0005634: C:nucleus; GO:0003700: F:DNA-binding transcription factor activity; GO:0043565: F:sequence-specific DNA binding; GO:0048826: P:cotyledon morphogenesis; GO:0009965: P:leaf morphogenesis; GO:0045893: P:positive regulation of transcription, DNA-templated; GO:0080022: P:primary root development; GO:0009744: P:response to sucrose	PF02183;PF00046	AT1G69780
TRINITY_DN55974_c1_g1	Homeobox-leucine zipper protein ATHB-13;	2.35061	0.583127	-0.594509	-1.22335	ATB13_ARATH	GO:0005634: C:nucleus; GO:0003700: F:DNA-binding transcription factor activity; GO:0043565: F:sequence-specific DNA binding; GO:0048826: P:cotyledon morphogenesis; GO:0009965: P:leaf morphogenesis; GO:0045893: P:positive regulation of transcription, DNA-templated; GO:0080022: P:primary root development; GO:0009744: P:response to sucrose	PF02183;PF00046	AT1G69780
TRINITY_DN44831_c0_g3	Homeobox-leucine zipper protein ATHB-14;	1.08775	0.884665	-0.748362	-1.17918	ATB14_ARATH	GO:0005634: C:nucleus; GO:0003677: F:DNA binding; GO:0003700: F:DNA-binding transcription factor activity; GO:0008289: F:lipid binding; GO:0009955: P:adaxial/abaxial pattern specification; GO:0030154: P:cell differentiation; GO:0009855: P:determination of bilateral symmetry; GO:0080060: P:integument development; GO:0010014: P:meristem initiation; GO:0009944: P:polarity specification of adaxial/ab…	PF00046;PF08670;PF01852	AT2G34710
TRINITY_DN5621_c1_g2	Homeobox-leucine zipper protein ATHB-16;	0.862827	0.514563	-0.235699	-0.931693	ATB16_ARATH	GO:0005634: C:nucleus; GO:0003700: F:DNA-binding transcription factor activity; GO:0043565: F:sequence-specific DNA binding; GO:0030308: P:negative regulation of cell growth; GO:0048573: P:photoperiodism, flowering; GO:0045893: P:positive regulation of transcription, DNA-templated; GO:0048510: P:regulation of timing of transition from vegetative to reproductive phase; GO:0009637: P:response to bl…	PF02183;PF00046	AT4G40060
TRINITY_DN19685_c0_g2	Homeobox-leucine zipper protein ATHB-40;	1.23589	-0.400437	-0.677158	-0.640132	ATB40_ARATH	GO:0005634: C:nucleus; GO:0003700: F:DNA-binding transcription factor activity; GO:0043565: F:sequence-specific DNA binding; GO:0045893: P:positive regulation of transcription, DNA-templated; GO:0009733: P:response to auxin	PF00046	AT4G36740
TRINITY_DN42948_c0_g2	Alpha carbonic anhydrase 7;	1.67588	1.35329	-1.963	-0.850636	ATCA7_ARATH	GO:0009570: C:chloroplast stroma; GO:0004089: F:carbonate dehydratase activity; GO:0008270: F:zinc ion binding	PF00194	AT1G08080
TRINITY_DN39482_c0_g1	ATPase family AAA domain-containing protein 3-B;	0.843744	1.047	-0.630225	-0.869397	ATD3B_XENLA	GO:0016021: C:integral component of membrane; GO:0005743: C:mitochondrial inner membrane; GO:0042645: C:mitochondrial nucleoid; GO:0005524: F:ATP binding; GO:0007005: P:mitochondrion organization	PF00004;PF12037	NA
TRINITY_DN45006_c1_g1	Autophagy-related protein 16 {ECO:0000305};	1.45663	1.15973	-0.408582	-2.36964	ATG16_ARATH	GO:0000421: C:autophagosome membrane; GO:0000045: P:autophagosome assembly; GO:0015031: P:protein transport	PF08614;PF00400	AT5G50230
TRINITY_DN26378_c1_g1	Homeobox protein ATH1;	1.64466	0.548901	-1.36659	-0.921045	ATH1_ARATH	GO:0005634: C:nucleus; GO:0003677: F:DNA binding; GO:0003700: F:DNA-binding transcription factor activity; GO:0043565: F:sequence-specific DNA binding; GO:0010227: P:floral organ abscission; GO:0008285: P:negative regulation of cell population proliferation; GO:0009640: P:photomorphogenesis; GO:0010371: P:regulation of gibberellin biosynthetic process; GO:0090470: P:shoot organ boundary specifica…	PF05920;PF07526	AT4G32980
TRINITY_DN57889_c0_g4	Homeobox-leucine zipper protein ATHB-5;	1.85412	1.25335	-1.29375	-1.35768	ATHB5_ARATH	GO:0005634: C:nucleus; GO:0003700: F:DNA-binding transcription factor activity; GO:0042803: F:protein homodimerization activity; GO:0043565: F:sequence-specific DNA binding; GO:0009738: P:abscisic acid-activated signaling pathway; GO:0045893: P:positive regulation of transcription, DNA-templated; GO:0009737: P:response to abscisic acid	PF02183;PF00046	AT5G65310
TRINITY_DN18409_c1_g1	Homeobox-leucine zipper protein ATHB-6;	2.08592	0.685915	-0.540802	-1.61512	ATHB6_ARATH	GO:0005634: C:nucleus; GO:0003677: F:DNA binding; GO:0003700: F:DNA-binding transcription factor activity; GO:0043565: F:sequence-specific DNA binding; GO:0009738: P:abscisic acid-activated signaling pathway; GO:0009788: P:negative regulation of abscisic acid-activated signaling pathway; GO:0045893: P:positive regulation of transcription, DNA-templated; GO:0009414: P:response to water deprivation	PF02183;PF00046	AT2G22430
TRINITY_DN62123_c0_g1	Homeobox-leucine zipper protein ATHB-6;	0.647899	0.669479	-0.525868	-0.525868	ATHB6_ARATH	GO:0005634: C:nucleus; GO:0003677: F:DNA binding; GO:0003700: F:DNA-binding transcription factor activity; GO:0043565: F:sequence-specific DNA binding; GO:0009738: P:abscisic acid-activated signaling pathway; GO:0009788: P:negative regulation of abscisic acid-activated signaling pathway; GO:0045893: P:positive regulation of transcription, DNA-templated; GO:0009414: P:response to water deprivation	PF02183;PF00046	AT2G22430
TRINITY_DN33144_c0_g1	Homeobox-leucine zipper protein ATHB-6;	1.86837	1.02174	-0.532274	-1.65071	ATHB6_ARATH	GO:0005634: C:nucleus; GO:0003677: F:DNA binding; GO:0003700: F:DNA-binding transcription factor activity; GO:0043565: F:sequence-specific DNA binding; GO:0009738: P:abscisic acid-activated signaling pathway; GO:0009788: P:negative regulation of abscisic acid-activated signaling pathway; GO:0045893: P:positive regulation of transcription, DNA-templated; GO:0009414: P:response to water deprivation	PF02183;PF00046	AT2G22430
TRINITY_DN5621_c1_g1	Homeobox-leucine zipper protein ATHB-6;	0.888439	0.38019	-0.201512	-0.680927	ATHB6_ARATH	GO:0005634: C:nucleus; GO:0003677: F:DNA binding; GO:0003700: F:DNA-binding transcription factor activity; GO:0043565: F:sequence-specific DNA binding; GO:0009738: P:abscisic acid-activated signaling pathway; GO:0009788: P:negative regulation of abscisic acid-activated signaling pathway; GO:0045893: P:positive regulation of transcription, DNA-templated; GO:0009414: P:response to water deprivation	PF02183;PF00046	AT2G22430
TRINITY_DN11898_c1_g2	RING-H2 finger protein ATL13;	1.45781	1.34824	-1.47338	-1.1065	ATL13_ARATH	GO:0016021: C:integral component of membrane; GO:0046872: F:metal ion binding; GO:0016740: F:transferase activity; GO:0031625: F:ubiquitin protein ligase binding; GO:0016567: P:protein ubiquitination; GO:0080167: P:response to karrikin	PF13639	AT4G30400
TRINITY_DN140239_c0_g3	RING-H2 finger protein ATL2;	1.61182	0.506265	-0.312596	-1.27765	ATL2_ARATH	GO:0016021: C:integral component of membrane; GO:0046872: F:metal ion binding; GO:0016740: F:transferase activity; GO:0006952: P:defense response; GO:0016567: P:protein ubiquitination; GO:0010200: P:response to chitin	PF13639	AT3G16720
TRINITY_DN73794_c0_g3	E3 ubiquitin-protein ligase ATL4 {ECO:0000305};	1.00802	0.663075	-1.11597	-0.914341	ATL4_ARATH	GO:0016021: C:integral component of membrane; GO:0046872: F:metal ion binding; GO:0031625: F:ubiquitin protein ligase binding; GO:0004842: F:ubiquitin-protein transferase activity; GO:0016567: P:protein ubiquitination	PF13639	AT3G60220
TRINITY_DN279496_c0_g1	Probable E3 ubiquitin-protein ligase ATL44 {ECO:0000305};	0.422105	1.119	-0.955851	-0.955851	ATL44_ARATH	GO:0016021: C:integral component of membrane; GO:0046872: F:metal ion binding; GO:0016740: F:transferase activity; GO:0016567: P:protein ubiquitination	PF13639	AT2G17450
TRINITY_DN42442_c0_g2	RING-H2 finger protein ATL47;	1.53443	1.96347	1.4402	-1.56408	ATL47_ARATH	GO:0016021: C:integral component of membrane; GO:0046872: F:metal ion binding; GO:0016740: F:transferase activity; GO:0031625: F:ubiquitin protein ligase binding; GO:0016567: P:protein ubiquitination	PF13639	AT1G23980
TRINITY_DN14462_c5_g1	Putative RING-H2 finger protein ATL49;	1.82924	1.32026	-1.64107	-1.09574	ATL49_ARATH	GO:0016021: C:integral component of membrane; GO:0046872: F:metal ion binding; GO:0016740: F:transferase activity; GO:0031625: F:ubiquitin protein ligase binding; GO:0009793: P:embryo development ending in seed dormancy; GO:0016567: P:protein ubiquitination	PF13639	AT2G18650
TRINITY_DN56057_c2_g1	RING-H2 finger protein ATL63;	1.15421	0.436563	-1.18777	0.23836	ATL63_ARATH	GO:0005769: C:early endosome; GO:0005768: C:endosome; GO:0005798: C:Golgi-associated vesicle; GO:0016021: C:integral component of membrane; GO:0005886: C:plasma membrane; GO:0046872: F:metal ion binding; GO:0016740: F:transferase activity; GO:0031625: F:ubiquitin protein ligase binding; GO:0071470: P:cellular response to osmotic stress; GO:0016567: P:protein ubiquitination; GO:0030100: P:regulati…	PF13639	AT5G58580
TRINITY_DN28361_c0_g2	RING-H2 finger protein ATL65;	1.01256	0.916256	-0.623455	-1.56521	ATL65_ARATH	GO:0016021: C:integral component of membrane; GO:0046872: F:metal ion binding; GO:0016740: F:transferase activity; GO:0031625: F:ubiquitin protein ligase binding; GO:0016567: P:protein ubiquitination	PF13639	AT3G18930
TRINITY_DN28361_c0_g1	RING-H2 finger protein ATL65;	0.991725	1.17323	-0.554128	-1.1649	ATL65_ARATH	GO:0016021: C:integral component of membrane; GO:0046872: F:metal ion binding; GO:0016740: F:transferase activity; GO:0031625: F:ubiquitin protein ligase binding; GO:0016567: P:protein ubiquitination	PF13639	AT3G18930
TRINITY_DN44983_c2_g1	Putative RING-H2 finger protein ATL69;	0.383217	1.04301	-0.222993	-0.860264	ATL69_ARATH	GO:0016021: C:integral component of membrane; GO:0046872: F:metal ion binding; GO:0016740: F:transferase activity; GO:0016567: P:protein ubiquitination	PF13639	AT5G07040
TRINITY_DN19574_c1_g2	RING-H2 finger protein ATL8;	0.68557	1.29958	-1.50844	-0.870803	ATL8_ARATH	GO:0016021: C:integral component of membrane; GO:0046872: F:metal ion binding; GO:0016740: F:transferase activity; GO:0016567: P:protein ubiquitination	PF13639	AT1G76410
TRINITY_DN68415_c3_g1	RING-H2 finger protein ATL80;	0.535687	-0.215634	-1.20113	0.552043	ATL80_ARATH	GO:0016021: C:integral component of membrane; GO:0005886: C:plasma membrane; GO:0046872: F:metal ion binding; GO:0061630: F:ubiquitin protein ligase activity; GO:0070417: P:cellular response to cold; GO:0006952: P:defense response; GO:0009909: P:regulation of flower development; GO:0010966: P:regulation of phosphate transport; GO:0010200: P:response to chitin	PF13639	AT1G20823
TRINITY_DN23908_c0_g3	RING-H2 finger protein ATL80;	1.23978	0.554248	-0.953673	-0.953673	ATL80_ARATH	GO:0016021: C:integral component of membrane; GO:0005886: C:plasma membrane; GO:0046872: F:metal ion binding; GO:0061630: F:ubiquitin protein ligase activity; GO:0070417: P:cellular response to cold; GO:0006952: P:defense response; GO:0009909: P:regulation of flower development; GO:0010966: P:regulation of phosphate transport; GO:0010200: P:response to chitin	PF13639	AT1G20823
TRINITY_DN68415_c0_g2	RING-H2 finger protein ATL80;	2.83582	1.95841	0.933897	-2.41419	ATL80_ARATH	GO:0016021: C:integral component of membrane; GO:0005886: C:plasma membrane; GO:0046872: F:metal ion binding; GO:0061630: F:ubiquitin protein ligase activity; GO:0070417: P:cellular response to cold; GO:0006952: P:defense response; GO:0009909: P:regulation of flower development; GO:0010966: P:regulation of phosphate transport; GO:0010200: P:response to chitin	PF13639	AT1G20823
TRINITY_DN108251_c3_g1	ATP synthase subunit beta, mitochondrial;	1.57394	1.02141	-1.41357	-1.46785	ATPBM_HEVBR	GO:0000275: C:mitochondrial proton-transporting ATP synthase complex, catalytic core F(1); GO:0005524: F:ATP binding; GO:0046933: F:proton-transporting ATP synthase activity, rotational mechanism; GO:0015986: P:ATP synthesis coupled proton transport	PF00006;PF02874;PF11421	NA
TRINITY_DN202167_c0_g2	ATP synthase subunit beta, mitochondrial;	1.42111	0.860745	-1.48084	-1.09771	ATPBM_MAIZE	GO:0000275: C:mitochondrial proton-transporting ATP synthase complex, catalytic core F(1); GO:0005524: F:ATP binding; GO:0046933: F:proton-transporting ATP synthase activity, rotational mechanism; GO:0015986: P:ATP synthesis coupled proton transport	PF00006;PF02874;PF11421	NA
TRINITY_DN216701_c0_g1	Histone-lysine N-methyltransferase ATX5;	1.25352	1.17995	-1.16187	-1.53705	ATX5_ARATH	GO:0005634: C:nucleus; GO:0009506: C:plasmodesma; GO:0018024: F:histone-lysine N-methyltransferase activity; GO:0046872: F:metal ion binding; GO:0009294: P:DNA mediated transformation	PF00628;PF00855;PF00856	AT5G53430
TRINITY_DN246463_c1_g1	Histone-lysine N-methyltransferase ATXR3 {ECO:0000305};	1.20688	0.696425	-1.17443	-1.25382	ATXR3_ARATH	GO:0005634: C:nucleus; GO:0042800: F:histone methyltransferase activity (H3-K4 specific); GO:0048440: P:carpel development; GO:0009791: P:post-embryonic development; GO:0048443: P:stamen development; GO:0010228: P:vegetative to reproductive phase transition of meristem	PF14237;PF00856	AT4G15180
TRINITY_DN14195_c0_g2	Probable Histone-lysine N-methyltransferase ATXR5;	1.60022	0.5529	-1.38218	-1.07184	ATXR5_RICCO	GO:0009507: C:chloroplast; GO:0005634: C:nucleus; GO:0018024: F:histone-lysine N-methyltransferase activity; GO:0046872: F:metal ion binding	PF00628;PF00856	NA
TRINITY_DN28358_c1_g1	AUGMIN subunit 1 {ECO:0000303|PubMed:22505726};	1.36837	0.320993	-0.792446	-0.7527	AUG1_ARATH	GO:0005813: C:centrosome; GO:0005829: C:cytosol; GO:0070652: C:HAUS complex; GO:0005874: C:microtubule; GO:0009524: C:phragmoplast; GO:0005819: C:spindle; GO:0051301: P:cell division; GO:0007098: P:centrosome cycle; GO:0051225: P:spindle assembly	NA	AT2G41350
TRINITY_DN28358_c2_g1	AUGMIN subunit 1 {ECO:0000303|PubMed:22505726};	1.79947	1.25578	-1.89039	-1.89039	AUG1_ARATH	GO:0005813: C:centrosome; GO:0005829: C:cytosol; GO:0070652: C:HAUS complex; GO:0005874: C:microtubule; GO:0009524: C:phragmoplast; GO:0005819: C:spindle; GO:0051301: P:cell division; GO:0007098: P:centrosome cycle; GO:0051225: P:spindle assembly	NA	AT2G41350
TRINITY_DN137313_c1_g1	Pyrophosphate-energized vacuolar membrane proton pump;	1.56538	0.604313	-1.61049	-0.09437	AVP_VIGRR	GO:0016021: C:integral component of membrane; GO:0005774: C:vacuolar membrane; GO:0009678: F:hydrogen-translocating pyrophosphatase activity; GO:0004427: F:inorganic diphosphatase activity; GO:0046872: F:metal ion binding; GO:1902600: P:proton transmembrane transport	PF03030	NA
TRINITY_DN1637_c0_g2	Pyrophosphate-energized vacuolar membrane proton pump 1;	1.20292	0.641028	-1.081	-0.716989	AVP1_ARATH	GO:0009507: C:chloroplast; GO:0009941: C:chloroplast envelope; GO:0010008: C:endosome membrane; GO:0005794: C:Golgi apparatus; GO:0016021: C:integral component of membrane; GO:0016020: C:membrane; GO:0005739: C:mitochondrion; GO:0000325: C:plant-type vacuole; GO:0009705: C:plant-type vacuole membrane; GO:0005886: C:plasma membrane; GO:0005774: C:vacuolar membrane; GO:0005773: C:vacuole; GO:000967…	PF03030	AT1G15690
TRINITY_DN4596_c0_g1	Amino acid transporter AVT1J {ECO:0000305};	0.851562	1.59443	-0.586239	-1.90007	AVT1J_ARATH	GO:0016021: C:integral component of membrane; GO:0005886: C:plasma membrane; GO:0015171: F:amino acid transmembrane transporter activity; GO:0003333: P:amino acid transmembrane transport	PF01490	AT5G15240
TRINITY_DN5031_c4_g1	Amino acid transporter AVT3B {ECO:0000305};	0.97989	0.655601	-1.26025	-0.161033	AVT3B_ARATH	GO:0016021: C:integral component of membrane; GO:0005774: C:vacuolar membrane; GO:0015171: F:amino acid transmembrane transporter activity; GO:0015175: F:neutral amino acid transmembrane transporter activity; GO:0003333: P:amino acid transmembrane transport; GO:0015804: P:neutral amino acid transport	PF01490	AT2G42005
TRINITY_DN8067_c1_g1	Amino acid transporter AVT3C {ECO:0000305};	1.11221	0.705909	-1.09535	-1.02127	AVT3C_ARATH	GO:0016021: C:integral component of membrane; GO:0005774: C:vacuolar membrane; GO:0015171: F:amino acid transmembrane transporter activity; GO:0015175: F:neutral amino acid transmembrane transporter activity; GO:0003333: P:amino acid transmembrane transport; GO:0015804: P:neutral amino acid transport	PF01490	AT4G38250
TRINITY_DN15893_c0_g1	Amino acid transporter AVT3C {ECO:0000305};	1.18081	0.696992	-1.66206	-0.496619	AVT3C_ARATH	GO:0016021: C:integral component of membrane; GO:0005774: C:vacuolar membrane; GO:0015171: F:amino acid transmembrane transporter activity; GO:0015175: F:neutral amino acid transmembrane transporter activity; GO:0003333: P:amino acid transmembrane transport; GO:0015804: P:neutral amino acid transport	PF01490	AT4G38250
TRINITY_DN858_c3_g1	Amino acid transporter AVT6B {ECO:0000305};	1.344	1.04862	-1.39163	-0.718923	AVT6B_ARATH	GO:0016021: C:integral component of membrane; GO:0006865: P:amino acid transport; GO:0071369: P:cellular response to ethylene stimulus; GO:0071281: P:cellular response to iron ion; GO:0071732: P:cellular response to nitric oxide	PF01490	AT5G38820
TRINITY_DN172983_c0_g1	Amino acid transporter AVT6C {ECO:0000305};	1.86412	1.1996	-1.34018	-1.34018	AVT6C_ARATH	GO:0016021: C:integral component of membrane; GO:0015171: F:amino acid transmembrane transporter activity; GO:0003333: P:amino acid transmembrane transport	PF01490	AT3G56200
TRINITY_DN12009_c1_g2	UDP-D-apiose/UDP-D-xylose synthase 2;	1.23166	0.604546	-1.43513	-0.454883	AXS2_ARATH	GO:0048046: C:apoplast; GO:0005737: C:cytoplasm; GO:0005829: C:cytosol; GO:0003824: F:catalytic activity; GO:0050662: F:coenzyme binding; GO:0071555: P:cell wall organization	PF01370	AT1G08200
TRINITY_DN105195_c0_g1	Adenine/guanine permease AZG1;	1.37673	0.394174	-0.648355	-1.18838	AZG1_ARATH	GO:0016021: C:integral component of membrane; GO:0005886: C:plasma membrane; GO:0005345: F:purine nucleobase transmembrane transporter activity; GO:0005215: F:transporter activity; GO:0015853: P:adenine transport; GO:0015854: P:guanine transport; GO:0006863: P:purine nucleobase transport	PF00860	AT3G10960
TRINITY_DN105195_c0_g2	Adenine/guanine permease AZG1;	1.8061	0.38895	-1.08622	-1.01692	AZG1_ARATH	GO:0016021: C:integral component of membrane; GO:0005886: C:plasma membrane; GO:0005345: F:purine nucleobase transmembrane transporter activity; GO:0005215: F:transporter activity; GO:0015853: P:adenine transport; GO:0015854: P:guanine transport; GO:0006863: P:purine nucleobase transport	PF00860	AT3G10960
TRINITY_DN65621_c3_g1	G-type lectin S-receptor-like serine/threonine-protein kinase B120;	1.30684	0.196109	-1.20546	0.00621144	B120_ARATH	GO:0016021: C:integral component of membrane; GO:0005886: C:plasma membrane; GO:0005524: F:ATP binding; GO:0005516: F:calmodulin binding; GO:0030246: F:carbohydrate binding; GO:0004674: F:protein serine/threonine kinase activity; GO:0006468: P:protein phosphorylation; GO:0048544: P:recognition of pollen	PF01453;PF08276;PF07714;PF00954	AT4G21390
TRINITY_DN42282_c0_g3	Hydroxyproline O-galactosyltransferase GALT3 {ECO:0000303|PubMed:26690932};	0.868956	0.308545	-0.644534	-0.644534	B3GTG_ARATH	GO:0005783: C:endoplasmic reticulum; GO:0005794: C:Golgi apparatus; GO:0000139: C:Golgi membrane; GO:0016021: C:integral component of membrane; GO:0030246: F:carbohydrate binding; GO:1990714: F:hydroxyproline O-galactosyltransferase activity; GO:0010405: P:arabinogalactan protein metabolic process; GO:0048354: P:mucilage biosynthetic process involved in seed coat development; GO:0006486: P:protei…	PF00337;PF01762	AT3G06440
TRINITY_DN34215_c1_g2	Cytochrome b561 and DOMON domain-containing protein At3g07570;	0.840697	-0.332564	-1.13736	0.352238	B561K_ARATH	GO:0016021: C:integral component of membrane; GO:0046872: F:metal ion binding; GO:0055114: P:oxidation-reduction process	PF03188;PF03351	AT3G07570
TRINITY_DN34215_c1_g1	Cytochrome b561 and DOMON domain-containing protein At3g07570;	0.717304	-0.301981	-1.04356	0.638568	B561K_ARATH	GO:0016021: C:integral component of membrane; GO:0046872: F:metal ion binding; GO:0055114: P:oxidation-reduction process	PF03188;PF03351	AT3G07570
TRINITY_DN58938_c0_g1	Chemocyanin;	2.27341	1.5257	-2.13069	-2.61869	BABL_LILLO	GO:0009055: F:electron transfer activity; GO:0046872: F:metal ion binding	PF02298	NA
TRINITY_DN86878_c0_g2	Chemocyanin;	1.9036	-0.12565	-0.949399	-0.949399	BABL_LILLO	GO:0009055: F:electron transfer activity; GO:0046872: F:metal ion binding	PF02298	NA
TRINITY_DN3738_c1_g1	Chemocyanin;	0.604088	0.0922364	-0.578604	-0.578604	BABL_LILLO	GO:0009055: F:electron transfer activity; GO:0046872: F:metal ion binding	PF02298	NA
TRINITY_DN127712_c2_g1	Ankyrin repeat-containing protein BDA1 {ECO:0000305};	1.35633	-1.29019	-0.88629	0.115995	BAD1_ARATH	GO:0016021: C:integral component of membrane; GO:0005886: C:plasma membrane; GO:0045087: P:innate immune response; GO:0009751: P:response to salicylic acid	PF00023	AT5G54610
TRINITY_DN99041_c0_g1	BAG family molecular chaperone regulator 7;	3.34743	0.847468	-2.43956	-2.45285	BAG7_ARATH	GO:0005783: C:endoplasmic reticulum; GO:0005886: C:plasma membrane; GO:0009506: C:plasmodesma; GO:0005516: F:calmodulin binding; GO:0070417: P:cellular response to cold; GO:0034605: P:cellular response to heat; GO:0034620: P:cellular response to unfolded protein; GO:0006457: P:protein folding	NA	AT5G62390
TRINITY_DN32420_c0_g4	BAG-associated GRAM protein 1 {ECO:0000303|PubMed:26739014};	1.05407	0.464517	-0.349995	-1.08638	BAGP1_ARATH	GO:0016021: C:integral component of membrane; GO:0050832: P:defense response to fungus	PF00168;PF02893;PF16016	AT3G59660
TRINITY_DN5685_c1_g1	Beta-amylase 7;	1.35977	0.385306	-0.951158	-0.693651	BAM7_ARATH	GO:0005737: C:cytoplasm; GO:0005634: C:nucleus; GO:0102229: F:amylopectin maltohydrolase activity; GO:0016161: F:beta-amylase activity; GO:0003700: F:DNA-binding transcription factor activity; GO:0000272: P:polysaccharide catabolic process; GO:0048831: P:regulation of shoot system development	PF05687;PF01373	AT2G45880
TRINITY_DN12199_c0_g1	Beta-amylase 7;	0.861724	1.28124	-0.330462	-1.71175	BAM7_ARATH	GO:0005737: C:cytoplasm; GO:0005634: C:nucleus; GO:0102229: F:amylopectin maltohydrolase activity; GO:0016161: F:beta-amylase activity; GO:0003700: F:DNA-binding transcription factor activity; GO:0000272: P:polysaccharide catabolic process; GO:0048831: P:regulation of shoot system development	PF05687;PF01373	AT2G45880
TRINITY_DN79496_c3_g1	Beta-amylase 8;	0.815515	0.911166	-0.851099	-0.869368	BAM8_ARATH	GO:0005737: C:cytoplasm; GO:0005634: C:nucleus; GO:0102229: F:amylopectin maltohydrolase activity; GO:0016161: F:beta-amylase activity; GO:0003700: F:DNA-binding transcription factor activity; GO:0000272: P:polysaccharide catabolic process; GO:0048831: P:regulation of shoot system development	PF05687;PF01373	AT5G45300
TRINITY_DN79496_c2_g1	Beta-amylase 8;	1.37594	0.0573152	-0.75004	-0.75004	BAM8_ARATH	GO:0005737: C:cytoplasm; GO:0005634: C:nucleus; GO:0102229: F:amylopectin maltohydrolase activity; GO:0016161: F:beta-amylase activity; GO:0003700: F:DNA-binding transcription factor activity; GO:0000272: P:polysaccharide catabolic process; GO:0048831: P:regulation of shoot system development	PF05687;PF01373	AT5G45300
TRINITY_DN38020_c0_g3	Inactive beta-amylase 9;	1.43512	0.776196	-1.59085	-0.568757	BAM9_ARATH	GO:0005737: C:cytoplasm; GO:0016161: F:beta-amylase activity; GO:0000272: P:polysaccharide catabolic process	PF01373	AT5G18670
TRINITY_DN19554_c0_g3	Leucine-rich repeat receptor-like serine/threonine-protein kinase BAM1;	1.90227	0.661637	-1.03791	-1.42556	BAME1_ARATH	GO:0016021: C:integral component of membrane; GO:0005886: C:plasma membrane; GO:0005524: F:ATP binding; GO:0042802: F:identical protein binding; GO:0043621: F:protein self-association; GO:0004674: F:protein serine/threonine kinase activity; GO:0033612: F:receptor serine/threonine kinase binding; GO:0030154: P:cell differentiation; GO:0048437: P:floral organ development; GO:0048229: P:gametophyte …	PF00560;PF12799;PF08263;PF00069	AT5G65700
TRINITY_DN358072_c0_g1	Leucine-rich repeat receptor-like serine/threonine-protein kinase BAM1;	1.89467	1.53709	-1.80319	-1.06916	BAME1_ARATH	GO:0016021: C:integral component of membrane; GO:0005886: C:plasma membrane; GO:0005524: F:ATP binding; GO:0042802: F:identical protein binding; GO:0043621: F:protein self-association; GO:0004674: F:protein serine/threonine kinase activity; GO:0033612: F:receptor serine/threonine kinase binding; GO:0030154: P:cell differentiation; GO:0048437: P:floral organ development; GO:0048229: P:gametophyte …	PF00560;PF12799;PF08263;PF00069	AT5G65700
TRINITY_DN355039_c0_g1	Leucine-rich repeat receptor-like serine/threonine-protein kinase BAM1;	1.78932	1.56131	-1.80179	-1.28436	BAME1_ARATH	GO:0016021: C:integral component of membrane; GO:0005886: C:plasma membrane; GO:0005524: F:ATP binding; GO:0042802: F:identical protein binding; GO:0043621: F:protein self-association; GO:0004674: F:protein serine/threonine kinase activity; GO:0033612: F:receptor serine/threonine kinase binding; GO:0030154: P:cell differentiation; GO:0048437: P:floral organ development; GO:0048229: P:gametophyte …	PF00560;PF12799;PF08263;PF00069	AT5G65700
TRINITY_DN19554_c1_g1	Leucine-rich repeat receptor-like serine/threonine-protein kinase BAM3;	1.64509	0.0703986	-1.24575	-1.24575	BAME3_ARATH	GO:0016021: C:integral component of membrane; GO:0005886: C:plasma membrane; GO:0005524: F:ATP binding; GO:0042802: F:identical protein binding; GO:0004674: F:protein serine/threonine kinase activity; GO:0033612: F:receptor serine/threonine kinase binding; GO:0030154: P:cell differentiation; GO:0048437: P:floral organ development; GO:0010075: P:regulation of meristem growth	PF00560;PF08263;PF00069	AT4G20270
TRINITY_DN60032_c1_g2	Leucine-rich repeat receptor-like serine/threonine-protein kinase BAM3;	1.30863	0.649728	-1.05314	-0.704943	BAME3_ARATH	GO:0016021: C:integral component of membrane; GO:0005886: C:plasma membrane; GO:0005524: F:ATP binding; GO:0042802: F:identical protein binding; GO:0004674: F:protein serine/threonine kinase activity; GO:0033612: F:receptor serine/threonine kinase binding; GO:0030154: P:cell differentiation; GO:0048437: P:floral organ development; GO:0010075: P:regulation of meristem growth	PF00560;PF08263;PF00069	AT4G20270
TRINITY_DN13532_c0_g1	Beta-Amyrin Synthase 2;	0.411737	0.718219	-1.12978	-0.422253	BAMS2_PANGI	GO:0016866: F:intramolecular transferase activity	PF13243;PF13249	NA
TRINITY_DN49755_c2_g1	Anthocyanidin reductase;	1.97557	0.388215	-2.02733	-0.0189461	BAN_ARATH	GO:0033729: F:anthocyanidin reductase activity; GO:0050662: F:coenzyme binding; GO:0016491: F:oxidoreductase activity; GO:0016616: F:oxidoreductase activity, acting on the CH-OH group of donors, NAD or NADP as acceptor; GO:0009813: P:flavonoid biosynthetic process; GO:0009964: P:negative regulation of flavonoid biosynthetic process	PF01370	AT1G61720
TRINITY_DN26848_c0_g2	2-Cys peroxiredoxin BAS1, chloroplastic;	0.807755	1.24282	-1.32452	-1.33826	BAS1_SPIOL	GO:0009507: C:chloroplast; GO:0004601: F:peroxidase activity; GO:0051920: F:peroxiredoxin activity; GO:0045454: P:cell redox homeostasis	PF10417;PF00578	NA
TRINITY_DN6314_c0_g2	Amino-acid permease BAT1 homolog;	0.917918	0.774925	-0.924541	-1.0025	BAT1_ORYSJ	GO:0016021: C:integral component of membrane; GO:0015181: F:arginine transmembrane transporter activity; GO:0015185: F:gamma-aminobutyric acid transmembrane transporter activity; GO:0015180: F:L-alanine transmembrane transporter activity; GO:0005313: F:L-glutamate transmembrane transporter activity; GO:0015189: F:L-lysine transmembrane transporter activity; GO:0015812: P:gamma-aminobutyric acid t…	PF13520	NA
TRINITY_DN87373_c1_g1	AP2-like ethylene-responsive transcription factor BBM;	1.08247	0.0272689	-0.481667	-0.481667	BBM_ARATH	GO:0005634: C:nucleus; GO:0003677: F:DNA binding; GO:0003700: F:DNA-binding transcription factor activity; GO:0007275: P:multicellular organism development	PF00847	AT5G17430
TRINITY_DN47087_c0_g2	Protein Barley B recombinant;	1.48459	1.18676	-0.286338	-1.71523	BBR_HORVU	GO:0005634: C:nucleus; GO:0003677: F:DNA binding; GO:0003700: F:DNA-binding transcription factor activity; GO:0006355: P:regulation of transcription, DNA-templated	PF06217	NA
TRINITY_DN3926_c0_g2	B-box zinc finger protein 21 {ECO:0000303|PubMed:19920209};	1.32025	0.0859952	-1.47446	-0.200413	BBX21_ARATH	GO:0005634: C:nucleus; GO:0003700: F:DNA-binding transcription factor activity; GO:0043565: F:sequence-specific DNA binding; GO:0008270: F:zinc ion binding; GO:0009640: P:photomorphogenesis; GO:0010117: P:photoprotection; GO:1905157: P:positive regulation of photosynthesis; GO:0006355: P:regulation of transcription, DNA-templated; GO:0009641: P:shade avoidance	PF00643	AT1G75540
TRINITY_DN41765_c1_g1	B-box zinc finger protein 22 {ECO:0000303|PubMed:19920209};	1.86329	0.943758	-1.50061	-0.961445	BBX22_ARATH	GO:0005634: C:nucleus; GO:0008270: F:zinc ion binding; GO:0009640: P:photomorphogenesis; GO:0006355: P:regulation of transcription, DNA-templated	PF00643	NA
TRINITY_DN34438_c1_g1	B-box zinc finger protein 22 {ECO:0000303|PubMed:19920209};	1.87015	0.5425	-0.562694	-1.50154	BBX22_ARATH	GO:0005634: C:nucleus; GO:0008270: F:zinc ion binding; GO:0009640: P:photomorphogenesis; GO:0006355: P:regulation of transcription, DNA-templated	PF00643	NA
TRINITY_DN68799_c3_g1	BES1/BZR1 homolog protein 4;	1.68218	0.59498	-1.45911	-0.491925	BEH4_ARATH	GO:0003677: F:DNA binding; GO:0003700: F:DNA-binding transcription factor activity; GO:0009742: P:brassinosteroid mediated signaling pathway; GO:0006355: P:regulation of transcription, DNA-templated; GO:0006351: P:transcription, DNA-templated	PF05687	AT1G78700
TRINITY_DN8154_c0_g2	Major pollen allergen Bet v 1-J {ECO:0000303|PubMed:7852325};	1.89381	-1.61938	-0.187186	-0.0660533	BEV1J_BETPN	GO:0005737: C:cytoplasm; GO:0006952: P:defense response; GO:0009607: P:response to biotic stimulus	PF00407	NA
TRINITY_DN26641_c2_g1	Protein BIG GRAIN 1 {ECO:0000303|PubMed:26283354};	0.739027	0.591209	-1.06047	-0.224551	BG1_ORYSJ	GO:0005886: C:plasma membrane; GO:0060918: P:auxin transport; GO:0009734: P:auxin-activated signaling pathway; GO:0009630: P:gravitropism; GO:0010929: P:positive regulation of auxin mediated signaling pathway; GO:0080113: P:regulation of seed growth; GO:0009733: P:response to auxin	NA	NA
TRINITY_DN26641_c0_g2	Protein BIG GRAIN 1 {ECO:0000303|PubMed:26283354};	1.36665	-0.515402	-0.515402	-0.515402	BG1_ORYSJ	GO:0005886: C:plasma membrane; GO:0060918: P:auxin transport; GO:0009734: P:auxin-activated signaling pathway; GO:0009630: P:gravitropism; GO:0010929: P:positive regulation of auxin mediated signaling pathway; GO:0080113: P:regulation of seed growth; GO:0009733: P:response to auxin	NA	NA
TRINITY_DN7797_c0_g2	Beta-galactosidase;	0.190939	1.28713	-0.71287	-0.342148	BGAL_ASPOF	GO:0048046: C:apoplast; GO:0004565: F:beta-galactosidase activity; GO:0030246: F:carbohydrate binding; GO:0005975: P:carbohydrate metabolic process	PF02140;PF01301	NA
TRINITY_DN192809_c4_g1	Beta-galactosidase 4;	0.631781	0.574149	0.0835888	-1.24806	BGAL4_ARATH	GO:0048046: C:apoplast; GO:0005618: C:cell wall; GO:0005773: C:vacuole; GO:0004565: F:beta-galactosidase activity; GO:0005975: P:carbohydrate metabolic process	PF01301	AT5G56870
TRINITY_DN73238_c0_g2	Beta-glucosidase BoGH3B;	1.23222	1.12788	-0.985741	-1.75064	BGH3B_BACO1	GO:0042597: C:periplasmic space; GO:0008422: F:beta-glucosidase activity; GO:0102483: F:scopolin beta-glucosidase activity; GO:0085030: P:symbiont process benefiting host; GO:2000899: P:xyloglucan catabolic process	PF14310;PF00933;PF01915	NA
TRINITY_DN61772_c4_g1	Beta-glucosidase BoGH3B;	1.16919	1.25149	-1.26225	-1.15504	BGH3B_BACO1	GO:0042597: C:periplasmic space; GO:0008422: F:beta-glucosidase activity; GO:0102483: F:scopolin beta-glucosidase activity; GO:0085030: P:symbiont process benefiting host; GO:2000899: P:xyloglucan catabolic process	PF14310;PF00933;PF01915	NA
TRINITY_DN19307_c1_g1	Beta-glucosidase BoGH3B;	1.03985	0.0305702	-0.803736	-0.803736	BGH3B_BACO1	GO:0042597: C:periplasmic space; GO:0008422: F:beta-glucosidase activity; GO:0102483: F:scopolin beta-glucosidase activity; GO:0085030: P:symbiont process benefiting host; GO:2000899: P:xyloglucan catabolic process	PF14310;PF00933;PF01915	NA
TRINITY_DN38776_c0_g1	Beta-glucosidase BoGH3B;	1.8838	1.3216	-1.6459	-1.35396	BGH3B_BACO1	GO:0042597: C:periplasmic space; GO:0008422: F:beta-glucosidase activity; GO:0102483: F:scopolin beta-glucosidase activity; GO:0085030: P:symbiont process benefiting host; GO:2000899: P:xyloglucan catabolic process	PF14310;PF00933;PF01915	NA
TRINITY_DN171110_c0_g1	Beta-glucosidase 8;	4.26264	-0.128143	-1.65171	-2.53141	BGL08_ORYSJ	GO:0033907: F:beta-D-fucosidase activity; GO:0004565: F:beta-galactosidase activity; GO:0080083: F:beta-gentiobiose beta-glucosidase activity; GO:0008422: F:beta-glucosidase activity; GO:0047701: F:beta-L-arabinosidase activity; GO:0004567: F:beta-mannosidase activity; GO:0080079: F:cellobiose glucosidase activity; GO:0004338: F:glucan exo-1,3-beta-glucosidase activity; GO:0102483: F:scopolin bet…	PF00232	NA
TRINITY_DN80240_c2_g1	Beta-glucosidase 19;	1.7124	1.76784	-1.8843	-1.8843	BGL19_ORYSJ	GO:0008422: F:beta-glucosidase activity; GO:0102483: F:scopolin beta-glucosidase activity; GO:0005975: P:carbohydrate metabolic process	PF00232	NA
TRINITY_DN42146_c0_g1	Probable glucan endo-1,3-beta-glucosidase At4g16260 {ECO:0000305};	2.04358	1.77957	-2.66085	-2.66085	BGNEM_ARATH	GO:0046658: C:anchored component of plasma membrane; GO:0005618: C:cell wall; GO:0005576: C:extracellular region; GO:0005774: C:vacuolar membrane; GO:0042973: F:glucan endo-1,3-beta-D-glucosidase activity; GO:0005975: P:carbohydrate metabolic process; GO:0009817: P:defense response to fungus, incompatible interaction; GO:0002215: P:defense response to nematode; GO:0009651: P:response to salt stre…	PF00332	AT4G16260
TRINITY_DN23466_c0_g2	Transcription factor bHLH18;	1.74209	-0.20275	-0.839878	-0.920169	BH018_ARATH	GO:0005634: C:nucleus; GO:0003677: F:DNA binding; GO:0003700: F:DNA-binding transcription factor activity; GO:0046983: F:protein dimerization activity; GO:0006355: P:regulation of transcription, DNA-templated	PF00010	AT2G22750
TRINITY_DN64446_c1_g1	Transcription factor bHLH18;	1.59409	0.834557	-1.7771	-0.368897	BH018_ARATH	GO:0005634: C:nucleus; GO:0003677: F:DNA binding; GO:0003700: F:DNA-binding transcription factor activity; GO:0046983: F:protein dimerization activity; GO:0006355: P:regulation of transcription, DNA-templated	PF00010	AT2G22750
TRINITY_DN93187_c1_g1	Transcription factor bHLH18;	1.74716	1.02339	-0.903713	-1.35748	BH018_ARATH	GO:0005634: C:nucleus; GO:0003677: F:DNA binding; GO:0003700: F:DNA-binding transcription factor activity; GO:0046983: F:protein dimerization activity; GO:0006355: P:regulation of transcription, DNA-templated	PF00010	AT2G22750
TRINITY_DN19111_c0_g1	Transcription factor bHLH30;	0.386188	0.64065	-0.81983	-0.662787	BH030_ARATH	GO:0005634: C:nucleus; GO:0003677: F:DNA binding; GO:0003700: F:DNA-binding transcription factor activity; GO:0046983: F:protein dimerization activity; GO:0006355: P:regulation of transcription, DNA-templated	PF00010	AT1G68810
TRINITY_DN41203_c0_g2	Transcription factor bHLH48;	1.58805	1.11388	-1.59013	-1.00517	BH048_ARATH	GO:0005634: C:nucleus; GO:0003700: F:DNA-binding transcription factor activity; GO:0046983: F:protein dimerization activity; GO:0043565: F:sequence-specific DNA binding; GO:0006355: P:regulation of transcription, DNA-templated	PF00010	AT2G42300
TRINITY_DN5099_c0_g2	Transcription factor bHLH87;	1.54268	1.04602	-2.05365	-1.03541	BH087_ARATH	GO:0005634: C:nucleus; GO:0003677: F:DNA binding; GO:0003700: F:DNA-binding transcription factor activity; GO:0046983: F:protein dimerization activity; GO:0006355: P:regulation of transcription, DNA-templated	PF00010	AT3G21330
TRINITY_DN56403_c3_g1	Transcription factor bHLH96;	1.66451	0.269443	-1.36283	-0.831756	BH096_ARATH	GO:0005634: C:nucleus; GO:0003677: F:DNA binding; GO:0003700: F:DNA-binding transcription factor activity; GO:0046983: F:protein dimerization activity	PF00010	AT1G72210
TRINITY_DN66794_c2_g1	Transcription factor bHLH96;	1.09537	0.987981	-1.0964	-1.34372	BH096_ARATH	GO:0005634: C:nucleus; GO:0003677: F:DNA binding; GO:0003700: F:DNA-binding transcription factor activity; GO:0046983: F:protein dimerization activity	PF00010	AT1G72210
TRINITY_DN31998_c0_g3	Transcription factor bHLH130;	0.846529	1.02218	-0.406296	-1.67295	BH130_ARATH	GO:0005634: C:nucleus; GO:0003677: F:DNA binding; GO:0001228: F:DNA-binding transcription activator activity, RNA polymerase II-specific; GO:0003700: F:DNA-binding transcription factor activity; GO:0046983: F:protein dimerization activity; GO:0048573: P:photoperiodism, flowering; GO:0006355: P:regulation of transcription, DNA-templated	PF00010	AT2G42280
TRINITY_DN18894_c0_g1	Transcription factor bHLH130;	1.27228	0.721359	-0.631759	-0.857047	BH130_ARATH	GO:0005634: C:nucleus; GO:0003677: F:DNA binding; GO:0001228: F:DNA-binding transcription activator activity, RNA polymerase II-specific; GO:0003700: F:DNA-binding transcription factor activity; GO:0046983: F:protein dimerization activity; GO:0048573: P:photoperiodism, flowering; GO:0006355: P:regulation of transcription, DNA-templated	PF00010	AT2G42280
TRINITY_DN28914_c0_g2	Transcription factor bHLH137;	1.89989	1.70742	-1.94851	-1.94851	BH137_ARATH	GO:0005634: C:nucleus; GO:0003700: F:DNA-binding transcription factor activity; GO:0046983: F:protein dimerization activity; GO:0043565: F:sequence-specific DNA binding; GO:0009739: P:response to gibberellin	PF00010	AT5G50915
TRINITY_DN62015_c3_g1	Transcription factor bHLH149;	1.36463	0.395926	-2.37082	-0.392188	BH149_ARATH	GO:0005634: C:nucleus; GO:0003677: F:DNA binding; GO:0003700: F:DNA-binding transcription factor activity; GO:0046983: F:protein dimerization activity	NA	AT1G09250
TRINITY_DN2347_c3_g1	Transcription factor bHLH149;	1.58258	0.770407	-2.0546	-0.346189	BH149_ARATH	GO:0005634: C:nucleus; GO:0003677: F:DNA binding; GO:0003700: F:DNA-binding transcription factor activity; GO:0046983: F:protein dimerization activity	NA	AT1G09250
TRINITY_DN208944_c1_g3	Transcription factor bHLH149;	2.07423	0.951783	-2.32443	-0.85811	BH149_ARATH	GO:0005634: C:nucleus; GO:0003677: F:DNA binding; GO:0003700: F:DNA-binding transcription factor activity; GO:0046983: F:protein dimerization activity	NA	AT1G09250
TRINITY_DN28501_c0_g3	Luminal-binding protein;	0.707481	0.564169	-1.48755	0.184195	BIP_SOLLC	GO:0005737: C:cytoplasm; GO:0034663: C:endoplasmic reticulum chaperone complex; GO:0005788: C:endoplasmic reticulum lumen; GO:0016020: C:membrane; GO:0005634: C:nucleus; GO:0005524: F:ATP binding; GO:0016887: F:ATPase activity; GO:0042623: F:ATPase activity, coupled; GO:0031072: F:heat shock protein binding; GO:0051787: F:misfolded protein binding; GO:0044183: F:protein folding chaperone; GO:0051…	PF00012	NA
TRINITY_DN4437_c0_g1	BEL1-like homeodomain protein 2;	0.463339	0.930801	-1.02501	-1.26906	BLH2_ARATH	GO:0005634: C:nucleus; GO:0003677: F:DNA binding; GO:0003700: F:DNA-binding transcription factor activity; GO:0009965: P:leaf morphogenesis	PF05920;PF07526	AT4G36870
TRINITY_DN23260_c1_g1	BEL1-like homeodomain protein 4;	0.530343	0.707681	-0.112069	-1.44368	BLH4_ARATH	GO:0005634: C:nucleus; GO:0003677: F:DNA binding; GO:0003700: F:DNA-binding transcription factor activity; GO:0009965: P:leaf morphogenesis	PF05920;PF07526	AT2G23760
TRINITY_DN40863_c0_g1	Protein BRANCHLESS TRICHOME;	2.46918	1.14106	-0.988364	-2.42919	BLT_ARATH	GO:0010091: P:trichome branching; GO:0010090: P:trichome morphogenesis	NA	AT1G64690
TRINITY_DN7794_c0_g1	Protein BOBBER 1;	0.732752	0.349005	-0.531484	-0.531484	BOB1_ARATH	GO:0005737: C:cytoplasm; GO:0005829: C:cytosol; GO:0051082: F:unfolded protein binding; GO:0032502: P:developmental process; GO:0009880: P:embryonic pattern specification; GO:0010286: P:heat acclimation; GO:0010450: P:inflorescence meristem growth; GO:0009965: P:leaf morphogenesis; GO:0009555: P:pollen development; GO:0006457: P:protein folding; GO:0009735: P:response to cytokinin; GO:0009408: P:…	PF04969	AT5G53400
TRINITY_DN201503_c0_g2	Protein BOBBER 2;	2.43363	1.08401	-2.44961	-1.32861	BOB2_ARATH	GO:0005737: C:cytoplasm; GO:0051082: F:unfolded protein binding; GO:0032502: P:developmental process; GO:0007275: P:multicellular organism development; GO:0006457: P:protein folding	PF04969	AT4G27890
TRINITY_DN34791_c1_g1	Boron transporter 1;	0.902572	-0.61767	-1.28522	0.687629	BOR1_ARATH	GO:0005768: C:endosome; GO:0005887: C:integral component of plasma membrane; GO:0005773: C:vacuole; GO:0015301: F:anion:anion antiporter activity; GO:0080139: F:borate efflux transmembrane transporter activity; GO:0005452: F:inorganic anion exchanger activity; GO:0046713: P:borate transport; GO:0051453: P:regulation of intracellular pH; GO:0010036: P:response to boron-containing substance	PF00955	NA
TRINITY_DN113938_c0_g1	2-methyl-6-phytyl-1,4-hydroquinone methyltransferase 2, chloroplastic;	1.33303	1.00847	-0.858503	-1.14337	BQMT2_ORYSJ	GO:0009706: C:chloroplast inner membrane; GO:0016021: C:integral component of membrane; GO:0102550: F:2-methyl-6-geranylgeranyl-1,4-benzoquinol methyltransferase activity; GO:0010189: P:vitamin E biosynthetic process	NA	NA
TRINITY_DN216934_c1_g1	Brassinosteroid-related acyltransferase 1 {ECO:0000303|PubMed:23020607};	1.3592	1.0385	-1.19047	-1.19047	BRAT1_ARATH	GO:0005783: C:endoplasmic reticulum; GO:0005634: C:nucleus; GO:0003996: F:acyl-CoA ligase activity; GO:0016747: F:transferase activity, transferring acyl groups other than amino-acyl groups; GO:0016132: P:brassinosteroid biosynthetic process; GO:0010087: P:phloem or xylem histogenesis; GO:0001558: P:regulation of cell growth; GO:0009737: P:response to abscisic acid; GO:0009733: P:response to auxi…	PF02458	AT4G31910
TRINITY_DN15534_c1_g1	E3 ubiquitin-protein ligase BRE1-like 2 {ECO:0000305};	1.2917	0.754694	-0.0774498	-1.93905	BRE1B_ORYSJ	GO:0005634: C:nucleus; GO:0046872: F:metal ion binding; GO:0004842: F:ubiquitin-protein transferase activity; GO:0009908: P:flower development; GO:0010390: P:histone monoubiquitination	NA	NA
TRINITY_DN25779_c0_g1	Probable BOI-related E3 ubiquitin-protein ligase 2;	1.94672	1.02031	-2.10058	-0.485205	BRG2_ARATH	GO:0046872: F:metal ion binding; GO:0004842: F:ubiquitin-protein transferase activity; GO:0006952: P:defense response; GO:0043161: P:proteasome-mediated ubiquitin-dependent protein catabolic process; GO:0043067: P:regulation of programmed cell death	NA	AT1G79110
TRINITY_DN86338_c1_g2	Probable BOI-related E3 ubiquitin-protein ligase 2;	1.86059	2.05413	-2.29637	-1.58885	BRG2_ARATH	GO:0046872: F:metal ion binding; GO:0004842: F:ubiquitin-protein transferase activity; GO:0006952: P:defense response; GO:0043161: P:proteasome-mediated ubiquitin-dependent protein catabolic process; GO:0043067: P:regulation of programmed cell death	NA	AT1G79110
TRINITY_DN17610_c0_g2	Protein BRASSINOSTEROID INSENSITIVE 1 {ECO:0000303|PubMed:9298904};	1.69299	1.07151	-0.943941	-1.4653	BRI1_ARATH	GO:0005768: C:endosome; GO:0010008: C:endosome membrane; GO:0016021: C:integral component of membrane; GO:0005886: C:plasma membrane; GO:0005524: F:ATP binding; GO:0042802: F:identical protein binding; GO:0046982: F:protein heterodimerization activity; GO:0042803: F:protein homodimerization activity; GO:0004672: F:protein kinase activity; GO:0004674: F:protein serine/threonine kinase activity; GO…	PF00560;PF13855;PF08263;PF00069	AT4G39400
TRINITY_DN38769_c0_g1	Serine/threonine-protein kinase BRI1-like 2;	0.619509	0.105228	-0.411578	-0.441209	BRL2_ARATH	GO:0016021: C:integral component of membrane; GO:0005886: C:plasma membrane; GO:0005524: F:ATP binding; GO:0004675: F:transmembrane receptor protein serine/threonine kinase activity; GO:0009734: P:auxin-activated signaling pathway; GO:0009742: P:brassinosteroid mediated signaling pathway; GO:0010305: P:leaf vascular tissue pattern formation; GO:0010233: P:phloem transport; GO:0010051: P:xylem and…	PF13855;PF08263;PF00069	AT2G01950
TRINITY_DN86482_c3_g1	Probable mitochondrial adenine nucleotide transporter BTL3;	1.56398	0.0986345	-1.06293	-1.06293	BRTL3_ARATH	GO:0016021: C:integral component of membrane; GO:0005743: C:mitochondrial inner membrane; GO:0005739: C:mitochondrion; GO:0009536: C:plastid; GO:0022857: F:transmembrane transporter activity	PF00153	AT5G64970
TRINITY_DN244302_c0_g1	Protein BREVIS RADIX;	0.595931	0.846284	-0.808285	-1.17342	BRX_ARATH	GO:0005634: C:nucleus; GO:0005886: C:plasma membrane; GO:0009734: P:auxin-activated signaling pathway; GO:0030154: P:cell differentiation; GO:0009736: P:cytokinin-activated signaling pathway; GO:0048527: P:lateral root development; GO:0010088: P:phloem development; GO:2000280: P:regulation of root development; GO:0009737: P:response to abscisic acid; GO:0048364: P:root development	PF08381;PF13713	AT1G31880
TRINITY_DN26725_c1_g1	Protein Brevis radix-like 4;	1.30901	0.438477	-1.27258	-0.80061	BRXL4_ARATH	GO:0005634: C:nucleus	PF08381;PF13713	AT5G20540
TRINITY_DN16725_c0_g2	Protein Brevis radix-like 4;	0.36416	1.3803	-1.68201	-0.581945	BRXL4_ARATH	GO:0005634: C:nucleus	PF08381;PF13713	AT5G20540
TRINITY_DN247886_c0_g1	Protein Brevis radix-like 4;	1.12695	1.48544	-1.66382	-1.66382	BRXL4_ORYSJ	GO:0005634: C:nucleus	PF08381	NA
TRINITY_DN15178_c0_g2	BSD domain-containing protein 1;	1.37635	0.580237	-0.901272	-1.47631	BSDC1_CHICK	NA	PF03909	NA
TRINITY_DN10658_c0_g2	Serine/threonine-protein kinase BSK1 {ECO:0000305};	1.46194	0.704712	-1.35056	-0.605455	BSK1_ARATH	GO:0016020: C:membrane; GO:0005886: C:plasma membrane; GO:0009506: C:plasmodesma; GO:0005773: C:vacuole; GO:0005524: F:ATP binding; GO:0004672: F:protein kinase activity; GO:0004674: F:protein serine/threonine kinase activity; GO:0009742: P:brassinosteroid mediated signaling pathway; GO:0042742: P:defense response to bacterium; GO:0050832: P:defense response to fungus; GO:0009737: P:response to a…	PF07714	AT4G35230
TRINITY_DN230512_c2_g1	Serine/threonine-protein phosphatase BSL2 homolog;	1.79808	1.41741	-1.55368	-1.15139	BSL2_ORYSJ	GO:0005634: C:nucleus; GO:0046872: F:metal ion binding; GO:0004721: F:phosphoprotein phosphatase activity; GO:0009742: P:brassinosteroid mediated signaling pathway	PF01344;PF07646;PF00149	NA
TRINITY_DN167999_c0_g1	Zinc finger protein BRUTUS {ECO:0000303|PubMed:20675571};	0.660185	-0.139047	-0.597429	-0.597429	BTS_ARATH	GO:0016021: C:integral component of membrane; GO:0005634: C:nucleus; GO:0005506: F:iron ion binding; GO:0016874: F:ligase activity; GO:0061630: F:ubiquitin protein ligase activity; GO:0008270: F:zinc ion binding; GO:0010106: P:cellular response to iron ion starvation; GO:0060586: P:multicellular organismal iron ion homeostasis; GO:0016567: P:protein ubiquitination	PF01814;PF05495;PF13639;PF14599	AT3G18290
TRINITY_DN210459_c0_g1	Mitotic checkpoint protein BUB3.2;	1.16455	0.958938	-0.914989	-1.59201	BUB32_ARATH	GO:1990298: C:bub1-bub3 complex; GO:0000777: C:condensed chromosome kinetochore; GO:0000776: C:kinetochore; GO:0033597: C:mitotic checkpoint complex; GO:0009524: C:phragmoplast; GO:0005819: C:spindle; GO:0043130: F:ubiquitin binding; GO:0051301: P:cell division; GO:0007059: P:chromosome segregation; GO:0051321: P:meiotic cell cycle; GO:0007094: P:mitotic spindle assembly checkpoint	PF00400	AT1G49910
TRINITY_DN86059_c0_g1	BUD13 homolog;	1.20897	0.793869	-1.56942	-1.13629	BUD13_CHICK	GO:0005634: C:nucleus; GO:0070274: C:RES complex; GO:0071005: C:U2-type precatalytic spliceosome; GO:0005684: C:U2-type spliceosomal complex; GO:0000398: P:mRNA splicing, via spliceosome	PF09736	NA
TRINITY_DN79820_c1_g1	BURP domain-containing protein 3;	1.65862	2.82607	-3.30131	-1.4121	BURP3_ORYSJ	NA	PF03181	NA
TRINITY_DN57712_c0_g1	Basic leucine zipper 2;	0.728203	0.829662	-1.12558	-1.04672	BZP02_ORYSJ	GO:0005634: C:nucleus; GO:0003677: F:DNA binding; GO:0003700: F:DNA-binding transcription factor activity; GO:0045893: P:positive regulation of transcription, DNA-templated	PF00170	NA
TRINITY_DN105022_c0_g2	Basic leucine zipper 2;	0.536995	1.52404	-1.13611	-1.13611	BZP02_ORYSJ	GO:0005634: C:nucleus; GO:0003677: F:DNA binding; GO:0003700: F:DNA-binding transcription factor activity; GO:0045893: P:positive regulation of transcription, DNA-templated	PF00170	NA
TRINITY_DN8106_c0_g2	Basic leucine zipper 2;	0.577761	0.774938	-0.707229	-0.70054	BZP02_ORYSJ	GO:0005634: C:nucleus; GO:0003677: F:DNA binding; GO:0003700: F:DNA-binding transcription factor activity; GO:0045893: P:positive regulation of transcription, DNA-templated	PF00170	NA
TRINITY_DN8106_c0_g1	Basic leucine zipper 2;	1.48483	1.27791	-1.54265	-1.44468	BZP02_ORYSJ	GO:0005634: C:nucleus; GO:0003677: F:DNA binding; GO:0003700: F:DNA-binding transcription factor activity; GO:0045893: P:positive regulation of transcription, DNA-templated	PF00170	NA
TRINITY_DN57712_c0_g2	Basic leucine zipper 2;	-0.431332	1.27639	-0.713476	-0.713476	BZP02_ORYSJ	GO:0005634: C:nucleus; GO:0003677: F:DNA binding; GO:0003700: F:DNA-binding transcription factor activity; GO:0045893: P:positive regulation of transcription, DNA-templated	PF00170	NA
TRINITY_DN30935_c1_g1	Basic leucine zipper 2;	1.96253	1.66492	-2.21459	-1.54829	BZP02_ORYSJ	GO:0005634: C:nucleus; GO:0003677: F:DNA binding; GO:0003700: F:DNA-binding transcription factor activity; GO:0045893: P:positive regulation of transcription, DNA-templated	PF00170	NA
TRINITY_DN7295_c1_g1	Basic leucine zipper 2;	1.39821	2.16035	-2.26992	-1.16936	BZP02_ORYSJ	GO:0005634: C:nucleus; GO:0003677: F:DNA binding; GO:0003700: F:DNA-binding transcription factor activity; GO:0045893: P:positive regulation of transcription, DNA-templated	PF00170	NA
TRINITY_DN19317_c0_g2	bZIP transcription factor 23 {ECO:0000305};	1.40604	0.583301	-1.17306	-1.18346	BZP23_ORYSJ	GO:0005634: C:nucleus; GO:0003677: F:DNA binding; GO:0003700: F:DNA-binding transcription factor activity; GO:0009738: P:abscisic acid-activated signaling pathway; GO:0009651: P:response to salt stress; GO:0009414: P:response to water deprivation	PF00170	NA
TRINITY_DN61445_c0_g3	Basic leucine zipper 34 {ECO:0000303|PubMed:11906833};	1.36523	1.92349	-2.45842	-0.969392	BZP34_ARATH	GO:0005634: C:nucleus; GO:0003677: F:DNA binding; GO:0003700: F:DNA-binding transcription factor activity; GO:0009555: P:pollen development; GO:0045893: P:positive regulation of transcription, DNA-templated	PF07716	AT2G42380
TRINITY_DN21262_c1_g1	Protein BZR1 homolog 2;	1.18759	0.417936	-0.74047	-0.497458	BZR2_ORYSJ	GO:0003677: F:DNA binding; GO:0003700: F:DNA-binding transcription factor activity; GO:0009742: P:brassinosteroid mediated signaling pathway; GO:0040008: P:regulation of growth; GO:0006351: P:transcription, DNA-templated	PF05687	NA
TRINITY_DN23206_c1_g1	Cytochrome P450 704C1;	1.09801	0.923638	-1.18033	-0.953379	C04C1_PINTA	GO:0016021: C:integral component of membrane; GO:0020037: F:heme binding; GO:0005506: F:iron ion binding; GO:0004497: F:monooxygenase activity; GO:0016705: F:oxidoreductase activity, acting on paired donors, with incorporation or reduction of molecular oxygen	PF00067	NA
TRINITY_DN68072_c0_g1	Cytochrome P450 704C1;	0.573951	1.44898	-0.925095	-1.24152	C04C1_PINTA	GO:0016021: C:integral component of membrane; GO:0020037: F:heme binding; GO:0005506: F:iron ion binding; GO:0004497: F:monooxygenase activity; GO:0016705: F:oxidoreductase activity, acting on paired donors, with incorporation or reduction of molecular oxygen	PF00067	NA
TRINITY_DN12574_c0_g2	Cytochrome P450 704C1;	1.31287	0.554707	-0.754904	-1.17821	C04C1_PINTA	GO:0016021: C:integral component of membrane; GO:0020037: F:heme binding; GO:0005506: F:iron ion binding; GO:0004497: F:monooxygenase activity; GO:0016705: F:oxidoreductase activity, acting on paired donors, with incorporation or reduction of molecular oxygen	PF00067	NA
TRINITY_DN85248_c0_g1	Zinc finger CCCH domain-containing protein 15;	1.20194	0.0961457	-0.451547	-1.05338	C3H15_ORYSJ	GO:0005684: C:U2-type spliceosomal complex; GO:0003677: F:DNA binding; GO:0046872: F:metal ion binding; GO:0034247: P:snoRNA splicing	PF00642	NA
TRINITY_DN149060_c0_g1	Zinc finger CCCH domain-containing protein 15;	1.50796	0.536726	-1.43048	-0.979266	C3H15_ORYSJ	GO:0005684: C:U2-type spliceosomal complex; GO:0003677: F:DNA binding; GO:0046872: F:metal ion binding; GO:0034247: P:snoRNA splicing	PF00642	NA
TRINITY_DN74971_c1_g1	Zinc finger CCCH domain-containing protein 2;	2.79061	0.344355	-1.43768	-1.61434	C3H2_ORYSJ	GO:0005634: C:nucleus; GO:0003677: F:DNA binding; GO:0046872: F:metal ion binding; GO:0009867: P:jasmonic acid mediated signaling pathway; GO:0010150: P:leaf senescence	PF00642	NA
TRINITY_DN95204_c3_g1	Zinc finger CCCH domain-containing protein 20;	2.84076	-0.412237	-1.21924	-1.51954	C3H20_ARATH	GO:0005886: C:plasma membrane; GO:0003677: F:DNA binding; GO:0003700: F:DNA-binding transcription factor activity; GO:0046872: F:metal ion binding; GO:0003727: F:single-stranded RNA binding; GO:0006355: P:regulation of transcription, DNA-templated; GO:0006979: P:response to oxidative stress	NA	AT2G19810
TRINITY_DN22439_c0_g2	Zinc finger CCCH domain-containing protein 22;	1.3003	1.18401	-1.06223	-1.34742	C3H22_ORYSJ	GO:0003677: F:DNA binding; GO:0046872: F:metal ion binding; GO:0003723: F:RNA binding	PF00076;PF00642	NA
TRINITY_DN22439_c3_g1	Zinc finger CCCH domain-containing protein 22;	1.74297	1.34661	-1.44146	-2.00119	C3H22_ORYSJ	GO:0003677: F:DNA binding; GO:0046872: F:metal ion binding; GO:0003723: F:RNA binding	PF00076;PF00642	NA
TRINITY_DN61510_c2_g2	Zinc finger CCCH domain-containing protein 23;	1.85578	0.750014	-1.64642	-1.18175	C3H23_ORYSJ	GO:0003677: F:DNA binding; GO:0046872: F:metal ion binding; GO:0003723: F:RNA binding	PF00076;PF00642	NA
TRINITY_DN9545_c1_g1	Zinc finger CCCH domain-containing protein 33;	0.777329	0.177931	-0.688384	-0.576017	C3H33_ORYSJ	GO:0003677: F:DNA binding; GO:0046872: F:metal ion binding	PF00642	NA
TRINITY_DN9061_c0_g2	Zinc finger CCCH domain-containing protein 53;	2.10495	1.78422	-1.38281	-2.52965	C3H53_ORYSJ	GO:0003677: F:DNA binding; GO:0046872: F:metal ion binding; GO:0003723: F:RNA binding	PF00076;PF00642	NA
TRINITY_DN212166_c0_g1	Zinc finger CCCH domain-containing protein 53;	0.784832	0.427595	-0.496125	-0.496125	C3H53_ORYSJ	GO:0003677: F:DNA binding; GO:0046872: F:metal ion binding; GO:0003723: F:RNA binding	PF00076;PF00642	NA
TRINITY_DN131003_c2_g1	Zinc finger CCCH domain-containing protein 53;	1.52195	1.13544	-1.27128	-1.27676	C3H53_ORYSJ	GO:0003677: F:DNA binding; GO:0046872: F:metal ion binding; GO:0003723: F:RNA binding	PF00076;PF00642	NA
TRINITY_DN61510_c2_g1	Zinc finger CCCH domain-containing protein 53;	1.83296	1.51689	-1.24391	-1.60244	C3H53_ORYSJ	GO:0003677: F:DNA binding; GO:0046872: F:metal ion binding; GO:0003723: F:RNA binding	PF00076;PF00642	NA
TRINITY_DN24727_c2_g1	Zinc finger CCCH domain-containing protein 53;	2.68416	1.29623	-2.58338	-2.58338	C3H53_ORYSJ	GO:0003677: F:DNA binding; GO:0046872: F:metal ion binding; GO:0003723: F:RNA binding	PF00076;PF00642	NA
TRINITY_DN70172_c1_g1	Zinc finger CCCH domain-containing protein 66;	1.9461	0.460068	-0.608966	-1.05108	C3H66_ARATH	GO:0003677: F:DNA binding; GO:0003700: F:DNA-binding transcription factor activity; GO:0046872: F:metal ion binding; GO:0006355: P:regulation of transcription, DNA-templated	PF12796;PF00642	AT5G58620
TRINITY_DN29963_c4_g1	Cytochrome P450 710A1 {ECO:0000303|PubMed:16531502};	0.833952	0.530272	-1.56204	-0.142597	C7101_ARATH	GO:0016021: C:integral component of membrane; GO:0000249: F:C-22 sterol desaturase activity; GO:0020037: F:heme binding; GO:0005506: F:iron ion binding; GO:0004497: F:monooxygenase activity; GO:0055114: P:oxidation-reduction process; GO:0016126: P:sterol biosynthetic process; GO:0016125: P:sterol metabolic process	PF00067	AT2G34500
TRINITY_DN29963_c6_g1	Cytochrome P450 710A2 {ECO:0000303|PubMed:16531502};	1.29462	0.7564	-1.23876	-0.617986	C7102_ARATH	GO:0016021: C:integral component of membrane; GO:0000249: F:C-22 sterol desaturase activity; GO:0020037: F:heme binding; GO:0005506: F:iron ion binding; GO:0004497: F:monooxygenase activity; GO:0055114: P:oxidation-reduction process; GO:0016126: P:sterol biosynthetic process; GO:0016125: P:sterol metabolic process	PF00067	AT2G34490
TRINITY_DN39050_c3_g1	Cytochrome P450 710A11 {ECO:0000303|PubMed:16531502};	1.22193	0.384869	-1.58378	-0.35665	C7111_SOLLC	GO:0016021: C:integral component of membrane; GO:0020037: F:heme binding; GO:0005506: F:iron ion binding; GO:0004497: F:monooxygenase activity; GO:0016705: F:oxidoreductase activity, acting on paired donors, with incorporation or reduction of molecular oxygen; GO:0055114: P:oxidation-reduction process; GO:0016126: P:sterol biosynthetic process; GO:0016125: P:sterol metabolic process	PF00067	NA
TRINITY_DN37433_c2_g1	Cytochrome P450 710A11 {ECO:0000303|PubMed:16531502};	0.895716	0.781227	-2.05778	-0.335516	C7111_SOLLC	GO:0016021: C:integral component of membrane; GO:0020037: F:heme binding; GO:0005506: F:iron ion binding; GO:0004497: F:monooxygenase activity; GO:0016705: F:oxidoreductase activity, acting on paired donors, with incorporation or reduction of molecular oxygen; GO:0055114: P:oxidation-reduction process; GO:0016126: P:sterol biosynthetic process; GO:0016125: P:sterol metabolic process	PF00067	NA
TRINITY_DN48970_c0_g1	Cytochrome P450 71A1;	1.39852	0.758312	-1.23515	-1.33997	C71A1_PERAE	GO:0005789: C:endoplasmic reticulum membrane; GO:0016021: C:integral component of membrane; GO:0031090: C:organelle membrane; GO:0020037: F:heme binding; GO:0005506: F:iron ion binding; GO:0004497: F:monooxygenase activity; GO:0016705: F:oxidoreductase activity, acting on paired donors, with incorporation or reduction of molecular oxygen; GO:0009835: P:fruit ripening	PF00067	NA
TRINITY_DN134498_c1_g1	Cytochrome P450 71A23;	0.926151	-0.460109	-0.460109	-0.460109	C71AN_ARATH	GO:0016021: C:integral component of membrane; GO:0016020: C:membrane; GO:0020037: F:heme binding; GO:0005506: F:iron ion binding; GO:0016709: F:oxidoreductase activity, acting on paired donors, with incorporation or reduction of molecular oxygen, NAD(P)H as one donor, and incorporation of one atom of oxygen	PF00067	AT3G48300
TRINITY_DN167145_c1_g1	Cytochrome P450 71D7;	0.828274	1.18025	-0.786718	-1.11658	C71D7_SOLCH	GO:0020037: F:heme binding; GO:0005506: F:iron ion binding; GO:0004497: F:monooxygenase activity; GO:0016705: F:oxidoreductase activity, acting on paired donors, with incorporation or reduction of molecular oxygen	PF00067	NA
TRINITY_DN258863_c1_g1	Cytochrome P450 724B1;	0.709518	1.93275	-1.70115	-0.971935	C724B_ORYSJ	GO:0005623: C:cell; GO:0016021: C:integral component of membrane; GO:0008199: F:ferric iron binding; GO:0020037: F:heme binding; GO:0004497: F:monooxygenase activity; GO:0016705: F:oxidoreductase activity, acting on paired donors, with incorporation or reduction of molecular oxygen; GO:0016132: P:brassinosteroid biosynthetic process; GO:0010268: P:brassinosteroid homeostasis; GO:0006879: P:cellul…	PF00067	NA
TRINITY_DN11734_c0_g2	Cytochrome P450 724B1;	0.271363	1.63128	-0.508632	-0.984813	C724B_ORYSJ	GO:0005623: C:cell; GO:0016021: C:integral component of membrane; GO:0008199: F:ferric iron binding; GO:0020037: F:heme binding; GO:0004497: F:monooxygenase activity; GO:0016705: F:oxidoreductase activity, acting on paired donors, with incorporation or reduction of molecular oxygen; GO:0016132: P:brassinosteroid biosynthetic process; GO:0010268: P:brassinosteroid homeostasis; GO:0006879: P:cellul…	PF00067	NA
TRINITY_DN126085_c0_g1	11-oxo-beta-amyrin 30-oxidase;	1.08322	1.14869	-1.18072	-1.18072	C7263_MEDTR	GO:0016021: C:integral component of membrane; GO:0020037: F:heme binding; GO:0005506: F:iron ion binding; GO:0016709: F:oxidoreductase activity, acting on paired donors, with incorporation or reduction of molecular oxygen, NAD(P)H as one donor, and incorporation of one atom of oxygen; GO:1902382: P:11-oxo-beta-amyrin catabolic process; GO:1902386: P:glycyrrhetinate biosynthetic process	PF00067	NA
TRINITY_DN39687_c1_g1	Allene oxide synthase 2;	1.28079	1.02196	-0.526202	-1.79317	C74A2_ORYSJ	GO:0020037: F:heme binding; GO:0047987: F:hydroperoxide dehydratase activity; GO:0005506: F:iron ion binding; GO:0016705: F:oxidoreductase activity, acting on paired donors, with incorporation or reduction of molecular oxygen; GO:0055114: P:oxidation-reduction process; GO:0031408: P:oxylipin biosynthetic process; GO:0016125: P:sterol metabolic process	PF00067	NA
TRINITY_DN14114_c0_g1	Allene oxide synthase 2;	1.07694	0.761976	-0.447453	-1.10829	C74A2_ORYSJ	GO:0020037: F:heme binding; GO:0047987: F:hydroperoxide dehydratase activity; GO:0005506: F:iron ion binding; GO:0016705: F:oxidoreductase activity, acting on paired donors, with incorporation or reduction of molecular oxygen; GO:0055114: P:oxidation-reduction process; GO:0031408: P:oxylipin biosynthetic process; GO:0016125: P:sterol metabolic process	PF00067	NA
TRINITY_DN10072_c1_g1	Flavonoid 3'-monooxygenase CYP75B3 {ECO:0000305};	3.11616	1.76312	-2.65582	-2.501	C75B3_ORYSJ	GO:0016021: C:integral component of membrane; GO:0016020: C:membrane; GO:0020037: F:heme binding; GO:0005506: F:iron ion binding; GO:0016709: F:oxidoreductase activity, acting on paired donors, with incorporation or reduction of molecular oxygen, NAD(P)H as one donor, and incorporation of one atom of oxygen; GO:0009813: P:flavonoid biosynthetic process	PF00067	NA
TRINITY_DN101619_c0_g1	Cytochrome P450 76C2;	1.55064	-0.846619	-0.846619	-0.0650491	C76C2_ARATH	GO:0016021: C:integral component of membrane; GO:0016020: C:membrane; GO:0020037: F:heme binding; GO:0005506: F:iron ion binding; GO:0016709: F:oxidoreductase activity, acting on paired donors, with incorporation or reduction of molecular oxygen, NAD(P)H as one donor, and incorporation of one atom of oxygen	PF00067	AT2G45570
TRINITY_DN350414_c0_g1	Cytochrome P450 76C2;	1.01713	-0.467785	-0.467785	-0.467785	C76C2_ARATH	GO:0016021: C:integral component of membrane; GO:0016020: C:membrane; GO:0020037: F:heme binding; GO:0005506: F:iron ion binding; GO:0016709: F:oxidoreductase activity, acting on paired donors, with incorporation or reduction of molecular oxygen, NAD(P)H as one donor, and incorporation of one atom of oxygen	PF00067	AT2G45570
TRINITY_DN82790_c3_g1	Cytochrome P450 77A3;	3.15784	2.18055	-2.74435	-2.81163	C77A3_SOYBN	GO:0016020: C:membrane; GO:0020037: F:heme binding; GO:0005506: F:iron ion binding; GO:0016709: F:oxidoreductase activity, acting on paired donors, with incorporation or reduction of molecular oxygen, NAD(P)H as one donor, and incorporation of one atom of oxygen	PF00067	NA
TRINITY_DN82790_c3_g2	Cytochrome P450 77A3;	3.09464	2.20533	-2.84011	-2.84011	C77A3_SOYBN	GO:0016020: C:membrane; GO:0020037: F:heme binding; GO:0005506: F:iron ion binding; GO:0016709: F:oxidoreductase activity, acting on paired donors, with incorporation or reduction of molecular oxygen, NAD(P)H as one donor, and incorporation of one atom of oxygen	PF00067	NA
TRINITY_DN3613_c2_g1	Cytochrome P450 77A3;	0.556606	0.0754798	-0.401679	-0.401679	C77A3_SOYBN	GO:0016020: C:membrane; GO:0020037: F:heme binding; GO:0005506: F:iron ion binding; GO:0016709: F:oxidoreductase activity, acting on paired donors, with incorporation or reduction of molecular oxygen, NAD(P)H as one donor, and incorporation of one atom of oxygen	PF00067	NA
TRINITY_DN66597_c0_g1	Cytochrome P450 72A15;	0.473452	0.720471	-0.6469	-0.6469	C7A15_ARATH	GO:0016021: C:integral component of membrane; GO:0020037: F:heme binding; GO:0005506: F:iron ion binding; GO:0004497: F:monooxygenase activity; GO:0016705: F:oxidoreductase activity, acting on paired donors, with incorporation or reduction of molecular oxygen	PF00067	AT3G14690
TRINITY_DN132487_c0_g1	Cytochrome P450 72A15;	0.430669	1.24939	-0.968776	-0.968776	C7A15_ARATH	GO:0016021: C:integral component of membrane; GO:0020037: F:heme binding; GO:0005506: F:iron ion binding; GO:0004497: F:monooxygenase activity; GO:0016705: F:oxidoreductase activity, acting on paired donors, with incorporation or reduction of molecular oxygen	PF00067	AT3G14690
TRINITY_DN31981_c0_g1	(S)-N-methylcoclaurine 3'-hydroxylase isozyme 1;	1.96198	1.68925	-0.670046	-2.7711	C80B1_ESCCA	GO:0005789: C:endoplasmic reticulum membrane; GO:0016021: C:integral component of membrane; GO:0031090: C:organelle membrane; GO:0020037: F:heme binding; GO:0005506: F:iron ion binding; GO:0004497: F:monooxygenase activity; GO:0016705: F:oxidoreductase activity, acting on paired donors, with incorporation or reduction of molecular oxygen	PF00067	NA
TRINITY_DN133108_c0_g1	(S)-N-methylcoclaurine 3'-hydroxylase isozyme 1 {ECO:0000305};	1.55362	1.15022	-1.79708	-1.61719	C80B3_PAPSO	GO:0005783: C:endoplasmic reticulum; GO:0020037: F:heme binding; GO:0005506: F:iron ion binding; GO:0050593: F:N-methylcoclaurine 3'-monooxygenase activity; GO:1901012: P:(S)-reticuline biosynthetic process; GO:0002238: P:response to molecule of fungal origin	PF00067	NA
TRINITY_DN142897_c0_g1	(S)-N-methylcoclaurine 3'-hydroxylase-like protein {ECO:0000305};	1.13438	1.32529	-1.21119	-1.48539	C80BX_PAPSO	GO:0016021: C:integral component of membrane; GO:0020037: F:heme binding; GO:0005506: F:iron ion binding; GO:0004497: F:monooxygenase activity; GO:0016705: F:oxidoreductase activity, acting on paired donors, with incorporation or reduction of molecular oxygen; GO:0009820: P:alkaloid metabolic process	PF00067	NA
TRINITY_DN8829_c0_g3	Cytochrome P450 86A2;	1.66922	1.78444	-1.8677	-1.8677	C86A2_ARATH	GO:0016021: C:integral component of membrane; GO:0018685: F:alkane 1-monooxygenase activity; GO:0070330: F:aromatase activity; GO:0020037: F:heme binding; GO:0005506: F:iron ion binding; GO:0006952: P:defense response; GO:0006631: P:fatty acid metabolic process	PF00067	AT4G00360
TRINITY_DN18283_c1_g1	Cytochrome P450 86A2;	2.15207	1.38334	-2.16928	-1.70148	C86A2_ARATH	GO:0016021: C:integral component of membrane; GO:0018685: F:alkane 1-monooxygenase activity; GO:0070330: F:aromatase activity; GO:0020037: F:heme binding; GO:0005506: F:iron ion binding; GO:0006952: P:defense response; GO:0006631: P:fatty acid metabolic process	PF00067	AT4G00360
TRINITY_DN86239_c2_g1	Cytochrome P450 86A4;	2.06148	1.81679	-2.57456	-2.57456	C86A4_ARATH	GO:0016021: C:integral component of membrane; GO:0018685: F:alkane 1-monooxygenase activity; GO:0070330: F:aromatase activity; GO:0020037: F:heme binding; GO:0005506: F:iron ion binding; GO:0006631: P:fatty acid metabolic process	PF00067	AT1G01600
TRINITY_DN8829_c0_g2	Cytochrome P450 86A8;	1.49982	1.02947	-1.51971	-1.51971	C86A8_ARATH	GO:0016021: C:integral component of membrane; GO:0018685: F:alkane 1-monooxygenase activity; GO:0070330: F:aromatase activity; GO:0020037: F:heme binding; GO:0005506: F:iron ion binding; GO:0006631: P:fatty acid metabolic process	PF00067	AT2G45970
TRINITY_DN16834_c3_g1	Cytochrome P450 90A1;	1.35936	0.575063	-0.580023	-1.33106	C90A1_ARATH	GO:0016021: C:integral component of membrane; GO:0020037: F:heme binding; GO:0005506: F:iron ion binding; GO:0004497: F:monooxygenase activity; GO:0016705: F:oxidoreductase activity, acting on paired donors, with incorporation or reduction of molecular oxygen; GO:0048657: P:anther wall tapetum cell differentiation; GO:0016132: P:brassinosteroid biosynthetic process; GO:0010268: P:brassinosteroid …	PF00067	AT5G05690
TRINITY_DN121944_c0_g1	Cytochrome P450 90A1;	1.37967	0.0916158	-1.41309	-0.14015	C90A1_ARATH	GO:0016021: C:integral component of membrane; GO:0020037: F:heme binding; GO:0005506: F:iron ion binding; GO:0004497: F:monooxygenase activity; GO:0016705: F:oxidoreductase activity, acting on paired donors, with incorporation or reduction of molecular oxygen; GO:0048657: P:anther wall tapetum cell differentiation; GO:0016132: P:brassinosteroid biosynthetic process; GO:0010268: P:brassinosteroid …	PF00067	AT5G05690
TRINITY_DN13729_c0_g1	Cytochrome P450 90B1;	1.07497	1.37697	-0.932489	-1.48865	C90B1_ARATH	GO:0005783: C:endoplasmic reticulum; GO:0016021: C:integral component of membrane; GO:0080132: F:fatty acid alpha-hydroxylase activity; GO:0020037: F:heme binding; GO:0005506: F:iron ion binding; GO:0004497: F:monooxygenase activity; GO:0016705: F:oxidoreductase activity, acting on paired donors, with incorporation or reduction of molecular oxygen; GO:0010012: F:steroid 22-alpha hydroxylase activ…	PF00067	AT3G50660
TRINITY_DN14738_c0_g1	Cytochrome P450 90B2 {ECO:0000305};	1.62965	0.673687	-1.21072	-1.21072	C90B2_ORYSJ	GO:0005783: C:endoplasmic reticulum; GO:0016021: C:integral component of membrane; GO:0005886: C:plasma membrane; GO:0080132: F:fatty acid alpha-hydroxylase activity; GO:0020037: F:heme binding; GO:0005506: F:iron ion binding; GO:0004497: F:monooxygenase activity; GO:0016705: F:oxidoreductase activity, acting on paired donors, with incorporation or reduction of molecular oxygen; GO:0010012: F:ste…	PF00067	NA
TRINITY_DN36899_c0_g1	Cytochrome P450 90D2;	0.524309	1.47166	-1.06944	-1.19509	C90D2_ORYSJ	GO:0016021: C:integral component of membrane; GO:0020037: F:heme binding; GO:0005506: F:iron ion binding; GO:0004497: F:monooxygenase activity; GO:0016709: F:oxidoreductase activity, acting on paired donors, with incorporation or reduction of molecular oxygen, NAD(P)H as one donor, and incorporation of one atom of oxygen; GO:0016132: P:brassinosteroid biosynthetic process; GO:0010268: P:brassinos…	PF00067	NA
TRINITY_DN116260_c0_g2	Cytochrome P450 90D2;	0.270542	1.24725	-0.928783	-1.45585	C90D2_ORYSJ	GO:0016021: C:integral component of membrane; GO:0020037: F:heme binding; GO:0005506: F:iron ion binding; GO:0004497: F:monooxygenase activity; GO:0016709: F:oxidoreductase activity, acting on paired donors, with incorporation or reduction of molecular oxygen, NAD(P)H as one donor, and incorporation of one atom of oxygen; GO:0016132: P:brassinosteroid biosynthetic process; GO:0010268: P:brassinos…	PF00067	NA
TRINITY_DN29648_c1_g1	Alkane hydroxylase MAH1 {ECO:0000303|PubMed:17905869};	1.39418	1.70078	-1.58744	-2.32865	C96AF_ARATH	GO:0005783: C:endoplasmic reticulum; GO:0005789: C:endoplasmic reticulum membrane; GO:0016021: C:integral component of membrane; GO:0020037: F:heme binding; GO:0005506: F:iron ion binding; GO:0080133: F:midchain alkane hydroxylase activity; GO:0010025: P:wax biosynthetic process	PF00067	AT1G57750
TRINITY_DN29745_c1_g2	Alkane hydroxylase MAH1 {ECO:0000303|PubMed:17905869};	1.12302	2.15855	-1.39387	-1.70885	C96AF_ARATH	GO:0005783: C:endoplasmic reticulum; GO:0005789: C:endoplasmic reticulum membrane; GO:0016021: C:integral component of membrane; GO:0020037: F:heme binding; GO:0005506: F:iron ion binding; GO:0080133: F:midchain alkane hydroxylase activity; GO:0010025: P:wax biosynthetic process	PF00067	AT1G57750
TRINITY_DN7032_c1_g1	Alkane hydroxylase MAH1 {ECO:0000303|PubMed:17905869};	1.08001	0.95327	-1.15273	-1.03023	C96AF_ARATH	GO:0005783: C:endoplasmic reticulum; GO:0005789: C:endoplasmic reticulum membrane; GO:0016021: C:integral component of membrane; GO:0020037: F:heme binding; GO:0005506: F:iron ion binding; GO:0080133: F:midchain alkane hydroxylase activity; GO:0010025: P:wax biosynthetic process	PF00067	AT1G57750
TRINITY_DN12285_c0_g2	Cytochrome P450 98A2;	1.28357	-0.0704083	-1.09251	-0.695369	C98A2_SOYBN	GO:0016021: C:integral component of membrane; GO:0016020: C:membrane; GO:0020037: F:heme binding; GO:0005506: F:iron ion binding; GO:0016709: F:oxidoreductase activity, acting on paired donors, with incorporation or reduction of molecular oxygen, NAD(P)H as one donor, and incorporation of one atom of oxygen; GO:0009809: P:lignin biosynthetic process	PF00067	NA
TRINITY_DN4893_c0_g3	Probable 2-carboxy-D-arabinitol-1-phosphatase {ECO:0000305};	1.13409	1.16264	-0.948641	-1.69551	CA1P_ARATH	GO:0009507: C:chloroplast; GO:0009570: C:chloroplast stroma; GO:0005737: C:cytoplasm; GO:0047538: F:2-carboxy-D-arabinitol-1-phosphatase activity	PF00300	AT5G22620
TRINITY_DN106932_c0_g6	Probable cinnamyl alcohol dehydrogenase;	0.933765	-0.104212	-0.788373	-0.481711	CADH_MAIZE	GO:0045551: F:cinnamyl-alcohol dehydrogenase activity; GO:0052747: F:sinapyl alcohol dehydrogenase activity; GO:0008270: F:zinc ion binding; GO:0009809: P:lignin biosynthetic process	PF08240;PF00107	NA
TRINITY_DN23159_c1_g1	Probable cinnamyl alcohol dehydrogenase 1 {ECO:0000305};	0.184144	1.69371	-1.23931	-1.09535	CADH1_ORYSJ	GO:0045551: F:cinnamyl-alcohol dehydrogenase activity; GO:0052747: F:sinapyl alcohol dehydrogenase activity; GO:0008270: F:zinc ion binding; GO:0009809: P:lignin biosynthetic process	PF08240;PF00107	NA
TRINITY_DN188124_c1_g1	Probable cinnamyl alcohol dehydrogenase 6 {ECO:0000305};	-0.44835	1.3262	-0.891957	-0.891957	CADH6_ORYSJ	GO:0045551: F:cinnamyl-alcohol dehydrogenase activity; GO:0052747: F:sinapyl alcohol dehydrogenase activity; GO:0008270: F:zinc ion binding; GO:0009809: P:lignin biosynthetic process	PF08240;PF00107	NA
TRINITY_DN140560_c1_g1	Probable carbohydrate esterase At4g34215;	1.32538	0.141144	-0.923791	-0.361993	CAES_ARATH	GO:0016787: F:hydrolase activity	PF03629	AT4G34215
TRINITY_DN10873_c0_g2	Calmodulin;	0.747477	1.09478	-0.425998	-1.41441	CALM_MAIZE	GO:0005509: F:calcium ion binding; GO:0019722: P:calcium-mediated signaling	PF13499	NA
TRINITY_DN7682_c0_g1	Calreticulin;	1.27505	0.952874	-0.877787	-0.877787	CALR_BETVU	GO:0005788: C:endoplasmic reticulum lumen; GO:0005509: F:calcium ion binding; GO:0030246: F:carbohydrate binding; GO:0051082: F:unfolded protein binding; GO:0006457: P:protein folding	PF00262	NA
TRINITY_DN147955_c0_g2	Calreticulin;	2.86681	2.11373	-2.37068	-2.37369	CALR_ORYSJ	GO:0005788: C:endoplasmic reticulum lumen; GO:0005509: F:calcium ion binding; GO:0030246: F:carbohydrate binding; GO:0051082: F:unfolded protein binding; GO:0007275: P:multicellular organism development; GO:0006457: P:protein folding	PF00262	NA
TRINITY_DN115359_c2_g1	Calreticulin;	2.08907	1.27927	-2.75844	-1.20512	CALR_ORYSJ	GO:0005788: C:endoplasmic reticulum lumen; GO:0005509: F:calcium ion binding; GO:0030246: F:carbohydrate binding; GO:0051082: F:unfolded protein binding; GO:0007275: P:multicellular organism development; GO:0006457: P:protein folding	PF00262	NA
TRINITY_DN1296_c0_g1	Calnexin homolog;	1.0603	0.772932	-0.794347	-0.818101	CALX_SOYBN	GO:0005789: C:endoplasmic reticulum membrane; GO:0016021: C:integral component of membrane; GO:0005509: F:calcium ion binding; GO:0030246: F:carbohydrate binding; GO:0051082: F:unfolded protein binding; GO:0006457: P:protein folding	PF00262	NA
TRINITY_DN18654_c3_g2	CDPK-related kinase 5;	1.47171	1.68771	-1.46388	-1.70756	CAMK5_ARATH	GO:0005737: C:cytoplasm; GO:0005634: C:nucleus; GO:0005886: C:plasma membrane; GO:0005524: F:ATP binding; GO:0009931: F:calcium-dependent protein serine/threonine kinase activity; GO:0005516: F:calmodulin binding; GO:0004683: F:calmodulin-dependent protein kinase activity; GO:0046872: F:metal ion binding; GO:0009738: P:abscisic acid-activated signaling pathway; GO:0035556: P:intracellular signal …	PF00069	AT3G50530
TRINITY_DN105908_c1_g1	Calmodulin-binding receptor kinase CaMRLK {ECO:0000305};	0.776648	1.00954	-0.217704	-1.44955	CARLK_ARATH	GO:0016021: C:integral component of membrane; GO:0005886: C:plasma membrane; GO:0005524: F:ATP binding; GO:0005516: F:calmodulin binding; GO:0004672: F:protein kinase activity; GO:0009793: P:embryo development ending in seed dormancy; GO:0046777: P:protein autophosphorylation; GO:0009733: P:response to auxin; GO:0009625: P:response to insect; GO:0006970: P:response to osmotic stress	PF13855;PF07714	AT5G45800
TRINITY_DN2958_c0_g2	H/ACA ribonucleoprotein complex subunit 4;	2.4606	1.85601	-1.39538	-2.31071	CBF5_ARATH	GO:0031429: C:box H/ACA snoRNP complex; GO:0005829: C:cytosol; GO:0005730: C:nucleolus; GO:0009506: C:plasmodesma; GO:0009982: F:pseudouridine synthase activity; GO:0003723: F:RNA binding; GO:0000495: P:box H/ACA snoRNA 3'-end processing; GO:1990481: P:mRNA pseudouridine synthesis; GO:0031118: P:rRNA pseudouridine synthesis; GO:0031120: P:snRNA pseudouridine synthesis	PF08068;PF01472;PF16198;PF01509	AT3G57150
TRINITY_DN79768_c1_g1	H/ACA ribonucleoprotein complex subunit 4;	3.02625	1.95042	-2.22702	-2.05376	CBF5_ARATH	GO:0031429: C:box H/ACA snoRNP complex; GO:0005829: C:cytosol; GO:0005730: C:nucleolus; GO:0009506: C:plasmodesma; GO:0009982: F:pseudouridine synthase activity; GO:0003723: F:RNA binding; GO:0000495: P:box H/ACA snoRNA 3'-end processing; GO:1990481: P:mRNA pseudouridine synthesis; GO:0031118: P:rRNA pseudouridine synthesis; GO:0031120: P:snRNA pseudouridine synthesis	PF08068;PF01472;PF16198;PF01509	AT3G57150
TRINITY_DN79768_c2_g1	H/ACA ribonucleoprotein complex subunit 4;	2.72527	1.81802	-1.94763	-1.99232	CBF5_ARATH	GO:0031429: C:box H/ACA snoRNP complex; GO:0005829: C:cytosol; GO:0005730: C:nucleolus; GO:0009506: C:plasmodesma; GO:0009982: F:pseudouridine synthase activity; GO:0003723: F:RNA binding; GO:0000495: P:box H/ACA snoRNA 3'-end processing; GO:1990481: P:mRNA pseudouridine synthesis; GO:0031118: P:rRNA pseudouridine synthesis; GO:0031120: P:snRNA pseudouridine synthesis	PF08068;PF01472;PF16198;PF01509	AT3G57150
TRINITY_DN29099_c0_g2	Serine carboxypeptidase 1 chain B;	1.22324	1.3094	-0.728948	-1.62114	CBP1_HORVU	GO:0005576: C:extracellular region; GO:0005777: C:peroxisome; GO:0004185: F:serine-type carboxypeptidase activity	PF00450	NA
TRINITY_DN30595_c0_g1	Serine carboxypeptidase II-3 chain B;	1.36945	3.28345	-2.30405	-2.71239	CBP23_HORVU	GO:0004185: F:serine-type carboxypeptidase activity	PF00450	NA
TRINITY_DN2276_c0_g1	Serine carboxypeptidase II-3 chain B;	0.284652	1.56109	-0.435918	-1.92712	CBP23_HORVU	GO:0004185: F:serine-type carboxypeptidase activity	PF00450	NA
TRINITY_DN22417_c0_g2	CBS domain-containing protein CBSX5;	0.835037	0.418065	-0.858729	-0.258459	CBSX5_ARATH	NA	PF00571	AT4G27460
TRINITY_DN13349_c1_g2	CBS domain-containing protein CBSX5;	1.85722	0.631641	-1.36431	-1.3411	CBSX5_ARATH	NA	PF00571	AT4G27460
TRINITY_DN89187_c1_g1	CBS domain-containing protein CBSX6;	0.611538	1.43423	-1.02334	-1.37432	CBSX6_ARATH	GO:0016021: C:integral component of membrane; GO:0005774: C:vacuolar membrane; GO:0005773: C:vacuole	PF00571	AT1G65320
TRINITY_DN11220_c3_g1	Calcium and calcium/calmodulin-dependent serine/threonine-protein kinase;	1.44271	0.457302	-2.56807	0.243639	CCAMK_ORYSJ	GO:0005737: C:cytoplasm; GO:0005634: C:nucleus; GO:0005886: C:plasma membrane; GO:0005524: F:ATP binding; GO:0005509: F:calcium ion binding; GO:0009931: F:calcium-dependent protein serine/threonine kinase activity; GO:0005516: F:calmodulin binding; GO:0004683: F:calmodulin-dependent protein kinase activity; GO:0009738: P:abscisic acid-activated signaling pathway; GO:0035556: P:intracellular signa…	PF13202;PF13499;PF00069	NA
TRINITY_DN41458_c0_g3	Cyclin-B1-1;	1.88614	1.00281	-1.44556	-1.44556	CCB11_ORYSJ	GO:0000307: C:cyclin-dependent protein kinase holoenzyme complex; GO:0005737: C:cytoplasm; GO:0005634: C:nucleus; GO:0016538: F:cyclin-dependent protein serine/threonine kinase regulator activity; GO:0019901: F:protein kinase binding; GO:0051301: P:cell division; GO:0000278: P:mitotic cell cycle; GO:0045787: P:positive regulation of cell cycle; GO:0008284: P:positive regulation of cell population…	PF02984;PF00134	NA
TRINITY_DN43432_c2_g1	Cyclin-B1-1;	1.58386	1.50055	-1.43614	-2.47331	CCB11_ORYSJ	GO:0000307: C:cyclin-dependent protein kinase holoenzyme complex; GO:0005737: C:cytoplasm; GO:0005634: C:nucleus; GO:0016538: F:cyclin-dependent protein serine/threonine kinase regulator activity; GO:0019901: F:protein kinase binding; GO:0051301: P:cell division; GO:0000278: P:mitotic cell cycle; GO:0045787: P:positive regulation of cell cycle; GO:0008284: P:positive regulation of cell population…	PF02984;PF00134	NA
TRINITY_DN50385_c2_g1	Cyclin-B1-5;	1.36458	1.34122	-2.08758	-1.60881	CCB15_ORYSJ	GO:0000307: C:cyclin-dependent protein kinase holoenzyme complex; GO:0005737: C:cytoplasm; GO:0005634: C:nucleus; GO:0016538: F:cyclin-dependent protein serine/threonine kinase regulator activity; GO:0019901: F:protein kinase binding; GO:0051301: P:cell division; GO:0000278: P:mitotic cell cycle; GO:0045787: P:positive regulation of cell cycle; GO:0008284: P:positive regulation of cell population…	PF02984;PF00134	NA
TRINITY_DN17706_c0_g1	Protein COFACTOR ASSEMBLY OF COMPLEX C SUBUNIT B CCB3, chloroplastic {ECO:0000305};	0.730011	0.711429	-0.850895	-0.479027	CCB3_ARATH	GO:0009507: C:chloroplast; GO:0009535: C:chloroplast thylakoid membrane; GO:0016021: C:integral component of membrane; GO:0010190: P:cytochrome b6f complex assembly	PF02325	AT5G36120
TRINITY_DN53243_c0_g2	Cyclin-D2-1;	2.26579	1.96063	-1.55676	-2.27118	CCD21_ORYSJ	GO:0000307: C:cyclin-dependent protein kinase holoenzyme complex; GO:0005737: C:cytoplasm; GO:0005634: C:nucleus; GO:0016538: F:cyclin-dependent protein serine/threonine kinase regulator activity; GO:0019901: F:protein kinase binding; GO:0051301: P:cell division; GO:0000278: P:mitotic cell cycle; GO:0045787: P:positive regulation of cell cycle; GO:0008284: P:positive regulation of cell population…	PF02984;PF00134	NA
TRINITY_DN44553_c0_g2	Cyclin-D2-1;	1.39734	1.50247	-1.64793	-1.64793	CCD21_ORYSJ	GO:0000307: C:cyclin-dependent protein kinase holoenzyme complex; GO:0005737: C:cytoplasm; GO:0005634: C:nucleus; GO:0016538: F:cyclin-dependent protein serine/threonine kinase regulator activity; GO:0019901: F:protein kinase binding; GO:0051301: P:cell division; GO:0000278: P:mitotic cell cycle; GO:0045787: P:positive regulation of cell cycle; GO:0008284: P:positive regulation of cell population…	PF02984;PF00134	NA
TRINITY_DN30673_c2_g2	Cyclin-D3-2;	1.14924	0.317964	-0.991212	-0.563606	CCD32_ARATH	GO:0000307: C:cyclin-dependent protein kinase holoenzyme complex; GO:0005737: C:cytoplasm; GO:0005634: C:nucleus; GO:0016538: F:cyclin-dependent protein serine/threonine kinase regulator activity; GO:0019901: F:protein kinase binding; GO:0051301: P:cell division; GO:0010444: P:guard mother cell differentiation; GO:0000278: P:mitotic cell cycle; GO:0045787: P:positive regulation of cell cycle; GO:…	PF02984;PF00134	AT5G67260
TRINITY_DN30673_c2_g1	Cyclin-D3-2;	1.30878	0.641511	-1.2156	-1.03382	CCD32_ARATH	GO:0000307: C:cyclin-dependent protein kinase holoenzyme complex; GO:0005737: C:cytoplasm; GO:0005634: C:nucleus; GO:0016538: F:cyclin-dependent protein serine/threonine kinase regulator activity; GO:0019901: F:protein kinase binding; GO:0051301: P:cell division; GO:0010444: P:guard mother cell differentiation; GO:0000278: P:mitotic cell cycle; GO:0045787: P:positive regulation of cell cycle; GO:…	PF02984;PF00134	AT5G67260
TRINITY_DN22194_c0_g2	Cyclin-D4-2;	1.17305	0.374767	-1.01783	-0.764395	CCD42_ORYSJ	GO:0000307: C:cyclin-dependent protein kinase holoenzyme complex; GO:0005737: C:cytoplasm; GO:0005634: C:nucleus; GO:0016538: F:cyclin-dependent protein serine/threonine kinase regulator activity; GO:0019901: F:protein kinase binding; GO:0051301: P:cell division; GO:0000278: P:mitotic cell cycle; GO:0045787: P:positive regulation of cell cycle; GO:0008284: P:positive regulation of cell population…	PF02984;PF00134	NA
TRINITY_DN5502_c3_g1	Putative cyclin-D6-1;	2.21741	1.11579	-1.80869	-1.67644	CCD61_ARATH	GO:0000307: C:cyclin-dependent protein kinase holoenzyme complex; GO:0005737: C:cytoplasm; GO:0005634: C:nucleus; GO:0016538: F:cyclin-dependent protein serine/threonine kinase regulator activity; GO:0019901: F:protein kinase binding; GO:0051301: P:cell division; GO:0000278: P:mitotic cell cycle; GO:0045787: P:positive regulation of cell cycle; GO:0008284: P:positive regulation of cell population…	PF02984;PF00134	AT4G03270
TRINITY_DN4251_c0_g2	G2/mitotic-specific cyclin-1;	1.7029	0.924173	-0.998846	-1.34934	CCN1_ANTMA	GO:0005634: C:nucleus; GO:0007049: P:cell cycle; GO:0051301: P:cell division	PF02984;PF00134	NA
TRINITY_DN5571_c1_g3	G2/mitotic-specific cyclin S13-6;	2.74833	1.87492	-2.73938	-2.73938	CCNB1_SOYBN	GO:0000307: C:cyclin-dependent protein kinase holoenzyme complex; GO:0005737: C:cytoplasm; GO:0005634: C:nucleus; GO:0016538: F:cyclin-dependent protein serine/threonine kinase regulator activity; GO:0019901: F:protein kinase binding; GO:0051301: P:cell division; GO:0000278: P:mitotic cell cycle; GO:0045787: P:positive regulation of cell cycle; GO:0008284: P:positive regulation of cell population…	PF02984;PF00134	NA
TRINITY_DN9930_c1_g1	Cinnamoyl-CoA reductase 2;	1.84099	0.161033	-1.12821	-1.12821	CCR2_ARATH	GO:0016621: F:cinnamoyl-CoA reductase activity; GO:0050662: F:coenzyme binding; GO:0016491: F:oxidoreductase activity; GO:0016616: F:oxidoreductase activity, acting on the CH-OH group of donors, NAD or NADP as acceptor; GO:0007623: P:circadian rhythm; GO:0006952: P:defense response; GO:0042754: P:negative regulation of circadian rhythm; GO:0009699: P:phenylpropanoid biosynthetic process; GO:00094…	PF01370	AT1G80820
TRINITY_DN121943_c0_g1	Cyclin-U1-1;	0.387974	0.672629	-0.831737	-0.0535283	CCU11_ARATH	GO:0019901: F:protein kinase binding; GO:0007049: P:cell cycle; GO:0051301: P:cell division; GO:0000079: P:regulation of cyclin-dependent protein serine/threonine kinase activity	PF08613	AT3G21870
TRINITY_DN7015_c0_g1	Cyclin-U1-1;	0.52247	0.698568	-1.36876	0.350144	CCU11_ARATH	GO:0019901: F:protein kinase binding; GO:0007049: P:cell cycle; GO:0051301: P:cell division; GO:0000079: P:regulation of cyclin-dependent protein serine/threonine kinase activity	PF08613	AT3G21870
TRINITY_DN27692_c3_g1	Cation/calcium exchanger 1;	1.74532	-0.330328	-1.49423	0.388273	CCX1_ARATH	GO:0016021: C:integral component of membrane; GO:0005774: C:vacuolar membrane; GO:0015297: F:antiporter activity; GO:0006813: P:potassium ion transport; GO:0006814: P:sodium ion transport	PF01699	AT5G17860
TRINITY_DN83681_c0_g2	Cell division cycle protein 123 homolog;	1.54395	0.327874	-0.968323	-0.884293	CD123_NEMVE	GO:0005737: C:cytoplasm; GO:0007049: P:cell cycle; GO:0051301: P:cell division	PF07065	NA
TRINITY_DN75138_c0_g2	Cell division cycle protein 27 homolog B;	1.26277	2.01636	-1.35119	-0.876677	CD27B_ARATH	GO:0005680: C:anaphase-promoting complex; GO:0009504: C:cell plate; GO:0005634: C:nucleus; GO:0005819: C:spindle; GO:0007049: P:cell cycle; GO:0030154: P:cell differentiation; GO:0051301: P:cell division; GO:0016567: P:protein ubiquitination; GO:0007346: P:regulation of mitotic cell cycle; GO:0009733: P:response to auxin; GO:0048829: P:root cap development; GO:0048364: P:root development; GO:0010…	PF00515;PF13181	AT2G20000
TRINITY_DN32683_c1_g1	Cell division cycle 20.2, cofactor of APC complex;	2.00256	-0.00139035	-1.17547	-1.30187	CDC22_ARATH	GO:0033597: C:mitotic checkpoint complex; GO:0005634: C:nucleus; GO:0010997: F:anaphase-promoting complex binding; GO:0019900: F:kinase binding; GO:0097027: F:ubiquitin-protein transferase activator activity; GO:0007049: P:cell cycle; GO:0051301: P:cell division; GO:1904668: P:positive regulation of ubiquitin protein ligase activity; GO:0016567: P:protein ubiquitination	PF12894;PF00400	AT4G33260
TRINITY_DN50429_c0_g2	Anaphase-promoting complex subunit 8;	0.145492	0.93102	-0.654424	-0.654424	CDC23_ARATH	GO:0005680: C:anaphase-promoting complex; GO:0007049: P:cell cycle; GO:0051301: P:cell division; GO:0016567: P:protein ubiquitination; GO:0031347: P:regulation of defense response; GO:0030071: P:regulation of mitotic metaphase/anaphase transition	PF04049;PF13176;PF13181	AT3G48150
TRINITY_DN50429_c2_g1	Anaphase-promoting complex subunit 8;	0.89904	0.107879	-0.372386	-0.372386	CDC23_ARATH	GO:0005680: C:anaphase-promoting complex; GO:0007049: P:cell cycle; GO:0051301: P:cell division; GO:0016567: P:protein ubiquitination; GO:0031347: P:regulation of defense response; GO:0030071: P:regulation of mitotic metaphase/anaphase transition	PF04049;PF13176;PF13181	AT3G48150
TRINITY_DN50429_c0_g4	Anaphase-promoting complex subunit 8;	1.56918	0.537972	-1.58105	-1.58105	CDC23_ARATH	GO:0005680: C:anaphase-promoting complex; GO:0007049: P:cell cycle; GO:0051301: P:cell division; GO:0016567: P:protein ubiquitination; GO:0031347: P:regulation of defense response; GO:0030071: P:regulation of mitotic metaphase/anaphase transition	PF04049;PF13176;PF13181	AT3G48150
TRINITY_DN49508_c0_g4	Anaphase-promoting complex subunit 8;	0.974857	0.31263	-0.730015	-0.730015	CDC23_ARATH	GO:0005680: C:anaphase-promoting complex; GO:0007049: P:cell cycle; GO:0051301: P:cell division; GO:0016567: P:protein ubiquitination; GO:0031347: P:regulation of defense response; GO:0030071: P:regulation of mitotic metaphase/anaphase transition	PF04049;PF13176;PF13181	AT3G48150
TRINITY_DN32683_c1_g2	Cell division cycle 20.6, cofactor of APC complex;	1.61527	-0.129203	-1.05959	-0.944441	CDC26_ARATH	GO:0005634: C:nucleus; GO:0010997: F:anaphase-promoting complex binding; GO:0097027: F:ubiquitin-protein transferase activator activity; GO:0007049: P:cell cycle; GO:0051301: P:cell division; GO:1904668: P:positive regulation of ubiquitin protein ligase activity; GO:0016567: P:protein ubiquitination	PF12894;PF00400	AT5G27945
TRINITY_DN43175_c0_g2	Cyclic dof factor 2;	1.36053	0.508843	-0.717912	-0.87468	CDF2_ARATH	GO:0005634: C:nucleus; GO:0003677: F:DNA binding; GO:0003700: F:DNA-binding transcription factor activity; GO:0046872: F:metal ion binding; GO:0043565: F:sequence-specific DNA binding; GO:0009908: P:flower development; GO:0006355: P:regulation of transcription, DNA-templated	PF02701	AT5G39660
TRINITY_DN11808_c0_g1	Cyclic dof factor 2;	1.12216	1.07122	-0.876962	-1.34692	CDF2_ARATH	GO:0005634: C:nucleus; GO:0003677: F:DNA binding; GO:0003700: F:DNA-binding transcription factor activity; GO:0046872: F:metal ion binding; GO:0043565: F:sequence-specific DNA binding; GO:0009908: P:flower development; GO:0006355: P:regulation of transcription, DNA-templated	PF02701	AT5G39660
TRINITY_DN55383_c3_g1	Cyclic dof factor 2;	1.60378	0.941487	-1.21447	-1.03593	CDF2_ARATH	GO:0005634: C:nucleus; GO:0003677: F:DNA binding; GO:0003700: F:DNA-binding transcription factor activity; GO:0046872: F:metal ion binding; GO:0043565: F:sequence-specific DNA binding; GO:0009908: P:flower development; GO:0006355: P:regulation of transcription, DNA-templated	PF02701	AT5G39660
TRINITY_DN165787_c1_g1	Protein CDI {ECO:0000305};	2.20524	0.955204	-2.5293	-0.708101	CDI_ARATH	GO:0005829: C:cytosol; GO:0016740: F:transferase activity; GO:0009846: P:pollen germination; GO:0009860: P:pollen tube growth; GO:0007338: P:single fertilization	NA	AT1G64980
TRINITY_DN169581_c1_g1	Cyclin-dependent kinase C-1;	1.09123	1.03837	-1.33299	-0.640077	CDKC1_ARATH	GO:0000307: C:cyclin-dependent protein kinase holoenzyme complex; GO:0005829: C:cytosol; GO:0000790: C:nuclear chromatin; GO:0005634: C:nucleus; GO:0005524: F:ATP binding; GO:0004693: F:cyclin-dependent protein serine/threonine kinase activity; GO:0016301: F:kinase activity; GO:0008353: F:RNA polymerase II CTD heptapeptide repeat kinase activity; GO:0048366: P:leaf development; GO:0070816: P:phos…	PF00069	AT5G10270
TRINITY_DN8833_c3_g1	Calcium-dependent protein kinase 28 {ECO:0000305};	1.53704	0.352363	-0.504344	-1.19732	CDPKS_ORYSJ	GO:0005737: C:cytoplasm; GO:0005634: C:nucleus; GO:0005524: F:ATP binding; GO:0005509: F:calcium ion binding; GO:0009931: F:calcium-dependent protein serine/threonine kinase activity; GO:0005516: F:calmodulin binding; GO:0004683: F:calmodulin-dependent protein kinase activity; GO:0009738: P:abscisic acid-activated signaling pathway; GO:0035556: P:intracellular signal transduction; GO:0018105: P:p…	PF13499;PF00069	NA
TRINITY_DN2335_c0_g2	Protein MHF1 homolog {ECO:0000303|PubMed:24635147};	0.991266	0.996156	-0.72329	-1.49079	CENPS_ARATH	GO:0071821: C:FANCM-MHF complex; GO:0043240: C:Fanconi anaemia nuclear complex; GO:0003682: F:chromatin binding; GO:0003690: F:double-stranded DNA binding; GO:0046982: F:protein heterodimerization activity; GO:0036297: P:interstrand cross-link repair; GO:0006312: P:mitotic recombination; GO:0007131: P:reciprocal meiotic recombination; GO:0031297: P:replication fork processing; GO:0000712: P:resol…	PF15630	AT5G50930
TRINITY_DN46907_c4_g1	Receptor protein-tyrosine kinase CEPR1 {ECO:0000303|PubMed:25324386};	1.47591	1.77504	-1.23467	-1.50543	CEPR1_ARATH	GO:0016021: C:integral component of membrane; GO:0005886: C:plasma membrane; GO:0005524: F:ATP binding; GO:0042277: F:peptide binding; GO:0017046: F:peptide hormone binding; GO:0001653: F:peptide receptor activity; GO:0004674: F:protein serine/threonine kinase activity; GO:0004714: F:transmembrane receptor protein tyrosine kinase activity; GO:0010311: P:lateral root formation; GO:1902025: P:nitra…	PF13855;PF08263;PF00069	AT5G49660
TRINITY_DN288599_c0_g2	Very-long-chain aldehyde decarbonylase CER3 {ECO:0000305};	0.846384	0.0812699	-0.415448	-0.415448	CER3_ARATH	GO:0005789: C:endoplasmic reticulum membrane; GO:0016021: C:integral component of membrane; GO:0016020: C:membrane; GO:0005886: C:plasma membrane; GO:1990465: F:aldehyde oxygenase (deformylating) activity; GO:0005506: F:iron ion binding; GO:0009924: F:octadecanal decarbonylase activity; GO:0000170: F:sphingosine hydroxylase activity; GO:0043447: P:alkane biosynthetic process; GO:0042335: P:cuticl…	PF04116;PF12076	AT5G57800
TRINITY_DN363870_c0_g1	Exosome complex component RRP45B {ECO:0000305};	1.72228	1.55943	-0.919755	-1.94341	CER7_ARATH	GO:0005737: C:cytoplasm; GO:0000177: C:cytoplasmic exosome (RNase complex); GO:0000176: C:nuclear exosome (RNase complex); GO:0005634: C:nucleus; GO:0000175: F:3'-5'-exoribonuclease activity; GO:0017091: F:AU-rich element binding; GO:0043928: P:exonucleolytic nuclear-transcribed mRNA catabolic process involved in deadenylation-dependent decay; GO:0000467: P:exonucleolytic trimming to generate mat…	PF01138;PF03725	AT3G60500
TRINITY_DN25915_c1_g1	Chalcone--flavonone isomerase;	1.5738	2.27491	-1.63959	-2.19004	CFI_CAMSI	GO:0045430: F:chalcone isomerase activity; GO:0009813: P:flavonoid biosynthetic process	PF02431	NA
TRINITY_DN12977_c1_g1	Chalcone--flavonone isomerase;	1.75025	2.07077	-1.36414	-1.81409	CFI_GENTR	GO:0045430: F:chalcone isomerase activity; GO:0009813: P:flavonoid biosynthetic process	PF02431	NA
TRINITY_DN13949_c1_g4	Probable chalcone--flavonone isomerase 3;	1.54988	0.98345	-0.980599	-1.74545	CFI3_ARATH	GO:0045430: F:chalcone isomerase activity; GO:0009813: P:flavonoid biosynthetic process; GO:0080167: P:response to karrikin	PF02431	AT5G05270
TRINITY_DN33981_c1_g1	CRM-domain containing factor CFM2, chloroplastic {ECO:0000305};	1.08926	-0.0642652	-0.489223	-0.987985	CFM2_ARATH	GO:0009507: C:chloroplast; GO:0009570: C:chloroplast stroma; GO:0009532: C:plastid stroma; GO:0003723: F:RNA binding; GO:0000372: P:Group I intron splicing; GO:0000373: P:Group II intron splicing; GO:0006397: P:mRNA processing	PF01985	AT3G01370
TRINITY_DN157407_c1_g1	CRM-domain containing factor CFM3, chloroplastic/mitochondrial {ECO:0000305};	0.945475	1.05555	0.0594138	-1.53424	CFM3_MAIZE	GO:0009507: C:chloroplast; GO:0009570: C:chloroplast stroma; GO:0005739: C:mitochondrion; GO:0003723: F:RNA binding; GO:0000373: P:Group II intron splicing; GO:0006397: P:mRNA processing	PF01985	NA
TRINITY_DN108236_c2_g1	UDP-glucose:2-hydroxyflavanone C-glucosyltransferase {ECO:0000250|UniProtKB:C3W7B0};	2.01233	0.71595	-1.56019	-1.87285	CGT_ORYSJ	GO:0043231: C:intracellular membrane-bounded organelle; GO:0080043: F:quercetin 3-O-glucosyltransferase activity; GO:0080044: F:quercetin 7-O-glucosyltransferase activity; GO:0008194: F:UDP-glycosyltransferase activity	PF00201	NA
TRINITY_DN108236_c1_g3	UDP-glucose:2-hydroxyflavanone C-glucosyltransferase {ECO:0000250|UniProtKB:C3W7B0};	2.00205	1.0401	-1.22923	-1.22923	CGT_ORYSJ	GO:0043231: C:intracellular membrane-bounded organelle; GO:0080043: F:quercetin 3-O-glucosyltransferase activity; GO:0080044: F:quercetin 7-O-glucosyltransferase activity; GO:0008194: F:UDP-glycosyltransferase activity	PF00201	NA
TRINITY_DN23597_c0_g2	10 kDa chaperonin 1, chloroplastic {ECO:0000305};	1.2103	1.2048	-1.14804	-1.30963	CH101_ARATH	GO:0009507: C:chloroplast; GO:0005759: C:mitochondrial matrix; GO:0009536: C:plastid; GO:0051087: F:chaperone binding; GO:0046872: F:metal ion binding; GO:0051082: F:unfolded protein binding; GO:0051085: P:chaperone cofactor-dependent protein refolding	PF00166	AT3G60210
TRINITY_DN6088_c1_g2	20 kDa chaperonin, chloroplastic;	0.406853	0.923045	-1.10411	-0.569051	CH20_ARATH	GO:0048046: C:apoplast; GO:0009507: C:chloroplast; GO:0009941: C:chloroplast envelope; GO:0009570: C:chloroplast stroma; GO:0009535: C:chloroplast thylakoid membrane; GO:0005759: C:mitochondrial matrix; GO:0005739: C:mitochondrion; GO:0009536: C:plastid; GO:0009579: C:thylakoid; GO:0005524: F:ATP binding; GO:0051087: F:chaperone binding; GO:0005507: F:copper ion binding; GO:0046872: F:metal ion b…	PF00166	AT5G20720
TRINITY_DN71047_c1_g1	20 kDa chaperonin, chloroplastic;	1.73408	1.95632	-1.7787	-2.16946	CH20_ARATH	GO:0048046: C:apoplast; GO:0009507: C:chloroplast; GO:0009941: C:chloroplast envelope; GO:0009570: C:chloroplast stroma; GO:0009535: C:chloroplast thylakoid membrane; GO:0005759: C:mitochondrial matrix; GO:0005739: C:mitochondrion; GO:0009536: C:plastid; GO:0009579: C:thylakoid; GO:0005524: F:ATP binding; GO:0051087: F:chaperone binding; GO:0005507: F:copper ion binding; GO:0046872: F:metal ion b…	PF00166	AT5G20720
TRINITY_DN5371_c0_g2	20 kDa chaperonin, chloroplastic;	1.65506	1.85974	-1.74893	-1.74857	CH20_ARATH	GO:0048046: C:apoplast; GO:0009507: C:chloroplast; GO:0009941: C:chloroplast envelope; GO:0009570: C:chloroplast stroma; GO:0009535: C:chloroplast thylakoid membrane; GO:0005759: C:mitochondrial matrix; GO:0005739: C:mitochondrion; GO:0009536: C:plastid; GO:0009579: C:thylakoid; GO:0005524: F:ATP binding; GO:0051087: F:chaperone binding; GO:0005507: F:copper ion binding; GO:0046872: F:metal ion b…	PF00166	AT5G20720
TRINITY_DN6088_c0_g1	20 kDa chaperonin, chloroplastic;	0.962923	0.990372	-1.14844	-0.689011	CH20_ARATH	GO:0048046: C:apoplast; GO:0009507: C:chloroplast; GO:0009941: C:chloroplast envelope; GO:0009570: C:chloroplast stroma; GO:0009535: C:chloroplast thylakoid membrane; GO:0005759: C:mitochondrial matrix; GO:0005739: C:mitochondrion; GO:0009536: C:plastid; GO:0009579: C:thylakoid; GO:0005524: F:ATP binding; GO:0051087: F:chaperone binding; GO:0005507: F:copper ion binding; GO:0046872: F:metal ion b…	PF00166	AT5G20720
TRINITY_DN11840_c6_g1	Chaperonin CPN60-like 2, mitochondrial;	1.88415	1.91128	-2.09834	-1.49807	CH60C_ARATH	GO:0005829: C:cytosol; GO:0005739: C:mitochondrion; GO:0005774: C:vacuolar membrane; GO:0005524: F:ATP binding; GO:0051082: F:unfolded protein binding; GO:0006458: P:'de novo' protein folding; GO:0007005: P:mitochondrion organization; GO:0045041: P:protein import into mitochondrial intermembrane space; GO:0042026: P:protein refolding; GO:0046686: P:response to cadmium ion	PF00118	AT3G13860
TRINITY_DN168910_c1_g1	Chaperonin CPN60-like 2, mitochondrial;	1.43967	0.246839	-0.680678	-0.680678	CH60C_ARATH	GO:0005829: C:cytosol; GO:0005739: C:mitochondrion; GO:0005774: C:vacuolar membrane; GO:0005524: F:ATP binding; GO:0051082: F:unfolded protein binding; GO:0006458: P:'de novo' protein folding; GO:0007005: P:mitochondrion organization; GO:0045041: P:protein import into mitochondrial intermembrane space; GO:0042026: P:protein refolding; GO:0046686: P:response to cadmium ion	PF00118	AT3G13860
TRINITY_DN138944_c6_g1	Chaperonin CPN60-2, mitochondrial;	1.23238	0.390728	-0.828363	-0.828363	CH62_CUCMA	GO:0005739: C:mitochondrion; GO:0005524: F:ATP binding; GO:0042026: P:protein refolding	PF00118	NA
TRINITY_DN12936_c1_g1	Endochitinase CH25;	4.55765	0.708285	-2.55345	-1.41533	CHI2_BRANA	GO:0008061: F:chitin binding; GO:0004568: F:chitinase activity; GO:0016998: P:cell wall macromolecule catabolic process; GO:0006032: P:chitin catabolic process; GO:0000272: P:polysaccharide catabolic process	PF00187;PF00182	NA
TRINITY_DN21042_c0_g2	Acidic endochitinase;	0.689511	-0.730028	-0.730028	0.420532	CHIT3_VITVI	GO:0004568: F:chitinase activity; GO:0006032: P:chitin catabolic process; GO:0000272: P:polysaccharide catabolic process	PF00704	NA
TRINITY_DN74171_c2_g1	Geranylgeranyl diphosphate reductase, chloroplastic;	1.62939	0.618159	-1.31541	-0.885281	CHLP_TOBAC	GO:0009507: C:chloroplast; GO:0071949: F:FAD binding; GO:0102067: F:geranylgeranyl diphosphate reductase activity; GO:0045550: F:geranylgeranyl reductase activity; GO:0015995: P:chlorophyll biosynthetic process; GO:0033385: P:geranylgeranyl diphosphate metabolic process; GO:0015979: P:photosynthesis; GO:0033521: P:phytyl diphosphate biosynthetic process; GO:0010189: P:vitamin E biosynthetic proce…	PF01494	NA
TRINITY_DN3083_c0_g1	Isoliquiritigenin 2'-O-methyltransferase;	0.682061	0.0578448	-0.692709	-0.426178	CHOMT_MEDSA	GO:0033802: F:isoliquiritigenin 2'-O-methyltransferase activity; GO:0030751: F:licodione 2'-O-methyltransferase activity; GO:0046983: F:protein dimerization activity	PF08100;PF00891	NA
TRINITY_DN105974_c0_g1	Protein CHROMATIN REMODELING 19 {ECO:0000303|PubMed:16547115};	0.767898	0.35495	-0.811765	-0.526067	CHR19_ARATH	GO:0005634: C:nucleus; GO:0005524: F:ATP binding; GO:0003677: F:DNA binding; GO:0004386: F:helicase activity; GO:0006974: P:cellular response to DNA damage stimulus; GO:0071494: P:cellular response to UV-C; GO:0006325: P:chromatin organization; GO:0006281: P:DNA repair; GO:0031047: P:gene silencing by RNA	PF00271;PF00176	AT2G02090
TRINITY_DN190350_c1_g1	Protein CHROMATIN REMODELING 5 {ECO:0000303|PubMed:16547115};	1.02019	0.502639	-0.346416	-1.0828	CHR5_ARATH	GO:0005634: C:nucleus; GO:0009506: C:plasmodesma; GO:0005524: F:ATP binding; GO:0003677: F:DNA binding; GO:0004386: F:helicase activity; GO:0006325: P:chromatin organization	PF00385;PF13907;PF00271;PF00176	AT2G13370
TRINITY_DN97656_c0_g1	Protein CHUP1, chloroplastic;	0.608864	1.00694	-0.393903	-1.1405	CHUP1_ARATH	GO:0009507: C:chloroplast; GO:0009707: C:chloroplast outer membrane; GO:0009902: P:chloroplast relocation	NA	AT3G25690
TRINITY_DN34209_c0_g1	Cation/H(+) antiporter 19;	0.992941	0.677098	-0.828875	-0.931251	CHX19_ARATH	GO:0012505: C:endomembrane system; GO:0016021: C:integral component of membrane; GO:0005770: C:late endosome; GO:0015299: F:solute:proton antiporter activity; GO:0006813: P:potassium ion transport; GO:0006885: P:regulation of pH	PF00999	AT3G17630
TRINITY_DN319605_c5_g1	Polyadenylate-binding protein-interacting protein 11;	1.65043	0.97769	-1.10342	-0.859689	CID11_ARATH	GO:0005634: C:nucleus; GO:0003723: F:RNA binding	PF07145;PF00076	NA
TRINITY_DN231672_c0_g2	Ubiquitin-like domain-containing protein CIP73 {ECO:0000305};	1.46628	0.759325	-1.07052	-1.14308	CIP73_LOTJA	GO:0005634: C:nucleus; GO:0009877: P:nodulation	PF00240	NA
TRINITY_DN73672_c3_g2	CBL-interacting protein kinase 5;	0.611045	0.0712839	-0.350949	-0.350949	CIPK5_ORYSJ	GO:0005524: F:ATP binding; GO:0004674: F:protein serine/threonine kinase activity; GO:0007165: P:signal transduction	PF03822;PF00069	NA
TRINITY_DN161739_c0_g1	CBL-interacting protein kinase 5;	2.21381	0.242595	-1.96123	-0.703015	CIPK5_ORYSJ	GO:0005524: F:ATP binding; GO:0004674: F:protein serine/threonine kinase activity; GO:0007165: P:signal transduction	PF03822;PF00069	NA
TRINITY_DN1268_c3_g1	CBL-interacting serine/threonine-protein kinase 6;	1.73623	0.0260831	-1.17333	-0.197962	CIPK6_ARATH	GO:0005783: C:endoplasmic reticulum; GO:0005524: F:ATP binding; GO:0004674: F:protein serine/threonine kinase activity; GO:0010540: P:basipetal auxin transport; GO:0042538: P:hyperosmotic salinity response; GO:0007275: P:multicellular organism development; GO:0009651: P:response to salt stress; GO:0009414: P:response to water deprivation; GO:0007165: P:signal transduction	PF03822;PF00069	AT4G30960
TRINITY_DN201350_c0_g1	CBL-interacting serine/threonine-protein kinase 6;	1.97329	1.32598	-1.12162	-2.11511	CIPK6_ARATH	GO:0005783: C:endoplasmic reticulum; GO:0005524: F:ATP binding; GO:0004674: F:protein serine/threonine kinase activity; GO:0010540: P:basipetal auxin transport; GO:0042538: P:hyperosmotic salinity response; GO:0007275: P:multicellular organism development; GO:0009651: P:response to salt stress; GO:0009414: P:response to water deprivation; GO:0007165: P:signal transduction	PF03822;PF00069	AT4G30960
TRINITY_DN1268_c0_g1	CBL-interacting serine/threonine-protein kinase 6;	1.21813	0.342399	-1.1937	-1.11906	CIPK6_ARATH	GO:0005783: C:endoplasmic reticulum; GO:0005524: F:ATP binding; GO:0004674: F:protein serine/threonine kinase activity; GO:0010540: P:basipetal auxin transport; GO:0042538: P:hyperosmotic salinity response; GO:0007275: P:multicellular organism development; GO:0009651: P:response to salt stress; GO:0009414: P:response to water deprivation; GO:0007165: P:signal transduction	PF03822;PF00069	AT4G30960
TRINITY_DN73672_c1_g1	CBL-interacting serine/threonine-protein kinase 6;	1.4903	0.522747	-0.967823	-0.967823	CIPK6_ARATH	GO:0005783: C:endoplasmic reticulum; GO:0005524: F:ATP binding; GO:0004674: F:protein serine/threonine kinase activity; GO:0010540: P:basipetal auxin transport; GO:0042538: P:hyperosmotic salinity response; GO:0007275: P:multicellular organism development; GO:0009651: P:response to salt stress; GO:0009414: P:response to water deprivation; GO:0007165: P:signal transduction	PF03822;PF00069	AT4G30960
TRINITY_DN46107_c0_g1	CBL-interacting protein kinase 6;	1.167	-0.513357	-1.51508	0.857814	CIPK6_ORYSJ	GO:0005524: F:ATP binding; GO:0004674: F:protein serine/threonine kinase activity; GO:0007165: P:signal transduction	PF03822;PF00069	NA
TRINITY_DN73672_c3_g1	CBL-interacting serine/threonine-protein kinase 12;	1.07841	0.0381044	-1.69829	0.144143	CIPKC_ARATH	GO:0005524: F:ATP binding; GO:0004674: F:protein serine/threonine kinase activity; GO:0007165: P:signal transduction	PF03822;PF00069	AT4G18700
TRINITY_DN55412_c1_g4	CBL-interacting serine/threonine-protein kinase 12;	1.51239	0.573382	-1.03259	-0.817219	CIPKC_ARATH	GO:0005524: F:ATP binding; GO:0004674: F:protein serine/threonine kinase activity; GO:0007165: P:signal transduction	PF03822;PF00069	AT4G18700
TRINITY_DN55412_c1_g3	CBL-interacting serine/threonine-protein kinase 14;	1.37881	0.661655	-1.33401	-0.943342	CIPKE_ARATH	GO:0005737: C:cytoplasm; GO:0005634: C:nucleus; GO:0009506: C:plasmodesma; GO:0005773: C:vacuole; GO:0005524: F:ATP binding; GO:0019900: F:kinase binding; GO:0004674: F:protein serine/threonine kinase activity; GO:0009737: P:response to abscisic acid; GO:0009409: P:response to cold; GO:0009749: P:response to glucose; GO:0009408: P:response to heat; GO:0006979: P:response to oxidative stress; GO:0…	PF03822;PF00069	AT5G01820
TRINITY_DN55412_c2_g1	CBL-interacting serine/threonine-protein kinase 14;	1.68323	0.713461	-1.7787	-0.144534	CIPKE_ARATH	GO:0005737: C:cytoplasm; GO:0005634: C:nucleus; GO:0009506: C:plasmodesma; GO:0005773: C:vacuole; GO:0005524: F:ATP binding; GO:0019900: F:kinase binding; GO:0004674: F:protein serine/threonine kinase activity; GO:0009737: P:response to abscisic acid; GO:0009409: P:response to cold; GO:0009749: P:response to glucose; GO:0009408: P:response to heat; GO:0006979: P:response to oxidative stress; GO:0…	PF03822;PF00069	AT5G01820
TRINITY_DN73328_c0_g2	Cyclin-dependent kinase B2-1;	1.1115	-0.39845	-0.39845	-0.39845	CKB21_ORYSJ	GO:0005634: C:nucleus; GO:0009524: C:phragmoplast; GO:0005819: C:spindle; GO:0005524: F:ATP binding; GO:0004693: F:cyclin-dependent protein serine/threonine kinase activity; GO:0008353: F:RNA polymerase II CTD heptapeptide repeat kinase activity; GO:0007049: P:cell cycle; GO:0051301: P:cell division; GO:0006468: P:protein phosphorylation	PF00069	NA
TRINITY_DN27767_c2_g1	Cyclin-dependent kinase B2-2;	1.51356	1.20065	-1.44528	-1.44528	CKB22_ARATH	GO:0005634: C:nucleus; GO:0005524: F:ATP binding; GO:0004693: F:cyclin-dependent protein serine/threonine kinase activity; GO:0004674: F:protein serine/threonine kinase activity; GO:0008353: F:RNA polymerase II CTD heptapeptide repeat kinase activity; GO:0009755: P:hormone-mediated signaling pathway; GO:0046777: P:protein autophosphorylation; GO:0006468: P:protein phosphorylation; GO:0010389: P:r…	PF00069	AT1G20930
TRINITY_DN57526_c3_g1	Serine/threonine-protein kinase-like protein CR4 {ECO:0000250|UniProtKB:Q9LX29};	1.7576	1.22791	-1.81907	-1.57381	CKI4_ORYSJ	GO:0009986: C:cell surface; GO:0030139: C:endocytic vesicle; GO:0016021: C:integral component of membrane; GO:0032585: C:multivesicular body membrane; GO:0005886: C:plasma membrane; GO:0005524: F:ATP binding; GO:0042803: F:protein homodimerization activity; GO:0004672: F:protein kinase activity; GO:0004674: F:protein serine/threonine kinase activity; GO:0009793: P:embryo development ending in see…	PF07714;PF00020	NA
TRINITY_DN332150_c0_g1	Cyclin-dependent kinases regulatory subunit 1;	0.761031	0.157639	-0.681515	-0.0689261	CKS1_ARATH	GO:0000307: C:cyclin-dependent protein kinase holoenzyme complex; GO:0005737: C:cytoplasm; GO:0019005: C:SCF ubiquitin ligase complex; GO:0061575: F:cyclin-dependent protein serine/threonine kinase activator activity; GO:0042393: F:histone binding; GO:0019901: F:protein kinase binding; GO:0043130: F:ubiquitin binding; GO:0051301: P:cell division; GO:0042023: P:DNA endoreduplication; GO:0000278: P…	PF01111	AT2G27960
TRINITY_DN33272_c0_g3	Cytokinin dehydrogenase 3;	0.514074	0.657739	-0.083406	-2.19674	CKX3_ORYSJ	GO:0005615: C:extracellular space; GO:0019139: F:cytokinin dehydrogenase activity; GO:0071949: F:FAD binding; GO:0009690: P:cytokinin metabolic process	PF09265;PF01565	NA
TRINITY_DN33272_c1_g2	Cytokinin dehydrogenase 8;	0.738085	0.86969	0.117075	-2.41979	CKX8_ORYSJ	GO:0005615: C:extracellular space; GO:0019139: F:cytokinin dehydrogenase activity; GO:0071949: F:FAD binding; GO:0009690: P:cytokinin metabolic process	PF09265;PF01565	NA
TRINITY_DN220450_c1_g1	Cytokinin dehydrogenase 8;	-0.207714	0.952494	-0.240284	-1.38045	CKX8_ORYSJ	GO:0005615: C:extracellular space; GO:0019139: F:cytokinin dehydrogenase activity; GO:0071949: F:FAD binding; GO:0009690: P:cytokinin metabolic process	PF09265;PF01565	NA
TRINITY_DN8952_c0_g2	Chlorophyllase-2, chloroplastic;	0.554526	0.667668	0.909265	-1.52969	CLH2_ARATH	GO:0009507: C:chloroplast; GO:0031969: C:chloroplast membrane; GO:0047746: F:chlorophyllase activity; GO:0102293: F:pheophytinase b activity; GO:0015996: P:chlorophyll catabolic process	PF07224	AT5G43860
TRINITY_DN184706_c0_g1	Chlorophyllase-2, chloroplastic;	0.917987	1.13324	0.721793	-2.03411	CLH2_ARATH	GO:0009507: C:chloroplast; GO:0031969: C:chloroplast membrane; GO:0047746: F:chlorophyllase activity; GO:0102293: F:pheophytinase b activity; GO:0015996: P:chlorophyll catabolic process	PF07224	AT5G43860
TRINITY_DN199171_c0_g1	Chaperone protein ClpB;	0.854733	0.458577	-0.568577	-0.568577	CLPB_CHLPN	GO:0005737: C:cytoplasm; GO:0005524: F:ATP binding; GO:0019538: P:protein metabolic process	PF00004;PF07724;PF02861;PF10431	NA
TRINITY_DN15644_c0_g2	ATP-dependent Clp protease proteolytic subunit 4, chloroplastic {ECO:0000303|PubMed:11299370};	1.3054	1.48161	-1.73289	-1.51188	CLPP4_ARATH	GO:0009507: C:chloroplast; GO:0009941: C:chloroplast envelope; GO:0009570: C:chloroplast stroma; GO:0009535: C:chloroplast thylakoid membrane; GO:0009840: C:chloroplastic endopeptidase Clp complex; GO:0009368: C:endopeptidase Clp complex; GO:0009532: C:plastid stroma; GO:0009579: C:thylakoid; GO:0004176: F:ATP-dependent peptidase activity; GO:0051117: F:ATPase binding; GO:0004252: F:serine-type e…	PF00574	AT5G45390
TRINITY_DN40130_c0_g1	CLP protease regulatory subunit CLPX3, mitochondrial {ECO:0000303|Ref.4};	0.86966	0.678301	-1.7735	-0.277297	CLPX3_ARATH	GO:0005759: C:mitochondrial matrix; GO:0005524: F:ATP binding; GO:0004176: F:ATP-dependent peptidase activity; GO:0051082: F:unfolded protein binding; GO:0030163: P:protein catabolic process; GO:0006457: P:protein folding	PF07724;PF10431	AT1G33360
TRINITY_DN89117_c0_g1	Cardiolipin synthase (CMP-forming), mitochondrial;	1.29345	0.767925	-0.11645	-1.62741	CLS_ARATH	GO:0016021: C:integral component of membrane; GO:0005743: C:mitochondrial inner membrane; GO:0005739: C:mitochondrion; GO:0008808: F:cardiolipin synthase activity; GO:0030145: F:manganese ion binding; GO:0032049: P:cardiolipin biosynthetic process; GO:0046474: P:glycerophospholipid biosynthetic process	PF01066	AT4G04870
TRINITY_DN23942_c1_g2	SNF2 domain-containing protein CLASSY 4;	0.900294	0.745247	-1.26773	-0.637591	CLSY4_ARATH	GO:0005634: C:nucleus; GO:0005524: F:ATP binding; GO:0003677: F:DNA binding; GO:0004386: F:helicase activity; GO:1900370: P:positive regulation of RNA interference	PF00271;PF00176	AT3G24340
TRINITY_DN80949_c0_g1	Receptor-like protein CLAVATA2 {ECO:0000312|EMBL:AAF02654.1, ECO:0000312|EMBL:AAF02655.1, ECO:0000312|EMBL:AAF02656.1};	1.57887	1.2906	-1.12165	-1.98726	CLV2_ARATH	GO:0005789: C:endoplasmic reticulum membrane; GO:0016021: C:integral component of membrane; GO:0016020: C:membrane; GO:0005886: C:plasma membrane; GO:0048507: P:meristem development; GO:0007275: P:multicellular organism development; GO:0010075: P:regulation of meristem growth	PF00560;PF13855	AT1G65380
TRINITY_DN26351_c1_g3	Probable calcium-binding protein CML25;	1.53596	0.397085	0.339529	-1.28605	CML25_ARATH	GO:0005737: C:cytoplasm; GO:0005634: C:nucleus; GO:0005509: F:calcium ion binding; GO:0009409: P:response to cold; GO:0048767: P:root hair elongation	PF13499	AT1G24620
TRINITY_DN66030_c0_g2	Probable calcium-binding protein CML31;	1.30155	-0.784136	-0.940847	0.183119	CML31_ORYSJ	GO:0005509: F:calcium ion binding	PF13499;PF13833	NA
TRINITY_DN178688_c0_g2	Probable calcium-binding protein CML49;	1.30048	0.616629	-1.01167	-1.30236	CML49_ARATH	GO:0005509: F:calcium ion binding	PF13202;PF13405	AT3G10300
TRINITY_DN142303_c0_g1	(S)-coclaurine N-methyltransferase;	1.53109	1.40391	-1.64988	-1.08199	CNMT_THLFG	GO:0005737: C:cytoplasm; GO:0030794: F:(S)-coclaurine-N-methyltransferase activity	NA	NA
TRINITY_DN82370_c1_g2	Cell number regulator 13;	1.54892	1.16271	-1.61937	-0.812828	CNR13_MAIZE	GO:0016021: C:integral component of membrane	PF04749	NA
TRINITY_DN2487_c1_g1	Zinc finger protein CONSTANS-LIKE 13;	1.08061	0.0971709	-0.805141	-0.572987	COL13_ARATH	GO:0005634: C:nucleus; GO:0003700: F:DNA-binding transcription factor activity; GO:0043565: F:sequence-specific DNA binding; GO:0044212: F:transcription regulatory region DNA binding; GO:0008270: F:zinc ion binding; GO:0006355: P:regulation of transcription, DNA-templated	PF06203;PF00643	AT2G47890
TRINITY_DN261795_c1_g2	Zinc finger protein CONSTANS-LIKE 16;	0.927914	1.7268	2.39205	-2.33732	COL16_ARATH	GO:0016020: C:membrane; GO:0005634: C:nucleus; GO:0003700: F:DNA-binding transcription factor activity; GO:0008270: F:zinc ion binding; GO:0006355: P:regulation of transcription, DNA-templated	PF06203;PF00643	AT1G25440
TRINITY_DN14192_c0_g2	Zinc finger protein CONSTANS-LIKE 16;	1.22995	2.3608	1.34057	-2.74026	COL16_ARATH	GO:0016020: C:membrane; GO:0005634: C:nucleus; GO:0003700: F:DNA-binding transcription factor activity; GO:0008270: F:zinc ion binding; GO:0006355: P:regulation of transcription, DNA-templated	PF06203;PF00643	AT1G25440
TRINITY_DN116179_c0_g1	Zinc finger protein CONSTANS-LIKE 2;	0.963091	1.33109	-1.06123	-1.06123	COL2_ARATH	GO:0005634: C:nucleus; GO:0003677: F:DNA binding; GO:0003700: F:DNA-binding transcription factor activity; GO:0008270: F:zinc ion binding; GO:0009658: P:chloroplast organization; GO:0009909: P:regulation of flower development	PF06203;PF00643	AT3G02380
TRINITY_DN22397_c1_g1	Zinc finger protein CONSTANS-LIKE 3;	1.60072	1.00154	-1.44436	-1.47208	COL3_ARATH	GO:0005634: C:nucleus; GO:0003700: F:DNA-binding transcription factor activity; GO:0043565: F:sequence-specific DNA binding; GO:0008270: F:zinc ion binding; GO:0010161: P:red light signaling pathway; GO:0009909: P:regulation of flower development; GO:0010099: P:regulation of photomorphogenesis	PF06203;PF00643	AT2G24790
TRINITY_DN22397_c1_g2	Zinc finger protein CONSTANS-LIKE 3;	0.999245	1.00716	-0.640328	-1.43844	COL3_ARATH	GO:0005634: C:nucleus; GO:0003700: F:DNA-binding transcription factor activity; GO:0043565: F:sequence-specific DNA binding; GO:0008270: F:zinc ion binding; GO:0010161: P:red light signaling pathway; GO:0009909: P:regulation of flower development; GO:0010099: P:regulation of photomorphogenesis	PF06203;PF00643	AT2G24790
TRINITY_DN2004_c0_g4	Caffeic acid 3-O-methyltransferase;	1.23374	1.08113	-1.13634	-0.979136	COMT1_CAPAN	GO:0047763: F:caffeate O-methyltransferase activity; GO:0046983: F:protein dimerization activity; GO:0009809: P:lignin biosynthetic process	PF08100;PF00891	NA
TRINITY_DN83042_c1_g1	Caffeic acid 3-O-methyltransferase;	0.86261	1.13745	-0.466107	-1.22824	COMT1_CATRO	GO:0047763: F:caffeate O-methyltransferase activity; GO:0046983: F:protein dimerization activity; GO:0009809: P:lignin biosynthetic process	PF08100;PF00891	NA
TRINITY_DN20672_c1_g1	Caffeic acid 3-O-methyltransferase;	1.65156	1.27156	-2.09574	-1.66881	COMT1_CATRO	GO:0047763: F:caffeate O-methyltransferase activity; GO:0046983: F:protein dimerization activity; GO:0009809: P:lignin biosynthetic process	PF08100;PF00891	NA
TRINITY_DN26263_c0_g3	Gamma conglutin 1 alpha subunit {ECO:0000303|PubMed:29635768};	2.51039	-0.60221	-1.60061	-0.0261762	CONG1_LUPAN	GO:0005615: C:extracellular space; GO:0004190: F:aspartic-type endopeptidase activity; GO:0043621: F:protein self-association	PF14541;PF14543	NA
TRINITY_DN225224_c1_g1	Cytochrome c oxidase assembly protein COX11, mitochondrial;	0.91622	0.806391	-0.363795	-1.24115	COX11_ARATH	GO:0032592: C:integral component of mitochondrial membrane; GO:0005743: C:mitochondrial inner membrane; GO:0005739: C:mitochondrion; GO:0005507: F:copper ion binding; GO:0043621: F:protein self-association; GO:0009846: P:pollen germination; GO:1904960: P:positive regulation of cytochrome-c oxidase activity; GO:0010101: P:post-embryonic root morphogenesis	PF04442	AT1G02410
TRINITY_DN9596_c0_g2	Calvin cycle protein CP12-3, chloroplastic;	0.925028	0.66519	-1.07497	-0.958377	CP123_ARATH	GO:0009507: C:chloroplast; GO:0032991: C:protein-containing complex; GO:0005507: F:copper ion binding; GO:0016151: F:nickel cation binding; GO:0071454: P:cellular response to anoxia; GO:0034605: P:cellular response to heat; GO:0080153: P:negative regulation of reductive pentose-phosphate cycle; GO:0019253: P:reductive pentose-phosphate cycle	PF02672	AT1G76560
TRINITY_DN1014_c1_g1	Peptidyl-prolyl cis-trans isomerase CYP20-1;	1.1143	0.617695	-0.964435	-1.10532	CP20A_ARATH	GO:0009507: C:chloroplast; GO:0005783: C:endoplasmic reticulum; GO:0005768: C:endosome; GO:0005576: C:extracellular region; GO:0009506: C:plasmodesma; GO:0005802: C:trans-Golgi network; GO:0016018: F:cyclosporin A binding; GO:0003755: F:peptidyl-prolyl cis-trans isomerase activity; GO:0051082: F:unfolded protein binding; GO:0042026: P:protein refolding; GO:0048364: P:root development	PF00160	AT5G58710
TRINITY_DN147010_c0_g3	Peptidyl-prolyl cis-trans isomerase CYP21-1;	1.37792	0.961138	-1.09089	-1.23166	CP21A_ARATH	GO:0005783: C:endoplasmic reticulum; GO:0005768: C:endosome; GO:0005794: C:Golgi apparatus; GO:0005802: C:trans-Golgi network; GO:0016018: F:cyclosporin A binding; GO:0003755: F:peptidyl-prolyl cis-trans isomerase activity; GO:0051082: F:unfolded protein binding; GO:0042026: P:protein refolding	PF00160	AT4G34960
TRINITY_DN29114_c0_g2	Chaperonin 60 subunit beta 2, chloroplastic;	0.716112	0.858182	-0.652265	-0.699105	CPNB2_ARATH	GO:0009507: C:chloroplast; GO:0009941: C:chloroplast envelope; GO:0009570: C:chloroplast stroma; GO:0005829: C:cytosol; GO:0022626: C:cytosolic ribosome; GO:0005739: C:mitochondrion; GO:0005730: C:nucleolus; GO:0005634: C:nucleus; GO:0005524: F:ATP binding; GO:0051082: F:unfolded protein binding; GO:0006458: P:'de novo' protein folding; GO:0007005: P:mitochondrion organization; GO:0042026: P:prot…	PF00118	AT3G13470
TRINITY_DN11541_c1_g3	F-box protein CPR1;	0.920546	0.940558	-0.913037	-1.00656	CPR1_ARATH	GO:0005737: C:cytoplasm; GO:0005634: C:nucleus; GO:0031348: P:negative regulation of defense response; GO:0042177: P:negative regulation of protein catabolic process; GO:0009626: P:plant-type hypersensitive response; GO:0016567: P:protein ubiquitination	PF00646;PF07734	AT4G12560
TRINITY_DN17051_c2_g1	Protein CPR-5 {ECO:0000303|PubMed:11846876};	1.00196	0.826643	-0.584575	-1.08938	CPR5_ARATH	GO:0016021: C:integral component of membrane; GO:0016020: C:membrane; GO:0031965: C:nuclear membrane; GO:0005634: C:nucleus; GO:0006952: P:defense response; GO:0010150: P:leaf senescence; GO:0048573: P:photoperiodism, flowering; GO:0010182: P:sugar mediated signaling pathway; GO:0009627: P:systemic acquired resistance; GO:0010090: P:trichome morphogenesis	NA	AT5G64930
TRINITY_DN13883_c0_g2	Ent-copalyl diphosphate synthase 1, chloroplastic;	0.822661	-0.0713764	-0.554741	-0.554741	CPS1_ORYSJ	GO:0009507: C:chloroplast; GO:0009905: F:ent-copalyl diphosphate synthase activity; GO:0000287: F:magnesium ion binding; GO:0010333: F:terpene synthase activity; GO:0016102: P:diterpenoid biosynthetic process; GO:0009686: P:gibberellin biosynthetic process	PF01397;PF03936	NA
TRINITY_DN9867_c0_g2	Cleavage and polyadenylation specificity factor subunit 3-I;	1.36075	1.24527	-1.1778	-1.0034	CPSF3_ARATH	GO:0005847: C:mRNA cleavage and polyadenylation specificity factor complex; GO:0005634: C:nucleus; GO:0008409: F:5'-3' exonuclease activity; GO:0004521: F:endoribonuclease activity; GO:0003723: F:RNA binding; GO:0006398: P:mRNA 3'-end processing by stem-loop binding and cleavage; GO:0006378: P:mRNA polyadenylation; GO:0016180: P:snRNA processing	PF10996;PF11718;PF00753;PF07521	AT1G61010
TRINITY_DN43173_c0_g1	Calmodulin-binding receptor-like cytoplasmic kinase 2;	0.312046	0.864962	-0.261952	-1.04673	CRCK2_ARATH	GO:0005737: C:cytoplasm; GO:0005524: F:ATP binding; GO:0004674: F:protein serine/threonine kinase activity; GO:0009555: P:pollen development	PF00069	AT4G00330
TRINITY_DN41291_c0_g2	Magnesium-protoporphyrin IX monomethyl ester [oxidative] cyclase 1, chloroplastic;	0.735545	1.12045	-0.413516	-1.24062	CRD1_CHLRE	GO:0009535: C:chloroplast thylakoid membrane; GO:0048529: F:magnesium-protoporphyrin IX monomethyl ester (oxidative) cyclase activity; GO:0046872: F:metal ion binding; GO:0015995: P:chlorophyll biosynthetic process; GO:0015979: P:photosynthesis	PF02915	NA
TRINITY_DN606_c0_g2	Ethylene-responsive transcription factor CRF3;	2.105	0.566439	-1.57859	-1.34838	CRF3_ARATH	GO:0005737: C:cytoplasm; GO:0005634: C:nucleus; GO:0003677: F:DNA binding; GO:0003700: F:DNA-binding transcription factor activity; GO:0048825: P:cotyledon development; GO:0009736: P:cytokinin-activated signaling pathway; GO:0009873: P:ethylene-activated signaling pathway; GO:0048366: P:leaf development	PF00847	AT5G53290
TRINITY_DN57526_c0_g1	Putative receptor protein kinase CRINKLY4;	1.78038	1.4661	-1.54042	-1.6564	CRI4_MAIZE	GO:0009986: C:cell surface; GO:0030139: C:endocytic vesicle; GO:0016021: C:integral component of membrane; GO:0032585: C:multivesicular body membrane; GO:0005886: C:plasma membrane; GO:0005524: F:ATP binding; GO:0042803: F:protein homodimerization activity; GO:0004674: F:protein serine/threonine kinase activity; GO:0009793: P:embryo development ending in seed dormancy; GO:0048439: P:flower morpho…	PF00069;PF00020	NA
TRINITY_DN55000_c0_g2	CDPK-related protein kinase;	1.19006	0.579634	-0.579615	-1.36034	CRK_DAUCA	GO:0005524: F:ATP binding; GO:0004674: F:protein serine/threonine kinase activity	PF00069	NA
TRINITY_DN195586_c0_g2	Cysteine-rich receptor-like protein kinase 5;	1.1494	0.848147	-0.519568	-1.10924	CRK5_ARATH	GO:0016021: C:integral component of membrane; GO:0005886: C:plasma membrane; GO:0005524: F:ATP binding; GO:0004674: F:protein serine/threonine kinase activity; GO:0042742: P:defense response to bacterium; GO:0012501: P:programmed cell death; GO:0006468: P:protein phosphorylation; GO:0009751: P:response to salicylic acid	PF07714;PF01657	AT4G23130
TRINITY_DN138046_c0_g1	Cysteine-rich receptor-like protein kinase 6 {ECO:0000305};	0.551049	1.27548	-1.3351	-0.524214	CRK6_ORYSJ	GO:0016021: C:integral component of membrane; GO:0005886: C:plasma membrane; GO:0005524: F:ATP binding; GO:0004672: F:protein kinase activity; GO:0004674: F:protein serine/threonine kinase activity; GO:0042742: P:defense response to bacterium; GO:0006468: P:protein phosphorylation	PF07714;PF01657	NA
TRINITY_DN39050_c0_g2	AP2-like ethylene-responsive transcription factor CRL5 {ECO:0000305};	1.75445	0.427212	-1.24165	-1.31349	CRL5_ORYSJ	GO:0005634: C:nucleus; GO:0003677: F:DNA binding; GO:0003700: F:DNA-binding transcription factor activity; GO:0048830: P:adventitious root development; GO:0080037: P:negative regulation of cytokinin-activated signaling pathway	PF00847	NA
TRINITY_DN29034_c1_g1	Cysteine-rich repeat secretory protein 38;	0.522478	1.30002	-1.03228	-0.747811	CRR38_ARATH	GO:0005618: C:cell wall; GO:0005576: C:extracellular region; GO:0005773: C:vacuole; GO:0009737: P:response to abscisic acid	PF01657	AT3G22060
TRINITY_DN88174_c0_g1	CO(2)-response secreted protease {ECO:0000303|PubMed:25043023};	1.0424	-0.47462	-0.47462	-0.47462	CRSP_ARATH	GO:0048046: C:apoplast; GO:0005618: C:cell wall; GO:0004252: F:serine-type endopeptidase activity; GO:0008236: F:serine-type peptidase activity; GO:1900425: P:negative regulation of defense response to bacterium; GO:2000122: P:negative regulation of stomatal complex development; GO:0006508: P:proteolysis; GO:2000038: P:regulation of stomatal complex development; GO:0010037: P:response to carbon d…	PF05922;PF00082	AT1G20160
TRINITY_DN11815_c2_g1	Transcription factor CSA {ECO:0000305};	0.368853	1.29969	-0.902573	-0.902573	CSA_ORYSJ	GO:0005634: C:nucleus; GO:0003677: F:DNA binding	PF00249	NA
TRINITY_DN42541_c1_g1	Calcium permeable stress-gated cation channel 1;	2.03747	1.43278	-1.5609	-1.5609	CSC1_ARATH	GO:0016021: C:integral component of membrane; GO:0005886: C:plasma membrane; GO:0005227: F:calcium activated cation channel activity; GO:0006812: P:cation transport	PF14703;PF02714;PF13967	AT4G22120
TRINITY_DN90321_c0_g2	CSC1-like protein At1g32090;	1.34424	0.773894	-1.08298	-1.41641	CSCL1_ARATH	GO:0005794: C:Golgi apparatus; GO:0000139: C:Golgi membrane; GO:0016021: C:integral component of membrane; GO:0005886: C:plasma membrane; GO:0009506: C:plasmodesma; GO:0005227: F:calcium activated cation channel activity	PF14703;PF02714;PF13967	AT1G32090
TRINITY_DN6932_c2_g1	CSC1-like protein ERD4;	1.21887	-0.101162	-1.72419	0.466233	CSCLD_ARATH	GO:0009507: C:chloroplast; GO:0009941: C:chloroplast envelope; GO:0016021: C:integral component of membrane; GO:0016020: C:membrane; GO:0005886: C:plasma membrane; GO:0009506: C:plasmodesma; GO:0005774: C:vacuolar membrane; GO:0005773: C:vacuole; GO:0005227: F:calcium activated cation channel activity	PF14703;PF02714;PF13967	AT1G30360
TRINITY_DN11241_c0_g2	Caffeoylshikimate esterase;	1.80453	2.25765	-2.35208	-2.24163	CSE_ARATH	GO:0005783: C:endoplasmic reticulum; GO:0005794: C:Golgi apparatus; GO:0016020: C:membrane; GO:0005886: C:plasma membrane; GO:0009506: C:plasmodesma; GO:0003846: F:2-acylglycerol O-acyltransferase activity; GO:0090430: F:caffeoyl-CoA: alcohol caffeoyl transferase activity; GO:0016787: F:hydrolase activity; GO:0004622: F:lysophospholipase activity; GO:0009809: P:lignin biosynthetic process; GO:004…	PF12146	AT1G52760
TRINITY_DN54268_c1_g2	Caffeoylshikimate esterase;	1.93639	1.46797	-1.37922	-1.91002	CSE_ARATH	GO:0005783: C:endoplasmic reticulum; GO:0005794: C:Golgi apparatus; GO:0016020: C:membrane; GO:0005886: C:plasma membrane; GO:0009506: C:plasmodesma; GO:0003846: F:2-acylglycerol O-acyltransferase activity; GO:0090430: F:caffeoyl-CoA: alcohol caffeoyl transferase activity; GO:0016787: F:hydrolase activity; GO:0004622: F:lysophospholipase activity; GO:0009809: P:lignin biosynthetic process; GO:004…	PF12146	AT1G52760
TRINITY_DN31123_c3_g1	Caffeoylshikimate esterase;	1.52939	1.55621	-1.58622	-1.77002	CSE_ARATH	GO:0005783: C:endoplasmic reticulum; GO:0005794: C:Golgi apparatus; GO:0016020: C:membrane; GO:0005886: C:plasma membrane; GO:0009506: C:plasmodesma; GO:0003846: F:2-acylglycerol O-acyltransferase activity; GO:0090430: F:caffeoyl-CoA: alcohol caffeoyl transferase activity; GO:0016787: F:hydrolase activity; GO:0004622: F:lysophospholipase activity; GO:0009809: P:lignin biosynthetic process; GO:004…	PF12146	AT1G52760
TRINITY_DN263434_c0_g1	Protein CELLULOSE SYNTHASE INTERACTIVE 3 {ECO:0000303|PubMed:20616083};	1.27503	0.165733	-0.77888	-0.763438	CSI3_ARATH	GO:0010330: C:cellulose synthase complex; GO:0055028: C:cortical microtubule; GO:0012505: C:endomembrane system; GO:0005886: C:plasma membrane; GO:0007275: P:multicellular organism development; GO:0052324: P:plant-type cell wall cellulose biosynthetic process; GO:0072699: P:protein localization to cortical microtubule cytoskeleton; GO:0008360: P:regulation of cell shape; GO:0040008: P:regulation …	PF00514;PF00168	AT1G77460
TRINITY_DN11035_c0_g1	Protein CELLULOSE SYNTHASE INTERACTIVE 3 {ECO:0000303|PubMed:20616083};	0.799027	-0.0204844	-0.618069	-0.246792	CSI3_ARATH	GO:0010330: C:cellulose synthase complex; GO:0055028: C:cortical microtubule; GO:0012505: C:endomembrane system; GO:0005886: C:plasma membrane; GO:0007275: P:multicellular organism development; GO:0052324: P:plant-type cell wall cellulose biosynthetic process; GO:0072699: P:protein localization to cortical microtubule cytoskeleton; GO:0008360: P:regulation of cell shape; GO:0040008: P:regulation …	PF00514;PF00168	AT1G77460
TRINITY_DN48277_c2_g1	Casein kinase II subunit alpha-3 {ECO:0000305};	2.2488	1.49822	-1.58433	-1.11412	CSK23_ARATH	GO:0005737: C:cytoplasm; GO:0005730: C:nucleolus; GO:0005634: C:nucleus; GO:0005524: F:ATP binding; GO:0004674: F:protein serine/threonine kinase activity; GO:0006325: P:chromatin organization; GO:0007623: P:circadian rhythm; GO:0006281: P:DNA repair; GO:0051726: P:regulation of cell cycle; GO:0042752: P:regulation of circadian rhythm; GO:2001020: P:regulation of response to DNA damage stimulus; …	PF00069	AT2G23080
TRINITY_DN128964_c0_g3	Casein kinase II subunit alpha-4, chloroplastic {ECO:0000305};	1.27415	0.234946	-0.964767	-0.47135	CSK2P_ARATH	GO:0009507: C:chloroplast; GO:0005829: C:cytosol; GO:0005524: F:ATP binding; GO:0016301: F:kinase activity; GO:0004674: F:protein serine/threonine kinase activity; GO:0010019: P:chloroplast-nucleus signaling pathway; GO:0040008: P:regulation of growth; GO:2000028: P:regulation of photoperiodism, flowering	PF00069	AT2G23070
TRINITY_DN188226_c0_g2	Glucomannan 4-beta-mannosyltransferase 1 {ECO:0000305};	0.130839	1.3688	-0.67734	-0.67734	CSLA1_CYATE	GO:0000139: C:Golgi membrane; GO:0016021: C:integral component of membrane; GO:0047259: F:glucomannan 4-beta-mannosyltransferase activity; GO:0071555: P:cell wall organization	NA	NA
TRINITY_DN234293_c0_g1	Glucomannan 4-beta-mannosyltransferase 1 {ECO:0000305};	0.820403	1.24784	0.0348149	-1.73022	CSLA1_ORYSJ	GO:0000139: C:Golgi membrane; GO:0016021: C:integral component of membrane; GO:0047259: F:glucomannan 4-beta-mannosyltransferase activity; GO:0071555: P:cell wall organization	NA	NA
TRINITY_DN16325_c0_g1	Glucomannan 4-beta-mannosyltransferase 1 {ECO:0000305};	0.755202	1.912	-0.386066	-2.11195	CSLA1_ORYSJ	GO:0000139: C:Golgi membrane; GO:0016021: C:integral component of membrane; GO:0047259: F:glucomannan 4-beta-mannosyltransferase activity; GO:0071555: P:cell wall organization	NA	NA
TRINITY_DN16325_c0_g4	Probable glucomannan 4-beta-mannosyltransferase 3 {ECO:0000305};	0.874012	2.19932	-1.20033	-1.77808	CSLA3_ARATH	GO:0000139: C:Golgi membrane; GO:0016021: C:integral component of membrane; GO:0047259: F:glucomannan 4-beta-mannosyltransferase activity; GO:0071555: P:cell wall organization	NA	AT1G23480
TRINITY_DN188226_c0_g1	Probable glucomannan 4-beta-mannosyltransferase 3 {ECO:0000305};	1.16916	2.61788	-0.675859	-2.81879	CSLA3_ARATH	GO:0000139: C:Golgi membrane; GO:0016021: C:integral component of membrane; GO:0047259: F:glucomannan 4-beta-mannosyltransferase activity; GO:0071555: P:cell wall organization	NA	AT1G23480
TRINITY_DN97050_c0_g2	Probable glucomannan 4-beta-mannosyltransferase 4 {ECO:0000305};	0.580175	1.54843	-0.959132	-0.875397	CSLA4_ORYSJ	GO:0000139: C:Golgi membrane; GO:0016021: C:integral component of membrane; GO:0047259: F:glucomannan 4-beta-mannosyltransferase activity; GO:0071555: P:cell wall organization	NA	NA
TRINITY_DN97050_c1_g1	Glucomannan 4-beta-mannosyltransferase 7 {ECO:0000305};	0.0309211	1.34621	-0.250201	-1.25596	CSLA7_ARATH	GO:0000139: C:Golgi membrane; GO:0016021: C:integral component of membrane; GO:0047259: F:glucomannan 4-beta-mannosyltransferase activity; GO:0051753: F:mannan synthase activity; GO:0071555: P:cell wall organization	NA	AT2G35650
TRINITY_DN41402_c1_g1	Glucomannan 4-beta-mannosyltransferase 7 {ECO:0000305};	1.75574	1.59344	-1.77776	-1.48758	CSLA7_ARATH	GO:0000139: C:Golgi membrane; GO:0016021: C:integral component of membrane; GO:0047259: F:glucomannan 4-beta-mannosyltransferase activity; GO:0051753: F:mannan synthase activity; GO:0071555: P:cell wall organization	NA	AT2G35650
TRINITY_DN95109_c2_g1	Glucomannan 4-beta-mannosyltransferase 9 {ECO:0000305};	1.57707	0.919554	-1.40877	-1.68763	CSLA9_ARATH	GO:0000139: C:Golgi membrane; GO:0016021: C:integral component of membrane; GO:0047259: F:glucomannan 4-beta-mannosyltransferase activity; GO:0051753: F:mannan synthase activity; GO:0071555: P:cell wall organization; GO:0009294: P:DNA mediated transformation; GO:0009617: P:response to bacterium	NA	AT5G03760
TRINITY_DN95109_c1_g2	Glucomannan 4-beta-mannosyltransferase 9 {ECO:0000305};	1.73278	1.3232	-1.64156	-1.64156	CSLA9_ARATH	GO:0000139: C:Golgi membrane; GO:0016021: C:integral component of membrane; GO:0047259: F:glucomannan 4-beta-mannosyltransferase activity; GO:0051753: F:mannan synthase activity; GO:0071555: P:cell wall organization; GO:0009294: P:DNA mediated transformation; GO:0009617: P:response to bacterium	NA	AT5G03760
TRINITY_DN43124_c0_g1	Glucomannan 4-beta-mannosyltransferase 9 {ECO:0000305};	1.56585	1.07533	-1.87767	-1.66343	CSLA9_ARATH	GO:0000139: C:Golgi membrane; GO:0016021: C:integral component of membrane; GO:0047259: F:glucomannan 4-beta-mannosyltransferase activity; GO:0051753: F:mannan synthase activity; GO:0071555: P:cell wall organization; GO:0009294: P:DNA mediated transformation; GO:0009617: P:response to bacterium	NA	AT5G03760
TRINITY_DN68283_c0_g1	Glucomannan 4-beta-mannosyltransferase 9 {ECO:0000305};	0.895224	0.88794	-1.29602	-1.29602	CSLA9_ARATH	GO:0000139: C:Golgi membrane; GO:0016021: C:integral component of membrane; GO:0047259: F:glucomannan 4-beta-mannosyltransferase activity; GO:0051753: F:mannan synthase activity; GO:0071555: P:cell wall organization; GO:0009294: P:DNA mediated transformation; GO:0009617: P:response to bacterium	NA	AT5G03760
TRINITY_DN7160_c1_g2	Probable glucomannan 4-beta-mannosyltransferase 9 {ECO:0000305};	1.0857	2.5226	-1.15909	-2.1217	CSLA9_ORYSJ	GO:0000139: C:Golgi membrane; GO:0016021: C:integral component of membrane; GO:0047259: F:glucomannan 4-beta-mannosyltransferase activity; GO:0071555: P:cell wall organization	NA	NA
TRINITY_DN179179_c0_g3	Probable glucomannan 4-beta-mannosyltransferase 9 {ECO:0000305};	0.544793	1.22873	-0.320032	-1.31453	CSLA9_ORYSJ	GO:0000139: C:Golgi membrane; GO:0016021: C:integral component of membrane; GO:0047259: F:glucomannan 4-beta-mannosyltransferase activity; GO:0071555: P:cell wall organization	NA	NA
TRINITY_DN19788_c0_g2	Probable glucomannan 4-beta-mannosyltransferase 9 {ECO:0000305};	0.329791	1.48645	-1.03322	-0.720449	CSLA9_ORYSJ	GO:0000139: C:Golgi membrane; GO:0016021: C:integral component of membrane; GO:0047259: F:glucomannan 4-beta-mannosyltransferase activity; GO:0071555: P:cell wall organization	NA	NA
TRINITY_DN16325_c1_g1	Probable glucomannan 4-beta-mannosyltransferase 11 {ECO:0000305};	1.26198	1.87719	-2.1954	-1.67309	CSLAB_ORYSJ	GO:0000139: C:Golgi membrane; GO:0016021: C:integral component of membrane; GO:0047259: F:glucomannan 4-beta-mannosyltransferase activity; GO:0071555: P:cell wall organization	NA	NA
TRINITY_DN27403_c0_g2	Probable glucomannan 4-beta-mannosyltransferase 15 {ECO:0000305};	0.903318	2.05879	-0.820895	-1.52511	CSLAF_ARATH	GO:0000139: C:Golgi membrane; GO:0016021: C:integral component of membrane; GO:0047259: F:glucomannan 4-beta-mannosyltransferase activity; GO:0071555: P:cell wall organization	NA	AT4G13410
TRINITY_DN2973_c5_g1	Probable xyloglucan glycosyltransferase 6;	0.725492	0.49601	-0.60564	-0.178034	CSLC6_ARATH	GO:0005768: C:endosome; GO:0005794: C:Golgi apparatus; GO:0000139: C:Golgi membrane; GO:0016021: C:integral component of membrane; GO:0005802: C:trans-Golgi network; GO:0016757: F:transferase activity, transferring glycosyl groups; GO:0071555: P:cell wall organization; GO:0048868: P:pollen tube development	PF13632	AT3G07330
TRINITY_DN102783_c0_g2	Probable xyloglucan glycosyltransferase 12;	1.5855	-0.0780765	-1.51917	0.0195447	CSLCC_ARATH	GO:0000139: C:Golgi membrane; GO:0016021: C:integral component of membrane; GO:0009506: C:plasmodesma; GO:0016757: F:transferase activity, transferring glycosyl groups; GO:0071555: P:cell wall organization	PF13632	AT4G07960
TRINITY_DN27692_c5_g1	Cellulose synthase-like protein D3;	1.39122	-0.564645	-1.26021	-0.296125	CSLD3_ARATH	GO:0005783: C:endoplasmic reticulum; GO:0005768: C:endosome; GO:0005794: C:Golgi apparatus; GO:0000139: C:Golgi membrane; GO:0016021: C:integral component of membrane; GO:0005886: C:plasma membrane; GO:0005802: C:trans-Golgi network; GO:0016760: F:cellulose synthase (UDP-forming) activity; GO:0051753: F:mannan synthase activity; GO:0071555: P:cell wall organization; GO:0030244: P:cellulose biosyn…	PF03552	AT3G03050
TRINITY_DN543_c5_g1	Cellulose synthase-like protein D4;	1.87997	0.987577	-1.65073	-1.65073	CSLD4_ORYSJ	GO:0005794: C:Golgi apparatus; GO:0000139: C:Golgi membrane; GO:0016021: C:integral component of membrane; GO:0005886: C:plasma membrane; GO:0005802: C:trans-Golgi network; GO:0016760: F:cellulose synthase (UDP-forming) activity; GO:0051753: F:mannan synthase activity; GO:0071555: P:cell wall organization; GO:0030244: P:cellulose biosynthetic process; GO:0071669: P:plant-type cell wall organizati…	PF03552	NA
TRINITY_DN78482_c0_g1	Cellulose synthase-like protein D5;	2.47005	1.31816	-2.36137	-2.00974	CSLD5_ARATH	GO:0005794: C:Golgi apparatus; GO:0000139: C:Golgi membrane; GO:0016021: C:integral component of membrane; GO:0005886: C:plasma membrane; GO:0005802: C:trans-Golgi network; GO:0016760: F:cellulose synthase (UDP-forming) activity; GO:0046527: F:glucosyltransferase activity; GO:0051753: F:mannan synthase activity; GO:0000919: P:cell plate assembly; GO:0042546: P:cell wall biogenesis; GO:0071555: P:…	PF03552	AT1G02730
TRINITY_DN33736_c2_g1	Cellulose synthase-like protein D5;	1.95103	0.934252	-1.7172	-1.7172	CSLD5_ARATH	GO:0005794: C:Golgi apparatus; GO:0000139: C:Golgi membrane; GO:0016021: C:integral component of membrane; GO:0005886: C:plasma membrane; GO:0005802: C:trans-Golgi network; GO:0016760: F:cellulose synthase (UDP-forming) activity; GO:0046527: F:glucosyltransferase activity; GO:0051753: F:mannan synthase activity; GO:0000919: P:cell plate assembly; GO:0042546: P:cell wall biogenesis; GO:0071555: P:…	PF03552	AT1G02730
TRINITY_DN33736_c2_g2	Cellulose synthase-like protein D5;	2.14965	1.29447	-1.94095	-1.94095	CSLD5_ARATH	GO:0005794: C:Golgi apparatus; GO:0000139: C:Golgi membrane; GO:0016021: C:integral component of membrane; GO:0005886: C:plasma membrane; GO:0005802: C:trans-Golgi network; GO:0016760: F:cellulose synthase (UDP-forming) activity; GO:0046527: F:glucosyltransferase activity; GO:0051753: F:mannan synthase activity; GO:0000919: P:cell plate assembly; GO:0042546: P:cell wall biogenesis; GO:0071555: P:…	PF03552	AT1G02730
TRINITY_DN164947_c2_g1	Cellulose synthase-like protein E1;	2.65467	-0.707672	-1.68755	0.691433	CSLE1_ARATH	GO:0005783: C:endoplasmic reticulum; GO:0005794: C:Golgi apparatus; GO:0000139: C:Golgi membrane; GO:0016021: C:integral component of membrane; GO:0005886: C:plasma membrane; GO:0005802: C:trans-Golgi network; GO:0016760: F:cellulose synthase (UDP-forming) activity; GO:0016759: F:cellulose synthase activity; GO:0071555: P:cell wall organization; GO:0030244: P:cellulose biosynthetic process; GO:00…	PF03552	AT1G55850
TRINITY_DN31380_c1_g1	Cellulose synthase-like protein E1;	1.33811	0.554407	-0.74169	-0.909932	CSLE1_ARATH	GO:0005783: C:endoplasmic reticulum; GO:0005794: C:Golgi apparatus; GO:0000139: C:Golgi membrane; GO:0016021: C:integral component of membrane; GO:0005886: C:plasma membrane; GO:0005802: C:trans-Golgi network; GO:0016760: F:cellulose synthase (UDP-forming) activity; GO:0016759: F:cellulose synthase activity; GO:0071555: P:cell wall organization; GO:0030244: P:cellulose biosynthetic process; GO:00…	PF03552	AT1G55850
TRINITY_DN164947_c1_g1	Cellulose synthase-like protein E2;	1.46405	-0.37953	-0.37953	-0.37953	CSLE2_ORYSJ	GO:0005794: C:Golgi apparatus; GO:0000139: C:Golgi membrane; GO:0016021: C:integral component of membrane; GO:0005886: C:plasma membrane; GO:0005802: C:trans-Golgi network; GO:0016760: F:cellulose synthase (UDP-forming) activity; GO:0016759: F:cellulose synthase activity; GO:0071555: P:cell wall organization; GO:0030244: P:cellulose biosynthetic process; GO:0009833: P:plant-type primary cell wall…	PF03552	NA
TRINITY_DN17824_c0_g2	Cellulose synthase-like protein E6;	1.40291	0.563851	-0.837438	-1.31977	CSLE6_ORYSJ	GO:0005794: C:Golgi apparatus; GO:0000139: C:Golgi membrane; GO:0016021: C:integral component of membrane; GO:0005886: C:plasma membrane; GO:0005802: C:trans-Golgi network; GO:0016760: F:cellulose synthase (UDP-forming) activity; GO:0016759: F:cellulose synthase activity; GO:0071555: P:cell wall organization; GO:0030244: P:cellulose biosynthetic process; GO:0009833: P:plant-type primary cell wall…	PF03552	NA
TRINITY_DN164947_c1_g2	Cellulose synthase-like protein E6;	2.35834	-0.852361	-0.852361	-0.852361	CSLE6_ORYSJ	GO:0005794: C:Golgi apparatus; GO:0000139: C:Golgi membrane; GO:0016021: C:integral component of membrane; GO:0005886: C:plasma membrane; GO:0005802: C:trans-Golgi network; GO:0016760: F:cellulose synthase (UDP-forming) activity; GO:0016759: F:cellulose synthase activity; GO:0071555: P:cell wall organization; GO:0030244: P:cellulose biosynthetic process; GO:0009833: P:plant-type primary cell wall…	PF03552	NA
TRINITY_DN96249_c0_g1	Cellulose synthase-like protein G3;	1.90631	1.1333	-2.43473	-1.34696	CSLG3_ARATH	GO:0005794: C:Golgi apparatus; GO:0000139: C:Golgi membrane; GO:0016021: C:integral component of membrane; GO:0005886: C:plasma membrane; GO:0005802: C:trans-Golgi network; GO:0016760: F:cellulose synthase (UDP-forming) activity; GO:0016759: F:cellulose synthase activity; GO:0071555: P:cell wall organization; GO:0030244: P:cellulose biosynthetic process; GO:0009833: P:plant-type primary cell wall…	PF03552	AT4G23990
TRINITY_DN143172_c0_g1	COP9 signalosome complex subunit 5b;	1.75542	1.50367	-1.39589	-1.95563	CSN5B_ARATH	GO:0008180: C:COP9 signalosome; GO:0005737: C:cytoplasm; GO:0046872: F:metal ion binding; GO:0008237: F:metallopeptidase activity; GO:0019784: F:NEDD8-specific protease activity; GO:0010387: P:COP9 signalosome assembly; GO:0007275: P:multicellular organism development; GO:0010100: P:negative regulation of photomorphogenesis; GO:0010971: P:positive regulation of G2/M transition of mitotic cell cyc…	PF01398	AT1G71230
TRINITY_DN29939_c1_g1	Circumsporozoite protein;	1.49178	1.8793	-0.850738	-1.81113	CSP_PLABA	GO:0009986: C:cell surface	PF00090	NA
TRINITY_DN116149_c0_g1	CASP-like protein 2C4;	-0.134252	0.983953	-0.557562	-0.557562	CSPL9_MAIZE	GO:0016021: C:integral component of membrane; GO:0005886: C:plasma membrane	PF04535	NA
TRINITY_DN7307_c0_g2	CASP-like protein 2C1;	0.155536	0.851781	-0.59504	-0.590943	CSPLD_ORYSJ	GO:0016021: C:integral component of membrane; GO:0005886: C:plasma membrane; GO:0051539: F:4 iron, 4 sulfur cluster binding	PF04535	NA
TRINITY_DN12218_c0_g1	CTL-like protein DDB_G0274487;	1.08449	0.518033	-0.39967	-0.830482	CTLHB_DICDI	GO:0016021: C:integral component of membrane	PF04515	NA
TRINITY_DN365231_c0_g1	Pre-mRNA-splicing factor cwc22;	1.5105	1.05597	-1.34194	-0.633452	CWC22_ASPFU	GO:0071013: C:catalytic step 2 spliceosome; GO:0005737: C:cytoplasm; GO:0071006: C:U2-type catalytic step 1 spliceosome; GO:0003723: F:RNA binding; GO:0000398: P:mRNA splicing, via spliceosome	PF02847	NA
TRINITY_DN4371_c0_g2	Cytochrome c oxidase subunit 5b-1, mitochondrial;	1.07512	1.11079	-1.30716	-1.03583	CX5B1_ARATH	GO:0009535: C:chloroplast thylakoid membrane; GO:0005743: C:mitochondrial inner membrane; GO:0005739: C:mitochondrion; GO:0050897: F:cobalt ion binding; GO:0004129: F:cytochrome-c oxidase activity; GO:0046872: F:metal ion binding; GO:0008270: F:zinc ion binding; GO:0042776: P:mitochondrial ATP synthesis coupled proton transport; GO:0006123: P:mitochondrial electron transport, cytochrome c to oxyg…	PF01215	AT3G15640
TRINITY_DN13655_c0_g1	Probable carboxylesterase 18;	1.72926	-0.0357424	-0.807643	-0.810562	CXE18_ARATH	GO:0052689: F:carboxylic ester hydrolase activity; GO:0080030: F:methyl indole-3-acetate esterase activity; GO:0009860: P:pollen tube growth	PF07859	AT5G23530
TRINITY_DN47131_c2_g1	Probable carboxylesterase 8;	1.7572	-0.712119	-0.594981	-0.090835	CXE8_ARATH	GO:0080030: F:methyl indole-3-acetate esterase activity	PF07859	AT2G45600
TRINITY_DN85951_c0_g1	Probable carboxylesterase 8;	1.11864	1.37935	-1.75651	-1.22001	CXE8_ARATH	GO:0080030: F:methyl indole-3-acetate esterase activity	PF07859	AT2G45600
TRINITY_DN12216_c0_g3	Cytochrome b5;	0.71037	1.18529	-1.13398	-0.721795	CYB5_BRAOB	GO:0005789: C:endoplasmic reticulum membrane; GO:0016021: C:integral component of membrane; GO:0031090: C:organelle membrane; GO:0020037: F:heme binding; GO:0046872: F:metal ion binding; GO:0055114: P:oxidation-reduction process	PF00173	NA
TRINITY_DN117411_c6_g1	Cytochrome b5 isoform E {ECO:0000303|PubMed:19054355};	0.622717	0.740751	-0.132171	-0.894307	CYB5E_ARATH	GO:0009535: C:chloroplast thylakoid membrane; GO:0005783: C:endoplasmic reticulum; GO:0005789: C:endoplasmic reticulum membrane; GO:0016021: C:integral component of membrane; GO:0005886: C:plasma membrane; GO:0005774: C:vacuolar membrane; GO:0005773: C:vacuole; GO:0020037: F:heme binding; GO:0046872: F:metal ion binding; GO:0055114: P:oxidation-reduction process	PF00173	AT5G53560
TRINITY_DN2587_c3_g1	Cyclase-like protein 3 {ECO:0000303|PubMed:25974367};	1.27835	0.741905	-1.21197	-0.887678	CYL3_ORYSJ	GO:0005576: C:extracellular region; GO:0004061: F:arylformamidase activity; GO:0019441: P:tryptophan catabolic process to kynurenine	PF04199	NA
TRINITY_DN143537_c2_g1	Protein CYPRO4;	2.46453	1.55073	-2.26042	-2.61091	CYPR4_CYNCA	NA	PF08553	NA
TRINITY_DN118450_c0_g2	Cysteine protease 1;	1.54365	-0.498188	-0.682916	-0.653969	CYSP1_ORYSJ	GO:0005615: C:extracellular space; GO:0005764: C:lysosome; GO:0004197: F:cysteine-type endopeptidase activity; GO:0030154: P:cell differentiation; GO:0009908: P:flower development; GO:0009555: P:pollen development; GO:0051603: P:proteolysis involved in cellular protein catabolic process	PF00396;PF08246;PF00112	NA
TRINITY_DN203253_c2_g1	Protein DWARF 53 {ECO:0000303|PubMed:24336200};	0.953381	0.125643	-0.465079	-0.465079	D53_ORYSJ	GO:0005634: C:nucleus; GO:0019538: P:protein metabolic process	NA	NA
TRINITY_DN138954_c1_g1	E3 ubiquitin-protein ligase DA2 {ECO:0000305};	1.0499	0.993166	-0.785586	-1.08191	DA2_ARATH	GO:0046872: F:metal ion binding; GO:0061630: F:ubiquitin protein ligase activity; GO:0007275: P:multicellular organism development; GO:0016567: P:protein ubiquitination; GO:0046620: P:regulation of organ growth; GO:0080113: P:regulation of seed growth	NA	AT1G78420
TRINITY_DN205738_c2_g2	DAG protein, chloroplastic;	1.38149	1.99481	-1.91427	-2.14052	DAG_ANTMA	GO:0009507: C:chloroplast; GO:0016554: P:cytidine to uridine editing	NA	NA
TRINITY_DN40734_c2_g1	Dihydrodipicolinate reductase-like protein CRR1, chloroplastic {ECO:0000305};	0.0312172	1.05407	0.304166	-1.09466	DAPB3_ARATH	GO:0009507: C:chloroplast; GO:0009570: C:chloroplast stroma; GO:0008839: F:4-hydroxy-tetrahydrodipicolinate reductase; GO:0019877: P:diaminopimelate biosynthetic process; GO:0009089: P:lysine biosynthetic process via diaminopimelate; GO:0019684: P:photosynthesis, light reaction	PF05173;PF01113	AT5G52100
TRINITY_DN15309_c0_g1	2-alpha-hydroxytaxane 2-O-benzoyltransferase;	-1.00585	1.1992	-0.844288	1.2032	DBBT_TAXCU	GO:0050642: F:2-alpha-hydroxytaxane 2-O-benzoyltransferase activity; GO:0042617: P:paclitaxel biosynthetic process	PF02458	NA
TRINITY_DN2723_c0_g2	2-alkenal reductase (NADP(+)-dependent);	2.91983	2.21907	-2.62084	-2.62084	DBR_TOBAC	GO:0016491: F:oxidoreductase activity	PF00107	NA
TRINITY_DN58859_c0_g1	Glutamate decarboxylase;	1.16118	1.12139	-1.01745	-0.179271	DCE_PETHY	GO:0005516: F:calmodulin binding; GO:0004351: F:glutamate decarboxylase activity; GO:0030170: F:pyridoxal phosphate binding; GO:0006536: P:glutamate metabolic process	PF00282	NA
TRINITY_DN28234_c1_g2	Glutamate decarboxylase 2;	1.24568	-0.0257665	0.00495128	-1.33269	DCE2_ARATH	GO:0005829: C:cytosol; GO:0005516: F:calmodulin binding; GO:0004351: F:glutamate decarboxylase activity; GO:0030170: F:pyridoxal phosphate binding; GO:0006538: P:glutamate catabolic process; GO:0006536: P:glutamate metabolic process; GO:0006807: P:nitrogen compound metabolic process	PF00282	AT1G65960
TRINITY_DN71560_c1_g1	BAHD acyltransferase DCR;	2.75249	2.72847	-3.25484	-3.25484	DCR_ARATH	GO:0005737: C:cytoplasm; GO:0005829: C:cytosol; GO:0016747: F:transferase activity, transferring acyl groups other than amino-acyl groups; GO:0010143: P:cutin biosynthetic process; GO:0051179: P:localization; GO:0090626: P:plant epidermis morphogenesis; GO:0010090: P:trichome morphogenesis	PF02458	AT5G23940
TRINITY_DN82820_c0_g1	DNA damage-binding protein 1a;	1.413	1.46975	-1.15804	-1.70063	DDB1A_ARATH	GO:0080008: C:Cul4-RING E3 ubiquitin ligase complex; GO:0005737: C:cytoplasm; GO:0005829: C:cytosol; GO:0005634: C:nucleus; GO:0003684: F:damaged DNA binding; GO:0006281: P:DNA repair; GO:0043161: P:proteasome-mediated ubiquitin-dependent protein catabolic process; GO:0016567: P:protein ubiquitination; GO:0009585: P:red, far-red light phototransduction	PF03178	AT4G05420
TRINITY_DN34779_c2_g1	Aromatic-L-amino-acid decarboxylase;	1.04833	1.09021	-1.01176	-1.31132	DDC_CATRO	GO:0004058: F:aromatic-L-amino-acid decarboxylase activity; GO:0030170: F:pyridoxal phosphate binding; GO:0006520: P:cellular amino acid metabolic process	PF00282	NA
TRINITY_DN13916_c2_g1	Aromatic-L-amino-acid decarboxylase;	1.40898	1.08804	-1.04662	-1.66012	DDC_CATRO	GO:0004058: F:aromatic-L-amino-acid decarboxylase activity; GO:0030170: F:pyridoxal phosphate binding; GO:0006520: P:cellular amino acid metabolic process	PF00282	NA
TRINITY_DN5768_c0_g1	ATP-dependent RNA helicase DEAH13;	0.623479	0.985295	-0.334088	-1.12871	DEAHD_ARATH	GO:0005730: C:nucleolus; GO:0005634: C:nucleus; GO:0005524: F:ATP binding; GO:0034459: F:ATP-dependent 3'-5' RNA helicase activity; GO:0003723: F:RNA binding; GO:0000462: P:maturation of SSU-rRNA from tricistronic rRNA transcript (SSU-rRNA, 5.8S rRNA, LSU-rRNA)	PF04408;PF00271;PF07717	AT1G33390
TRINITY_DN1941_c1_g3	Defensin-like protein;	2.34686	0.270821	-1.21073	0.180989	DEF_NELNU	GO:0005576: C:extracellular region; GO:0050832: P:defense response to fungus; GO:0031640: P:killing of cells of other organism	NA	NA
TRINITY_DN40489_c3_g1	Defensin J1-2;	2.10769	1.10565	-1.65563	-1.56087	DEF2_CAPAN	GO:0005576: C:extracellular region; GO:0050832: P:defense response to fungus; GO:0031640: P:killing of cells of other organism	NA	NA
TRINITY_DN8644_c0_g1	Defensin J1-2;	1.40274	0.6336	-0.746213	-1.193	DEF2_CAPAN	GO:0005576: C:extracellular region; GO:0050832: P:defense response to fungus; GO:0031640: P:killing of cells of other organism	NA	NA
TRINITY_DN32364_c2_g1	Protease Do-like 2, chloroplastic;	1.45336	1.81464	-1.58859	-1.46509	DEGP2_ARATH	GO:0009507: C:chloroplast; GO:0009941: C:chloroplast envelope; GO:0009570: C:chloroplast stroma; GO:0009533: C:chloroplast stromal thylakoid; GO:0009535: C:chloroplast thylakoid membrane; GO:0004252: F:serine-type endopeptidase activity; GO:0009658: P:chloroplast organization; GO:0010206: P:photosystem II repair; GO:0030163: P:protein catabolic process	PF13180	AT2G47940
TRINITY_DN2875_c0_g2	GTPase Der {ECO:0000255|HAMAP-Rule:MF_00195};	1.70141	1.37252	-1.15489	-1.03125	DER_SYNPX	GO:0005525: F:GTP binding; GO:0042254: P:ribosome biogenesis	PF14714;PF01926	NA
TRINITY_DN55441_c2_g1	Acyl-lipid (9-3)-desaturase {ECO:0000303|PubMed:9108131};	1.30989	1.11269	-1.51536	-1.2717	DES6_BOROF	GO:0005789: C:endoplasmic reticulum membrane; GO:0016021: C:integral component of membrane; GO:0046872: F:metal ion binding; GO:0016491: F:oxidoreductase activity; GO:0006636: P:unsaturated fatty acid biosynthetic process	PF00173;PF00487	NA
TRINITY_DN66463_c5_g1	Steroid 5-alpha-reductase DET2;	1.04226	-0.176829	-0.758903	-0.758903	DET2_SOLLC	GO:0016021: C:integral component of membrane; GO:0003865: F:3-oxo-5-alpha-steroid 4-dehydrogenase activity; GO:0047751: F:cholestenone 5-alpha-reductase activity; GO:0016491: F:oxidoreductase activity; GO:0050213: F:progesterone 5-alpha-reductase activity; GO:0016132: P:brassinosteroid biosynthetic process; GO:0055114: P:oxidation-reduction process; GO:0006694: P:steroid biosynthetic process	PF02544	NA
TRINITY_DN151910_c0_g1	Protein DEFECTIVE IN EXINE FORMATION 1 {ECO:0000303|PubMed:11743117};	1.22513	0.746212	-1.44239	-0.896277	DEX1_ARATH	GO:0005783: C:endoplasmic reticulum; GO:0016021: C:integral component of membrane; GO:0016020: C:membrane; GO:0005886: C:plasma membrane; GO:0005509: F:calcium ion binding; GO:0071555: P:cell wall organization; GO:0010584: P:pollen exine formation; GO:0010208: P:pollen wall assembly	PF01839	AT3G09090
TRINITY_DN13547_c0_g1	DExH-box ATP-dependent RNA helicase DExH3 {ECO:0000305};	1.01778	0.740816	-0.942074	-1.26566	DEXH3_ARATH	GO:0005634: C:nucleus; GO:0005524: F:ATP binding; GO:0034459: F:ATP-dependent 3'-5' RNA helicase activity; GO:0003723: F:RNA binding	PF00270;PF00035;PF04408;PF00271;PF07717	NA
TRINITY_DN49755_c0_g2	Dihydroflavonol 4-reductase;	2.20599	-0.504759	-1.68385	-0.310778	DFRA_GERHY	GO:0050662: F:coenzyme binding; GO:0045552: F:dihydrokaempferol 4-reductase activity; GO:0047890: F:flavanone 4-reductase activity; GO:0009718: P:anthocyanin-containing compound biosynthetic process	PF01370	NA
TRINITY_DN322440_c0_g1	Dihydroflavonol 4-reductase;	0.220574	1.1574	-0.384915	-0.889789	DFRA_MAIZE	GO:0050662: F:coenzyme binding; GO:0045552: F:dihydrokaempferol 4-reductase activity; GO:0047890: F:flavanone 4-reductase activity; GO:0016491: F:oxidoreductase activity; GO:0016616: F:oxidoreductase activity, acting on the CH-OH group of donors, NAD or NADP as acceptor; GO:0009718: P:anthocyanin-containing compound biosynthetic process	PF01370	NA
TRINITY_DN268247_c1_g1	Dihydroflavonol 4-reductase;	2.6097	1.7998	-1.99638	-1.99638	DFRA_VITVI	GO:0050662: F:coenzyme binding; GO:0045552: F:dihydrokaempferol 4-reductase activity; GO:0047890: F:flavanone 4-reductase activity; GO:0009718: P:anthocyanin-containing compound biosynthetic process	PF01370	NA
TRINITY_DN25318_c2_g1	Digalactosyldiacylglycerol synthase 1, chloroplastic;	0.882739	0.330712	-0.945487	-0.456972	DGDG1_SOYBN	GO:0009707: C:chloroplast outer membrane; GO:0043661: C:peribacteroid membrane; GO:0046481: F:digalactosyldiacylglycerol synthase activity; GO:0019375: P:galactolipid biosynthetic process; GO:0009877: P:nodulation	PF00534	NA
TRINITY_DN136310_c1_g1	Protease Do-like 10, mitochondrial;	1.59028	1.42159	-1.2038	-1.33953	DGP10_ARATH	GO:0005759: C:mitochondrial matrix; GO:0004252: F:serine-type endopeptidase activity	PF13180	AT5G36950
TRINITY_DN92625_c3_g1	Sorbitol dehydrogenase;	2.31369	0.327565	-1.13232	-1.91305	DHSO_ARATH	GO:0005737: C:cytoplasm; GO:0005829: C:cytosol; GO:0031966: C:mitochondrial membrane; GO:0005886: C:plasma membrane; GO:0009506: C:plasmodesma; GO:0003939: F:L-iditol 2-dehydrogenase activity; GO:0008270: F:zinc ion binding	PF08240;PF00107	AT5G51970
TRINITY_DN17502_c0_g4	Ribosomal RNA small subunit methyltransferase, mitochondrial {ECO:0000305};	0.808757	1.36685	-1.59629	-0.860279	DIM1B_ARATH	GO:0005739: C:mitochondrion; GO:0003723: F:RNA binding; GO:0000179: F:rRNA (adenine-N6,N6-)-dimethyltransferase activity; GO:0046085: P:adenosine metabolic process; GO:0031167: P:rRNA methylation	PF00398	AT5G66360
TRINITY_DN17502_c0_g3	Ribosomal RNA small subunit methyltransferase, mitochondrial {ECO:0000305};	0.50381	0.222988	-0.951418	0.0982125	DIM1B_ARATH	GO:0005739: C:mitochondrion; GO:0003723: F:RNA binding; GO:0000179: F:rRNA (adenine-N6,N6-)-dimethyltransferase activity; GO:0046085: P:adenosine metabolic process; GO:0031167: P:rRNA methylation	PF00398	AT5G66360
TRINITY_DN145464_c0_g4	Probable 2-oxoglutarate-dependent dioxygenase At5g05600 {ECO:0000305};	1.07732	-0.49023	-0.49023	-0.49023	DIOX5_ARATH	GO:0005829: C:cytosol; GO:0051213: F:dioxygenase activity; GO:0120091: F:jasmonic acid hydrolase; GO:0046872: F:metal ion binding; GO:0097237: P:cellular response to toxic substance; GO:0009813: P:flavonoid biosynthetic process; GO:2000022: P:regulation of jasmonic acid mediated signaling pathway; GO:0080167: P:response to karrikin	PF03171;PF14226	AT5G05600
TRINITY_DN21957_c0_g1	Probable 2-oxoglutarate-dependent dioxygenase At5g05600 {ECO:0000305};	0.0429227	1.57706	-0.861957	-0.956207	DIOX5_ARATH	GO:0005829: C:cytosol; GO:0051213: F:dioxygenase activity; GO:0120091: F:jasmonic acid hydrolase; GO:0046872: F:metal ion binding; GO:0097237: P:cellular response to toxic substance; GO:0009813: P:flavonoid biosynthetic process; GO:2000022: P:regulation of jasmonic acid mediated signaling pathway; GO:0080167: P:response to karrikin	PF03171;PF14226	AT5G05600
TRINITY_DN15077_c1_g1	Dirigent protein 1;	0.863569	-0.0146668	-1.1356	0.510965	DIR1_ARATH	GO:0048046: C:apoplast	PF03018	AT5G42510
TRINITY_DN7263_c0_g1	Putative lipid-transfer protein DIR1;	0.94667	-0.410247	-0.558205	-0.401161	DIRL1_ARATH	GO:0048046: C:apoplast; GO:0005783: C:endoplasmic reticulum; GO:0009506: C:plasmodesma; GO:0005504: F:fatty acid binding; GO:0043621: F:protein self-association; GO:0008270: F:zinc ion binding; GO:0006869: P:lipid transport; GO:0009627: P:systemic acquired resistance; GO:0009862: P:systemic acquired resistance, salicylic acid mediated signaling pathway	PF14368	AT5G48485
TRINITY_DN54612_c1_g1	Dicarboxylate transporter 2.1, chloroplastic;	1.07059	0.716287	-0.0537052	-1.32732	DIT21_ARATH	GO:0009507: C:chloroplast; GO:0009941: C:chloroplast envelope; GO:0009706: C:chloroplast inner membrane; GO:0009534: C:chloroplast thylakoid; GO:0016021: C:integral component of membrane; GO:0016020: C:membrane; GO:0009536: C:plastid; GO:0005313: F:L-glutamate transmembrane transporter activity; GO:0015140: F:malate transmembrane transporter activity; GO:0015131: F:oxaloacetate transmembrane tran…	PF00939	AT5G64290
TRINITY_DN80060_c4_g1	Protein DJ-1 homolog C;	1.05766	0.3318	-1.18875	-0.116985	DJ1C_ARATH	GO:0009507: C:chloroplast; GO:0005829: C:cytosol; GO:0005634: C:nucleus; GO:0036524: F:protein deglycase activity; GO:0009658: P:chloroplast organization; GO:0106046: P:guanine deglycation, glyoxal removal; GO:0036529: P:protein deglycation, glyoxal removal	PF01965	AT4G34020
TRINITY_DN13491_c1_g1	Chaperone protein dnaJ A6 {ECO:0000305};	0.914938	0.516767	-0.834388	-0.767732	DJA6_ORYSJ	GO:0005829: C:cytosol; GO:0005634: C:nucleus; GO:0005524: F:ATP binding; GO:0031072: F:heat shock protein binding; GO:0046872: F:metal ion binding; GO:0051082: F:unfolded protein binding; GO:0006952: P:defense response; GO:0006457: P:protein folding; GO:0009408: P:response to heat; GO:0016032: P:viral process	PF00226;PF01556;PF00684	NA
TRINITY_DN24920_c2_g1	Protein DWARF AND LOW-TILLERING {ECO:0000303|PubMed:19220793};	2.52521	1.74132	-2.61278	-2.61278	DLT_ORYSJ	GO:0005634: C:nucleus; GO:0003700: F:DNA-binding transcription factor activity; GO:0043565: F:sequence-specific DNA binding; GO:0009742: P:brassinosteroid mediated signaling pathway; GO:1900459: P:positive regulation of brassinosteroid mediated signaling pathway	PF03514	NA
TRINITY_DN113119_c0_g2	Protein DWARF AND LOW-TILLERING {ECO:0000303|PubMed:19220793};	1.83542	1.0334	-1.44583	-1.44583	DLT_ORYSJ	GO:0005634: C:nucleus; GO:0003700: F:DNA-binding transcription factor activity; GO:0043565: F:sequence-specific DNA binding; GO:0009742: P:brassinosteroid mediated signaling pathway; GO:1900459: P:positive regulation of brassinosteroid mediated signaling pathway	PF03514	NA
TRINITY_DN21741_c0_g2	Chaperone protein DnaJ {ECO:0000255|HAMAP-Rule:MF_01152};	1.31996	-0.216095	-0.668509	-0.562718	DNAJ_ACICJ	GO:0005737: C:cytoplasm; GO:0005524: F:ATP binding; GO:0031072: F:heat shock protein binding; GO:0051082: F:unfolded protein binding; GO:0008270: F:zinc ion binding; GO:0006260: P:DNA replication; GO:0006457: P:protein folding; GO:0009408: P:response to heat	PF00226;PF01556;PF00684	NA
TRINITY_DN33125_c4_g1	Chaperone protein DnaJ {ECO:0000255|HAMAP-Rule:MF_01152};	1.28402	0.163484	-0.210741	-0.748783	DNAJ_THESQ	GO:0005737: C:cytoplasm; GO:0005524: F:ATP binding; GO:0031072: F:heat shock protein binding; GO:0051082: F:unfolded protein binding; GO:0008270: F:zinc ion binding; GO:0006260: P:DNA replication; GO:0006457: P:protein folding; GO:0009408: P:response to heat	PF00226;PF01556;PF00684	NA
TRINITY_DN117371_c1_g1	Chaperone protein dnaJ 13;	0.453685	1.20709	-1.13176	-0.647363	DNJ13_ARATH	GO:0016021: C:integral component of membrane; GO:0009536: C:plastid; GO:0055122: P:response to very low light intensity stimulus; GO:0010228: P:vegetative to reproductive phase transition of meristem	PF00226;PF11875	AT2G35720
TRINITY_DN70969_c0_g2	DnaJ protein P58IPK homolog;	1.90893	1.08666	-1.41622	-0.843973	DNJ36_ARATH	GO:0005783: C:endoplasmic reticulum; GO:0005788: C:endoplasmic reticulum lumen; GO:0005886: C:plasma membrane; GO:0044794: P:positive regulation by host of viral process; GO:0016032: P:viral process	PF00226;PF07719	AT5G03160
TRINITY_DN129002_c1_g1	Chaperone protein dnaJ 49;	1.15624	0.626513	-0.952277	-0.760685	DNJ49_ARATH	GO:0005789: C:endoplasmic reticulum membrane; GO:0016021: C:integral component of membrane; GO:0030544: F:Hsp70 protein binding; GO:0071218: P:cellular response to misfolded protein; GO:0051085: P:chaperone cofactor-dependent protein refolding; GO:0030433: P:ubiquitin-dependent ERAD pathway	PF00226;PF09320	AT5G49060
TRINITY_DN72760_c1_g1	DNA (cytosine-5)-methyltransferase 1B {ECO:0000303|PubMed:18281124};	1.73186	1.06922	-1.5964	-1.5964	DNM1B_ORYSJ	GO:0005634: C:nucleus; GO:0003682: F:chromatin binding; GO:0003886: F:DNA (cytosine-5-)-methyltransferase activity; GO:0003677: F:DNA binding; GO:0010424: P:DNA methylation on cytosine within a CG sequence; GO:0009793: P:embryo development ending in seed dormancy; GO:0010216: P:maintenance of DNA methylation; GO:0006349: P:regulation of gene expression by genetic imprinting	PF01426;PF00145;PF12047	NA
TRINITY_DN196620_c0_g2	Dof zinc finger protein DOF1.3;	1.30701	0.432777	-1.03555	-1.03555	DOF13_ARATH	GO:0005634: C:nucleus; GO:0003677: F:DNA binding; GO:0046872: F:metal ion binding; GO:0006355: P:regulation of transcription, DNA-templated	PF02701	NA
TRINITY_DN39046_c2_g1	Dof zinc finger protein DOF1.4;	0.850105	0.168169	-0.578573	-0.578573	DOF14_ARATH	GO:0005634: C:nucleus; GO:0003677: F:DNA binding; GO:0046872: F:metal ion binding; GO:0006355: P:regulation of transcription, DNA-templated	PF02701	NA
TRINITY_DN9607_c0_g2	Dof zinc finger protein DOF1.4;	1.10743	0.855514	-0.824745	-1.50822	DOF14_ARATH	GO:0005634: C:nucleus; GO:0003677: F:DNA binding; GO:0046872: F:metal ion binding; GO:0006355: P:regulation of transcription, DNA-templated	PF02701	NA
TRINITY_DN45785_c1_g1	Dof zinc finger protein DOF4.6;	1.21649	0.43718	-1.22003	-0.767288	DOF46_ARATH	GO:0005634: C:nucleus; GO:0003677: F:DNA binding; GO:0003700: F:DNA-binding transcription factor activity; GO:0046872: F:metal ion binding; GO:0006355: P:regulation of transcription, DNA-templated	PF02701	AT4G24060
TRINITY_DN29123_c0_g1	Dof zinc finger protein 5 {ECO:0000305};	1.34633	0.272097	-1.46345	0.0415012	DOF5_ORYSJ	GO:0005634: C:nucleus; GO:0003677: F:DNA binding; GO:0003700: F:DNA-binding transcription factor activity; GO:0046872: F:metal ion binding; GO:0043565: F:sequence-specific DNA binding	PF02701	NA
TRINITY_DN10314_c1_g1	Dof zinc finger protein DOF5.1;	1.52133	0.303361	-0.945753	-1.0265	DOF51_ARATH	GO:0005634: C:nucleus; GO:0003677: F:DNA binding; GO:0003700: F:DNA-binding transcription factor activity; GO:0046872: F:metal ion binding; GO:0006355: P:regulation of transcription, DNA-templated	PF02701	AT5G02460
TRINITY_DN321382_c0_g1	DNA polymerase epsilon subunit B;	1.77921	0.18027	-1.14166	-1.14166	DPB2_ARATH	GO:0008622: C:epsilon DNA polymerase complex; GO:0003677: F:DNA binding; GO:0070182: F:DNA polymerase binding; GO:0003887: F:DNA-directed DNA polymerase activity; GO:0007049: P:cell cycle; GO:0006261: P:DNA-dependent DNA replication; GO:0009793: P:embryo development ending in seed dormancy; GO:0042276: P:error-prone translesion synthesis; GO:0051781: P:positive regulation of cell division	PF04042	AT5G22110
TRINITY_DN88472_c2_g1	Dual specificity protein phosphatase PHS1;	0.85879	0.335002	-1.39792	-0.18193	DPHS1_ARATH	GO:0005737: C:cytoplasm; GO:0016301: F:kinase activity; GO:0004721: F:phosphoprotein phosphatase activity; GO:0004725: F:protein tyrosine phosphatase activity; GO:0008138: F:protein tyrosine/serine/threonine phosphatase activity; GO:0009738: P:abscisic acid-activated signaling pathway; GO:0043622: P:cortical microtubule organization; GO:0010468: P:regulation of gene expression; GO:0010119: P:regu…	PF09192;PF00782	AT5G23720
TRINITY_DN35716_c0_g2	DNA polymerase delta subunit 4;	1.74407	0.695456	-1.10807	-1.89551	DPOD4_BOVIN	GO:0043625: C:delta DNA polymerase complex; GO:0003887: F:DNA-directed DNA polymerase activity; GO:0006281: P:DNA repair; GO:0006260: P:DNA replication; GO:0006261: P:DNA-dependent DNA replication	PF04081	NA
TRINITY_DN4238_c0_g1	DNA damage-repair/toleration protein DRT100;	1.0986	0.0079951	-0.679217	-0.49804	DR100_ARATH	GO:0009507: C:chloroplast; GO:0000166: F:nucleotide binding; GO:0006281: P:DNA repair	PF00560;PF13516;PF13855;PF08263	AT3G12610
TRINITY_DN63348_c0_g3	DNA damage-repair/toleration protein DRT100;	1.85881	-0.463321	-0.936329	-0.936329	DR100_ARATH	GO:0009507: C:chloroplast; GO:0000166: F:nucleotide binding; GO:0006281: P:DNA repair	PF00560;PF13516;PF13855;PF08263	AT3G12610
TRINITY_DN25464_c5_g1	DNA damage-repair/toleration protein DRT100;	1.80612	0.994843	-2.72102	-0.802419	DR100_ARATH	GO:0009507: C:chloroplast; GO:0000166: F:nucleotide binding; GO:0006281: P:DNA repair	PF00560;PF13516;PF13855;PF08263	AT3G12610
TRINITY_DN92288_c2_g2	DNA damage-repair/toleration protein DRT100;	2.35413	1.65264	-2.6384	-1.59889	DR100_ARATH	GO:0009507: C:chloroplast; GO:0000166: F:nucleotide binding; GO:0006281: P:DNA repair	PF00560;PF13516;PF13855;PF08263	AT3G12610
TRINITY_DN251_c0_g2	Double-stranded RNA-binding protein 5;	1.42276	0.998708	-1.11905	-1.02227	DRB5_ORYSJ	GO:0003723: F:RNA binding	PF00035	NA
TRINITY_DN106049_c0_g1	Dehydration-responsive element-binding protein 2D;	0.92739	0.993194	-0.903271	-0.903271	DRE2D_ORYSJ	GO:0005634: C:nucleus; GO:0003700: F:DNA-binding transcription factor activity; GO:0043565: F:sequence-specific DNA binding; GO:0044212: F:transcription regulatory region DNA binding; GO:0045893: P:positive regulation of transcription, DNA-templated	PF00847	NA
TRINITY_DN99638_c1_g2	Dehydration-responsive element-binding protein 3;	1.86105	0.746563	-2.53204	0.591622	DREB3_ARATH	GO:0005634: C:nucleus; GO:0003700: F:DNA-binding transcription factor activity; GO:0043565: F:sequence-specific DNA binding; GO:0009873: P:ethylene-activated signaling pathway; GO:0045893: P:positive regulation of transcription, DNA-templated	PF00847	AT5G11590
TRINITY_DN172060_c1_g1	Probable disease resistance protein At1g59620;	1.10706	0.613179	-0.943618	-0.943618	DRL12_ARATH	GO:0043531: F:ADP binding; GO:0005524: F:ATP binding; GO:0006952: P:defense response	PF00931	NA
TRINITY_DN22566_c3_g2	Putative disease resistance protein At3g14460;	1.16555	0.923343	-0.532083	-1.30076	DRL21_ARATH	GO:0043531: F:ADP binding; GO:0005524: F:ATP binding; GO:0006952: P:defense response	PF00931	AT3G14460
TRINITY_DN12256_c0_g1	Putative disease resistance protein At3g14460;	0.899906	0.589976	-0.592716	-0.592716	DRL21_ARATH	GO:0043531: F:ADP binding; GO:0005524: F:ATP binding; GO:0006952: P:defense response	PF00931	AT3G14460
TRINITY_DN65110_c4_g1	Putative disease resistance protein At1g50180;	0.742555	1.22232	-0.478177	-1.22063	DRL4_ARATH	GO:0009506: C:plasmodesma; GO:0043531: F:ADP binding; GO:0005524: F:ATP binding; GO:0006952: P:defense response	PF00931	AT1G50180
TRINITY_DN86649_c0_g3	Dormancy-associated protein 1 {ECO:0000303|PubMed:9684359};	3.40709	-1.14849	0.252953	-1.31343	DRM1_PEA	GO:0007275: P:multicellular organism development	PF05564	NA
TRINITY_DN150490_c0_g1	Probable inactive DNA (cytosine-5)-methyltransferase DRM3 {ECO:0000305};	0.99781	0.224219	-1.00064	-0.034863	DRM3_ORYSJ	GO:0005634: C:nucleus; GO:0003677: F:DNA binding; GO:0008168: F:methyltransferase activity; GO:0006306: P:DNA methylation	NA	NA
TRINITY_DN173637_c0_g1	Probable inactive DNA (cytosine-5)-methyltransferase DRM3 {ECO:0000305};	0.73025	1.02642	-0.862937	-1.28625	DRM3_ORYSJ	GO:0005634: C:nucleus; GO:0003677: F:DNA binding; GO:0008168: F:methyltransferase activity; GO:0006306: P:DNA methylation	NA	NA
TRINITY_DN74705_c2_g1	Dynamin-related protein 1B;	1.63661	0.902484	-2.04638	-1.07245	DRP1B_ARATH	GO:0005737: C:cytoplasm; GO:0016020: C:membrane; GO:0005874: C:microtubule; GO:0005525: F:GTP binding; GO:0003924: F:GTPase activity; GO:0008017: F:microtubule binding; GO:0000266: P:mitochondrial fission	PF01031;PF00350;PF02212	AT3G61760
TRINITY_DN76358_c0_g1	Desiccation-related protein PCC13-62;	0.583689	0.701348	-0.762275	-0.632662	DRPE_CRAPL	GO:0071465: P:cellular response to desiccation; GO:1902075: P:cellular response to salt	NA	NA
TRINITY_DN24195_c1_g1	Zinc finger BED domain-containing protein DAYSLEEPER;	1.4274	1.02296	-0.969331	-1.15139	DSLE_ARATH	GO:0005829: C:cytosol; GO:0005634: C:nucleus; GO:0003677: F:DNA binding; GO:0046872: F:metal ion binding; GO:0046983: F:protein dimerization activity; GO:0009791: P:post-embryonic development	PF05699;PF14372	AT3G42170
TRINITY_DN64960_c1_g1	Tyrosine-protein phosphatase DSP1 {ECO:0000305};	1.20899	0.764111	-1.73868	-0.292254	DSP1_ARATH	GO:0005737: C:cytoplasm; GO:0016791: F:phosphatase activity; GO:0004725: F:protein tyrosine phosphatase activity	PF03162	NA
TRINITY_DN30586_c1_g1	Protein DETOXIFICATION 12 {ECO:0000303|PubMed:11739388};	0.0883859	0.939991	-1.11763	-0.100423	DTX12_ARATH	GO:0009507: C:chloroplast; GO:0016021: C:integral component of membrane; GO:0015297: F:antiporter activity; GO:0015238: F:drug transmembrane transporter activity; GO:0006855: P:drug transmembrane transport	PF01554	AT1G15170
TRINITY_DN30220_c2_g1	Protein DETOXIFICATION 18 {ECO:0000303|PubMed:11739388};	1.0488	0.960153	-1.31625	-0.903451	DTX18_ARATH	GO:0016021: C:integral component of membrane; GO:0015297: F:antiporter activity; GO:0015238: F:drug transmembrane transporter activity; GO:0002229: P:defense response to oomycetes; GO:0098542: P:defense response to other organism; GO:0006855: P:drug transmembrane transport	PF01554	AT3G23550
TRINITY_DN118381_c2_g2	Protein DETOXIFICATION 20 {ECO:0000303|PubMed:11739388};	1.12391	-0.266133	-1.23793	0.257489	DTX20_ARATH	GO:0016021: C:integral component of membrane; GO:0015297: F:antiporter activity; GO:0015238: F:drug transmembrane transporter activity; GO:0006855: P:drug transmembrane transport	PF01554	AT1G33100
TRINITY_DN83057_c0_g2	Protein DETOXIFICATION 27 {ECO:0000303|PubMed:11739388};	1.04268	-0.520149	-0.501103	-0.658371	DTX27_ARATH	GO:0016021: C:integral component of membrane; GO:0015297: F:antiporter activity; GO:0015238: F:drug transmembrane transporter activity; GO:0006855: P:drug transmembrane transport	PF01554	AT5G65380
TRINITY_DN40827_c1_g1	Protein DETOXIFICATION 30 {ECO:0000303|PubMed:11739388};	1.82358	-0.540428	-0.540428	-0.540428	DTX30_ARATH	GO:0016021: C:integral component of membrane; GO:0005774: C:vacuolar membrane; GO:0015297: F:antiporter activity; GO:0015238: F:drug transmembrane transporter activity; GO:0006855: P:drug transmembrane transport; GO:0009624: P:response to nematode	PF01554	AT5G38030
TRINITY_DN92381_c0_g1	DUF724 domain-containing protein 3 {ECO:0000305};	1.40043	0.324536	-1.21716	-1.56766	DUF3_ARATH	GO:0005773: C:vacuole; GO:0042803: F:protein homodimerization activity; GO:0040008: P:regulation of growth	PF05641;PF05266	AT1G26540
TRINITY_DN22046_c0_g1	Probable inactive dual specificity protein phosphatase-like At4g18593;	1.19282	-0.0985976	-0.163265	-0.873437	DUSL1_ARATH	NA	NA	AT4G18593
TRINITY_DN17996_c2_g1	Deoxyuridine 5'-triphosphate nucleotidohydrolase;	1.05894	0.908068	-1.03191	-1.03191	DUT_ARATH	GO:0005829: C:cytosol; GO:0004170: F:dUTP diphosphatase activity; GO:0042802: F:identical protein binding; GO:0000287: F:magnesium ion binding; GO:0006281: P:DNA repair; GO:0006226: P:dUMP biosynthetic process; GO:0046081: P:dUTP catabolic process	PF00692	AT3G46940
TRINITY_DN73888_c0_g3	DELLA protein DWARF8;	1.34727	0.628903	-0.925442	-1.32937	DWRF8_MAIZE	GO:0005634: C:nucleus; GO:0003700: F:DNA-binding transcription factor activity; GO:0043565: F:sequence-specific DNA binding; GO:0003712: F:transcription coregulator activity; GO:0009740: P:gibberellic acid mediated signaling pathway; GO:0042538: P:hyperosmotic salinity response; GO:0009867: P:jasmonic acid mediated signaling pathway; GO:0009938: P:negative regulation of gibberellic acid mediated …	PF12041;PF03514	NA
TRINITY_DN181473_c1_g1	Probable 1-deoxy-D-xylulose-5-phosphate synthase, chloroplastic;	0.923496	0.862027	-0.944505	-0.975532	DXS_CAPAN	GO:0009507: C:chloroplast; GO:0008661: F:1-deoxy-D-xylulose-5-phosphate synthase activity; GO:0046872: F:metal ion binding; GO:0052865: P:1-deoxy-D-xylulose 5-phosphate biosynthetic process; GO:0016114: P:terpenoid biosynthetic process; GO:0009228: P:thiamine biosynthetic process	PF13292;PF02779;PF02780	NA
TRINITY_DN181473_c4_g1	Probable 1-deoxy-D-xylulose-5-phosphate synthase, chloroplastic;	0.884005	1.1324	-1.05248	-1.56648	DXS_CAPAN	GO:0009507: C:chloroplast; GO:0008661: F:1-deoxy-D-xylulose-5-phosphate synthase activity; GO:0046872: F:metal ion binding; GO:0052865: P:1-deoxy-D-xylulose 5-phosphate biosynthetic process; GO:0016114: P:terpenoid biosynthetic process; GO:0009228: P:thiamine biosynthetic process	PF13292;PF02779;PF02780	NA
TRINITY_DN46736_c1_g1	Glucan endo-1,3-beta-glucosidase 1;	1.11524	0.075525	-0.645191	-0.645191	E131_ARATH	GO:0046658: C:anchored component of plasma membrane; GO:0042973: F:glucan endo-1,3-beta-D-glucosidase activity; GO:0005975: P:carbohydrate metabolic process; GO:0006952: P:defense response	PF00332;PF07983	AT1G11820
TRINITY_DN342638_c0_g1	Glucan endo-1,3-beta-glucosidase 11;	0.332346	1.28967	-1.04061	-1.04061	E1311_ARATH	GO:0031225: C:anchored component of membrane; GO:0046658: C:anchored component of plasma membrane; GO:0005618: C:cell wall; GO:0005576: C:extracellular region; GO:0005886: C:plasma membrane; GO:0042973: F:glucan endo-1,3-beta-D-glucosidase activity; GO:0005975: P:carbohydrate metabolic process; GO:0071555: P:cell wall organization; GO:0006952: P:defense response	PF00332	AT1G32860
TRINITY_DN75037_c3_g1	Glucan endo-1,3-beta-glucosidase 12;	2.30912	1.4792	-2.53104	-2.12832	E1312_ARATH	GO:0031225: C:anchored component of membrane; GO:0046658: C:anchored component of plasma membrane; GO:0005618: C:cell wall; GO:0005576: C:extracellular region; GO:0042973: F:glucan endo-1,3-beta-D-glucosidase activity; GO:0005975: P:carbohydrate metabolic process; GO:0071555: P:cell wall organization; GO:0006952: P:defense response	PF00332;PF07983	AT4G29360
TRINITY_DN74315_c4_g1	Glucan endo-1,3-beta-glucosidase 3;	2.51089	1.07291	-1.30587	-1.34958	E133_ARATH	GO:0031225: C:anchored component of membrane; GO:0046658: C:anchored component of plasma membrane; GO:0005886: C:plasma membrane; GO:0042973: F:glucan endo-1,3-beta-D-glucosidase activity; GO:0005975: P:carbohydrate metabolic process; GO:0006952: P:defense response	PF00332;PF07983	AT2G01630
TRINITY_DN48291_c1_g1	Glucan endo-1,3-beta-glucosidase 3;	2.50511	0.977661	-1.62249	-1.45594	E133_ARATH	GO:0031225: C:anchored component of membrane; GO:0046658: C:anchored component of plasma membrane; GO:0005886: C:plasma membrane; GO:0042973: F:glucan endo-1,3-beta-D-glucosidase activity; GO:0005975: P:carbohydrate metabolic process; GO:0006952: P:defense response	PF00332;PF07983	AT2G01630
TRINITY_DN74315_c5_g1	Glucan endo-1,3-beta-glucosidase 3;	2.00849	0.79045	-1.60434	-1.60434	E133_ARATH	GO:0031225: C:anchored component of membrane; GO:0046658: C:anchored component of plasma membrane; GO:0005886: C:plasma membrane; GO:0042973: F:glucan endo-1,3-beta-D-glucosidase activity; GO:0005975: P:carbohydrate metabolic process; GO:0006952: P:defense response	PF00332;PF07983	AT2G01630
TRINITY_DN74315_c0_g1	Glucan endo-1,3-beta-glucosidase 3;	1.18694	0.757146	-1.22068	-1.22068	E133_ARATH	GO:0031225: C:anchored component of membrane; GO:0046658: C:anchored component of plasma membrane; GO:0005886: C:plasma membrane; GO:0042973: F:glucan endo-1,3-beta-D-glucosidase activity; GO:0005975: P:carbohydrate metabolic process; GO:0006952: P:defense response	PF00332;PF07983	AT2G01630
TRINITY_DN115403_c0_g2	Glucan endo-1,3-beta-glucosidase 7;	1.03444	0.0132877	-0.374487	-0.687152	E137_ARATH	GO:0046658: C:anchored component of plasma membrane; GO:0005618: C:cell wall; GO:0005576: C:extracellular region; GO:0042973: F:glucan endo-1,3-beta-D-glucosidase activity; GO:0005975: P:carbohydrate metabolic process; GO:0071555: P:cell wall organization	PF00332;PF07983	AT4G34480
TRINITY_DN63624_c2_g1	Glucan endo-1,3-beta-glucosidase;	1.12095	0.0866778	-1.06285	-0.188631	E13B_WHEAT	GO:0042973: F:glucan endo-1,3-beta-D-glucosidase activity; GO:0005975: P:carbohydrate metabolic process; GO:0006952: P:defense response	PF00332;PF07983	NA
TRINITY_DN42146_c0_g2	Glucan endo-1,3-beta-glucosidase {ECO:0000305};	2.05919	1.58169	-2.20595	-2.20595	E13C_MUSAC	GO:0042973: F:glucan endo-1,3-beta-D-glucosidase activity; GO:0005975: P:carbohydrate metabolic process	PF00332	NA
TRINITY_DN42146_c1_g1	Glucan endo-1,3-beta-glucosidase, acidic isoform PR-O;	1.80419	0.392975	-1.47096	-1.47096	E13J_TOBAC	GO:0005615: C:extracellular space; GO:0042973: F:glucan endo-1,3-beta-D-glucosidase activity; GO:0005975: P:carbohydrate metabolic process; GO:0006952: P:defense response	PF00332	NA
TRINITY_DN29579_c4_g1	E2F transcription factor-like E2FE;	2.19426	1.81423	-2.46755	-2.46755	E2FE_ARATH	GO:0005634: C:nucleus; GO:0090575: C:RNA polymerase II transcription factor complex; GO:0003677: F:DNA binding; GO:0003700: F:DNA-binding transcription factor activity; GO:0000981: F:DNA-binding transcription factor activity, RNA polymerase II-specific; GO:0043565: F:sequence-specific DNA binding; GO:0008134: F:transcription factor binding; GO:0042023: P:DNA endoreduplication; GO:0032876: P:negat…	PF02319	AT3G48160
TRINITY_DN80331_c2_g2	Exocyst complex component EXO70B1 {ECO:0000303|PubMed:23944713};	1.49415	0.304068	-0.778307	-1.34429	E70B1_ARATH	GO:0005829: C:cytosol; GO:0012505: C:endomembrane system; GO:0000145: C:exocyst; GO:0070062: C:extracellular exosome; GO:0045335: C:phagocytic vesicle; GO:0005886: C:plasma membrane; GO:0042742: P:defense response to bacterium; GO:0050832: P:defense response to fungus; GO:0006887: P:exocytosis; GO:0009789: P:positive regulation of abscisic acid-activated signaling pathway; GO:0090333: P:regulatio…	PF03081	AT5G58430
TRINITY_DN27848_c2_g1	Exocyst complex component EXO70B1 {ECO:0000303|PubMed:23944713};	0.929656	0.648199	-0.802854	-0.815307	E70B1_ARATH	GO:0005829: C:cytosol; GO:0012505: C:endomembrane system; GO:0000145: C:exocyst; GO:0070062: C:extracellular exosome; GO:0045335: C:phagocytic vesicle; GO:0005886: C:plasma membrane; GO:0042742: P:defense response to bacterium; GO:0050832: P:defense response to fungus; GO:0006887: P:exocytosis; GO:0009789: P:positive regulation of abscisic acid-activated signaling pathway; GO:0090333: P:regulatio…	PF03081	AT5G58430
TRINITY_DN38655_c3_g1	Probable glucan endo-1,3-beta-glucosidase A6;	1.16382	0.693037	-0.591685	-1.14652	EA6_ARATH	GO:0046658: C:anchored component of plasma membrane; GO:0042973: F:glucan endo-1,3-beta-D-glucosidase activity; GO:0005975: P:carbohydrate metabolic process; GO:0006952: P:defense response; GO:0009793: P:embryo development ending in seed dormancy; GO:0010584: P:pollen exine formation	PF00332;PF07983	AT4G14080
TRINITY_DN47771_c0_g2	Microtubule-associated protein RP/EB family member 1C;	1.68009	1.23518	-0.9637	-1.70009	EB1C_ARATH	GO:0005618: C:cell wall; GO:0005881: C:cytoplasmic microtubule; GO:0005874: C:microtubule; GO:0005815: C:microtubule organizing center; GO:0035371: C:microtubule plus-end; GO:0005730: C:nucleolus; GO:0005634: C:nucleus; GO:0009524: C:phragmoplast; GO:0005819: C:spindle; GO:0051233: C:spindle midzone; GO:0008017: F:microtubule binding; GO:0051010: F:microtubule plus-end binding; GO:0051301: P:cell…	PF00307;PF03271	AT5G67270
TRINITY_DN35199_c1_g1	EIN3-binding F-box protein 2;	2.00892	0.979168	-1.41679	-1.82855	EBF2_ARATH	GO:0005634: C:nucleus; GO:0019005: C:SCF ubiquitin ligase complex; GO:0009873: P:ethylene-activated signaling pathway; GO:0010105: P:negative regulation of ethylene-activated signaling pathway; GO:0016567: P:protein ubiquitination; GO:0009723: P:response to ethylene; GO:0031146: P:SCF-dependent proteasomal ubiquitin-dependent protein catabolic process; GO:0006511: P:ubiquitin-dependent protein ca…	PF00646;PF13516	AT5G25350
TRINITY_DN22987_c1_g1	Nucleoid-associated protein At4g30620, chloroplastic;	0.727487	1.23702	-1.01218	-0.993126	EBFC1_ARATH	GO:0009507: C:chloroplast; GO:0009941: C:chloroplast envelope; GO:0009570: C:chloroplast stroma; GO:0003677: F:DNA binding	PF02575	AT4G30620
TRINITY_DN42622_c1_g1	Egg cell-secreted protein 1.1;	0.79163	0.818124	-0.837765	-0.385301	EC11_ARATH	GO:0031410: C:cytoplasmic vesicle; GO:0005576: C:extracellular region; GO:0031982: C:vesicle; GO:0009567: P:double fertilization forming a zygote and endosperm; GO:0080155: P:regulation of double fertilization forming a zygote and endosperm; GO:2000008: P:regulation of protein localization to cell surface; GO:0007338: P:single fertilization; GO:0048240: P:sperm capacitation	PF05617	AT1G76750
TRINITY_DN187378_c0_g1	Protein ecdysoneless homolog {ECO:0000250|UniProtKB:Q9W032};	1.20334	0.568989	-1.1057	-0.833334	ECD_ARATH	GO:0005634: C:nucleus	PF07093	AT5G65490
TRINITY_DN38165_c3_g1	Enoyl-CoA delta isomerase 3 {ECO:0000305};	1.90739	0.26592	-0.630864	-1.0846	ECI3_ARATH	GO:0005829: C:cytosol; GO:0005634: C:nucleus; GO:0005777: C:peroxisome; GO:0004165: F:dodecenoyl-CoA delta-isomerase activity; GO:0004300: F:enoyl-CoA hydratase activity; GO:0006635: P:fatty acid beta-oxidation; GO:0009062: P:fatty acid catabolic process; GO:0080167: P:response to karrikin	PF00378	AT4G14440
TRINITY_DN27601_c0_g3	Enoyl-CoA delta isomerase 3 {ECO:0000305};	1.5917	1.16757	-0.598015	-0.824797	ECI3_ARATH	GO:0005829: C:cytosol; GO:0005634: C:nucleus; GO:0005777: C:peroxisome; GO:0004165: F:dodecenoyl-CoA delta-isomerase activity; GO:0004300: F:enoyl-CoA hydratase activity; GO:0006635: P:fatty acid beta-oxidation; GO:0009062: P:fatty acid catabolic process; GO:0080167: P:response to karrikin	PF00378	AT4G14440
TRINITY_DN12543_c0_g1	YTH domain-containing protein ECT2 {ECO:0000305};	1.10944	0.433404	-0.830678	-0.64363	ECT2_ARATH	GO:0005737: C:cytoplasm; GO:0005829: C:cytosol; GO:0005634: C:nucleus; GO:0003729: F:mRNA binding	PF04146	AT3G13460
TRINITY_DN14567_c0_g1	Sugar transporter ERD6-like 16;	1.30944	0.748025	-0.936254	-0.538435	EDL16_ARATH	GO:0005887: C:integral component of plasma membrane; GO:0005351: F:carbohydrate:proton symporter activity	PF00083	AT5G18840
TRINITY_DN78637_c0_g1	Ethylene-responsive transcription factor 1A;	1.59609	0.00715611	-1.06368	-0.259862	EF100_ARATH	GO:0005634: C:nucleus; GO:0003677: F:DNA binding; GO:0003700: F:DNA-binding transcription factor activity; GO:0051301: P:cell division; GO:0006952: P:defense response; GO:0009873: P:ethylene-activated signaling pathway; GO:0010087: P:phloem or xylem histogenesis; GO:0010200: P:response to chitin; GO:0009624: P:response to nematode	PF00847	AT4G17500
TRINITY_DN7495_c1_g1	Ethylene-responsive transcription factor ERF104;	1.39948	0.0159751	0.903802	-1.55867	EF104_ARATH	GO:0005634: C:nucleus; GO:0003700: F:DNA-binding transcription factor activity; GO:0044212: F:transcription regulatory region DNA binding; GO:0051301: P:cell division; GO:0050832: P:defense response to fungus; GO:0009873: P:ethylene-activated signaling pathway; GO:0010087: P:phloem or xylem histogenesis; GO:0045893: P:positive regulation of transcription, DNA-templated	PF00847	AT5G61600
TRINITY_DN92642_c2_g2	Ethylene-responsive transcription factor ERF113;	-0.69764	0.932513	-0.432865	0.552835	EF113_ARATH	GO:0005634: C:nucleus; GO:0003700: F:DNA-binding transcription factor activity; GO:0043565: F:sequence-specific DNA binding; GO:0071497: P:cellular response to freezing; GO:0009873: P:ethylene-activated signaling pathway; GO:0019760: P:glucosinolate metabolic process; GO:0045893: P:positive regulation of transcription, DNA-templated; GO:0009737: P:response to abscisic acid; GO:0009723: P:response…	PF00847	AT5G13330
TRINITY_DN8212_c0_g1	Elongation factor 1-alpha;	0.528207	0.780136	-1.28855	-0.011714	EF1A_MANES	GO:0005737: C:cytoplasm; GO:0005525: F:GTP binding; GO:0003924: F:GTPase activity; GO:0003746: F:translation elongation factor activity	PF00009;PF03144;PF03143	NA
TRINITY_DN12813_c0_g1	LRR receptor-like serine/threonine-protein kinase EFR;	0.830999	0.732506	-1.15268	-0.770841	EFR_ARATH	GO:0012505: C:endomembrane system; GO:0016021: C:integral component of membrane; GO:0005886: C:plasma membrane; GO:0005524: F:ATP binding; GO:0004674: F:protein serine/threonine kinase activity; GO:0019199: F:transmembrane receptor protein kinase activity; GO:0010204: P:defense response signaling pathway, resistance gene-independent; GO:0016045: P:detection of bacterium; GO:0002764: P:immune resp…	PF00560;PF13855;PF08263;PF00069	AT5G20480
TRINITY_DN112219_c1_g1	Elongation factor Ts;	1.13069	1.30249	-1.04693	-1.4042	EFTS_SYNY3	GO:0005737: C:cytoplasm; GO:0003746: F:translation elongation factor activity	PF00889	NA
TRINITY_DN278417_c1_g1	Elongation factor Tu, chloroplastic;	0.939947	0.965402	-1.6199	-1.42485	EFTU_TOBAC	GO:0009507: C:chloroplast; GO:0005525: F:GTP binding; GO:0003924: F:GTPase activity; GO:0003746: F:translation elongation factor activity	PF00009;PF03144;PF03143	NA
TRINITY_DN242088_c1_g1	Transcription factor EGL1;	0.985195	1.11354	-1.48625	-0.570922	EGL1_ARATH	GO:0005634: C:nucleus; GO:0003677: F:DNA binding; GO:0003700: F:DNA-binding transcription factor activity; GO:0046983: F:protein dimerization activity; GO:0009957: P:epidermal cell fate specification; GO:0009867: P:jasmonic acid mediated signaling pathway; GO:0007275: P:multicellular organism development; GO:0006355: P:regulation of transcription, DNA-templated; GO:0010026: P:trichome differentia…	PF14215;PF00010	AT1G63650
TRINITY_DN20021_c0_g1	Phytochrome A-associated F-box protein;	1.04922	0.255825	-0.442821	-1.16419	EID1_ARATH	GO:0005634: C:nucleus; GO:0004842: F:ubiquitin-protein transferase activity; GO:0048366: P:leaf development; GO:0048573: P:photoperiodism, flowering; GO:0009585: P:red, far-red light phototransduction; GO:0010099: P:regulation of photomorphogenesis	NA	AT4G02440
TRINITY_DN27558_c0_g3	Eukaryotic translation initiation factor 3 subunit A {ECO:0000255|HAMAP-Rule:MF_03000};	1.0185	0.21361	-0.734149	-0.491417	EIF3A_DICDI	GO:0016282: C:eukaryotic 43S preinitiation complex; GO:0033290: C:eukaryotic 48S preinitiation complex; GO:0005852: C:eukaryotic translation initiation factor 3 complex; GO:0071540: C:eukaryotic translation initiation factor 3 complex, eIF3e; GO:0071541: C:eukaryotic translation initiation factor 3 complex, eIF3m; GO:0043614: C:multi-eIF complex; GO:0003729: F:mRNA binding; GO:0003743: F:translat…	PF01399	NA
TRINITY_DN181914_c0_g1	Eukaryotic translation initiation factor 3 subunit A {ECO:0000255|HAMAP-Rule:MF_03000};	1.93175	1.09538	-1.7973	-1.18318	EIF3A_TOBAC	GO:0016282: C:eukaryotic 43S preinitiation complex; GO:0033290: C:eukaryotic 48S preinitiation complex; GO:0005852: C:eukaryotic translation initiation factor 3 complex; GO:0003743: F:translation initiation factor activity; GO:0001732: P:formation of cytoplasmic translation initiation complex	PF01399	NA
TRINITY_DN95468_c0_g2	Eukaryotic translation initiation factor 3 subunit A {ECO:0000255|HAMAP-Rule:MF_03000};	1.36763	1.04833	-2.32478	-0.49688	EIF3A_TOBAC	GO:0016282: C:eukaryotic 43S preinitiation complex; GO:0033290: C:eukaryotic 48S preinitiation complex; GO:0005852: C:eukaryotic translation initiation factor 3 complex; GO:0003743: F:translation initiation factor activity; GO:0001732: P:formation of cytoplasmic translation initiation complex	PF01399	NA
TRINITY_DN104683_c1_g1	Eukaryotic translation initiation factor 3 subunit B {ECO:0000255|HAMAP-Rule:MF_03001};	1.24749	1.18181	-0.986226	-0.56666	EIF3B_TOBAC	GO:0016282: C:eukaryotic 43S preinitiation complex; GO:0033290: C:eukaryotic 48S preinitiation complex; GO:0005852: C:eukaryotic translation initiation factor 3 complex; GO:0003743: F:translation initiation factor activity; GO:0031369: F:translation initiation factor binding; GO:0001732: P:formation of cytoplasmic translation initiation complex	PF08662;PF00076	NA
TRINITY_DN3954_c0_g2	Eukaryotic translation initiation factor 3 subunit C {ECO:0000255|HAMAP-Rule:MF_03002};	1.55211	1.13299	-1.01693	-1.60089	EIF3C_MEDTR	GO:0016282: C:eukaryotic 43S preinitiation complex; GO:0033290: C:eukaryotic 48S preinitiation complex; GO:0005852: C:eukaryotic translation initiation factor 3 complex; GO:0003743: F:translation initiation factor activity; GO:0031369: F:translation initiation factor binding; GO:0001732: P:formation of cytoplasmic translation initiation complex	PF05470;PF01399	NA
TRINITY_DN103_c0_g1	Eukaryotic translation initiation factor 3 subunit C {ECO:0000255|HAMAP-Rule:MF_03002};	0.78994	1.50391	-1.14773	-1.474	EIF3C_MEDTR	GO:0016282: C:eukaryotic 43S preinitiation complex; GO:0033290: C:eukaryotic 48S preinitiation complex; GO:0005852: C:eukaryotic translation initiation factor 3 complex; GO:0003743: F:translation initiation factor activity; GO:0031369: F:translation initiation factor binding; GO:0001732: P:formation of cytoplasmic translation initiation complex	PF05470;PF01399	NA
TRINITY_DN357552_c0_g1	Eukaryotic translation initiation factor 3 subunit C {ECO:0000255|HAMAP-Rule:MF_03002};	1.74257	1.32248	-1.266	-1.32828	EIF3C_MEDTR	GO:0016282: C:eukaryotic 43S preinitiation complex; GO:0033290: C:eukaryotic 48S preinitiation complex; GO:0005852: C:eukaryotic translation initiation factor 3 complex; GO:0003743: F:translation initiation factor activity; GO:0031369: F:translation initiation factor binding; GO:0001732: P:formation of cytoplasmic translation initiation complex	PF05470;PF01399	NA
TRINITY_DN2107_c1_g1	Protein ETHYLENE-INSENSITIVE 3-like 1b {ECO:0000303|PubMed:16786297};	0.963149	-0.119118	-0.645187	-0.645187	EIL1B_ORYSJ	GO:0005634: C:nucleus; GO:0003677: F:DNA binding; GO:0003700: F:DNA-binding transcription factor activity; GO:0043565: F:sequence-specific DNA binding; GO:0009873: P:ethylene-activated signaling pathway; GO:0045893: P:positive regulation of transcription, DNA-templated; GO:0010104: P:regulation of ethylene-activated signaling pathway; GO:1903034: P:regulation of response to wounding	PF04873	NA
TRINITY_DN29983_c0_g2	Protein ETHYLENE-INSENSITIVE 3-like 1b {ECO:0000303|PubMed:16786297};	1.50116	1.02719	-0.793223	-1.71122	EIL1B_ORYSJ	GO:0005634: C:nucleus; GO:0003677: F:DNA binding; GO:0003700: F:DNA-binding transcription factor activity; GO:0043565: F:sequence-specific DNA binding; GO:0009873: P:ethylene-activated signaling pathway; GO:0045893: P:positive regulation of transcription, DNA-templated; GO:0010104: P:regulation of ethylene-activated signaling pathway; GO:1903034: P:regulation of response to wounding	PF04873	NA
TRINITY_DN6473_c0_g1	Protein ETHYLENE-INSENSITIVE 3-like 1b {ECO:0000303|PubMed:16786297};	0.849345	0.319144	-0.562713	-0.6519	EIL1B_ORYSJ	GO:0005634: C:nucleus; GO:0003677: F:DNA binding; GO:0003700: F:DNA-binding transcription factor activity; GO:0043565: F:sequence-specific DNA binding; GO:0009873: P:ethylene-activated signaling pathway; GO:0045893: P:positive regulation of transcription, DNA-templated; GO:0010104: P:regulation of ethylene-activated signaling pathway; GO:1903034: P:regulation of response to wounding	PF04873	NA
TRINITY_DN29983_c0_g4	Protein ETHYLENE-INSENSITIVE 3-like 1b {ECO:0000303|PubMed:16786297};	1.82021	0.832303	-0.940896	-1.18033	EIL1B_ORYSJ	GO:0005634: C:nucleus; GO:0003677: F:DNA binding; GO:0003700: F:DNA-binding transcription factor activity; GO:0043565: F:sequence-specific DNA binding; GO:0009873: P:ethylene-activated signaling pathway; GO:0045893: P:positive regulation of transcription, DNA-templated; GO:0010104: P:regulation of ethylene-activated signaling pathway; GO:1903034: P:regulation of response to wounding	PF04873	NA
TRINITY_DN36775_c0_g4	Probable ethanolamine kinase;	1.14217	0.704433	-0.897929	-0.788411	EKI_ARATH	GO:0005886: C:plasma membrane; GO:0005524: F:ATP binding; GO:0004305: F:ethanolamine kinase activity; GO:0006646: P:phosphatidylethanolamine biosynthetic process; GO:0008654: P:phospholipid biosynthetic process	NA	AT2G26830
TRINITY_DN6273_c0_g1	Early light-induced protein 1, chloroplastic {ECO:0000305};	0.0604138	0.137477	-0.834113	-0.580729	ELIP1_ARATH	GO:0009535: C:chloroplast thylakoid membrane; GO:0016021: C:integral component of membrane; GO:0009522: C:photosystem I; GO:0009523: C:photosystem II; GO:0071483: P:cellular response to blue light; GO:0071490: P:cellular response to far red light; GO:0034605: P:cellular response to heat; GO:0071486: P:cellular response to high light intensity; GO:0071491: P:cellular response to red light; GO:0071…	PF00504	AT3G22840
TRINITY_DN71965_c0_g1	Early light-induced protein 2, chloroplastic {ECO:0000305};	0.849232	0.748124	-3.39429	-0.410418	ELIP2_ARATH	GO:0009535: C:chloroplast thylakoid membrane; GO:0016021: C:integral component of membrane; GO:0009522: C:photosystem I; GO:0009523: C:photosystem II; GO:0071483: P:cellular response to blue light; GO:0071490: P:cellular response to far red light; GO:0034605: P:cellular response to heat; GO:0071486: P:cellular response to high light intensity; GO:0071491: P:cellular response to red light; GO:0071…	PF00504	AT4G14690
TRINITY_DN130254_c0_g1	Elongator complex protein 1;	0.91618	1.34815	-1.36774	-0.669078	ELP1_ARATH	GO:0005829: C:cytosol; GO:0033588: C:Elongator holoenzyme complex; GO:0005634: C:nucleus; GO:0016746: F:transferase activity, transferring acyl groups; GO:0080178: P:5-carbamoylmethyl uridine residue modification; GO:0009738: P:abscisic acid-activated signaling pathway; GO:0009734: P:auxin-activated signaling pathway; GO:0008283: P:cell population proliferation; GO:0071215: P:cellular response to…	PF04762	AT5G13680
TRINITY_DN281650_c3_g1	Elongator complex protein 2;	0.681926	0.454006	-0.630739	-0.630739	ELP2_ARATH	GO:0005737: C:cytoplasm; GO:0033588: C:Elongator holoenzyme complex; GO:0005634: C:nucleus; GO:0016746: F:transferase activity, transferring acyl groups; GO:0009738: P:abscisic acid-activated signaling pathway; GO:0006952: P:defense response; GO:0031538: P:negative regulation of anthocyanin metabolic process; GO:0008284: P:positive regulation of cell population proliferation; GO:0031349: P:positi…	PF00400	NA
TRINITY_DN29803_c3_g2	Elongator complex protein 2;	1.05907	0.108554	-0.712186	-1.11054	ELP2_ARATH	GO:0005737: C:cytoplasm; GO:0033588: C:Elongator holoenzyme complex; GO:0005634: C:nucleus; GO:0016746: F:transferase activity, transferring acyl groups; GO:0009738: P:abscisic acid-activated signaling pathway; GO:0006952: P:defense response; GO:0031538: P:negative regulation of anthocyanin metabolic process; GO:0008284: P:positive regulation of cell population proliferation; GO:0031349: P:positi…	PF00400	NA
TRINITY_DN249707_c2_g1	Elongator complex protein 3;	1.61668	1.00091	-1.30568	-1.50839	ELP3_ORYSJ	GO:0005737: C:cytoplasm; GO:0005829: C:cytosol; GO:0033588: C:Elongator holoenzyme complex; GO:0005719: C:nuclear euchromatin; GO:0005634: C:nucleus; GO:0004402: F:histone acetyltransferase activity; GO:0051536: F:iron-sulfur cluster binding; GO:0046872: F:metal ion binding; GO:0008283: P:cell population proliferation; GO:0009294: P:DNA mediated transformation; GO:0035265: P:organ growth; GO:0010…	PF00583;PF04055;PF16199	NA
TRINITY_DN31432_c1_g1	Early nodulin-like protein 1;	1.67159	1.45601	-3.04622	-0.316415	ENL1_ARATH	GO:0031225: C:anchored component of membrane; GO:0046658: C:anchored component of plasma membrane; GO:0005886: C:plasma membrane; GO:0009506: C:plasmodesma; GO:0009055: F:electron transfer activity	PF02298	AT2G25060
TRINITY_DN43646_c0_g1	Early nodulin-like protein 2;	1.5424	1.07074	-1.85087	-0.668605	ENL2_ARATH	GO:0031225: C:anchored component of membrane; GO:0046658: C:anchored component of plasma membrane; GO:0048046: C:apoplast; GO:0009507: C:chloroplast; GO:0005886: C:plasma membrane; GO:0005773: C:vacuole; GO:0009055: F:electron transfer activity	PF02298	AT4G27520
TRINITY_DN13998_c0_g1	Enolase;	0.805408	0.459669	-0.861991	-0.55217	ENO_ORYSJ	GO:0000015: C:phosphopyruvate hydratase complex; GO:0000287: F:magnesium ion binding; GO:0004634: F:phosphopyruvate hydratase activity; GO:0006096: P:glycolytic process	PF00113;PF03952	NA
TRINITY_DN13998_c0_g2	Enolase 2;	1.01171	0.674941	-1.25622	-0.556608	ENO2_MAIZE	GO:0000015: C:phosphopyruvate hydratase complex; GO:0000287: F:magnesium ion binding; GO:0004634: F:phosphopyruvate hydratase activity; GO:0006096: P:glycolytic process	PF00113;PF03952	NA
TRINITY_DN41821_c3_g1	Epidermis-specific secreted glycoprotein EP1;	2.37024	0.234814	-1.91249	-1.08793	EP1G_DAUCA	GO:0005576: C:extracellular region; GO:0030246: F:carbohydrate binding; GO:0006833: P:water transport	PF01453	NA
TRINITY_DN14379_c1_g1	EP1-like glycoprotein 2 {ECO:0000305};	1.42901	1.21753	-1.28084	-1.40792	EP1L2_ARATH	GO:0048046: C:apoplast; GO:0005618: C:cell wall; GO:0005794: C:Golgi apparatus; GO:0009505: C:plant-type cell wall; GO:0005886: C:plasma membrane; GO:0009506: C:plasmodesma; GO:0030246: F:carbohydrate binding; GO:0009735: P:response to cytokinin	PF01453	AT1G78830
TRINITY_DN41821_c1_g1	EP1-like glycoprotein 2 {ECO:0000305};	1.67474	-0.222623	-1.37504	-0.54164	EP1L2_ARATH	GO:0048046: C:apoplast; GO:0005618: C:cell wall; GO:0005794: C:Golgi apparatus; GO:0009505: C:plant-type cell wall; GO:0005886: C:plasma membrane; GO:0009506: C:plasmodesma; GO:0030246: F:carbohydrate binding; GO:0009735: P:response to cytokinin	PF01453	AT1G78830
TRINITY_DN44268_c0_g2	EP1-like glycoprotein 3 {ECO:0000303|PubMed:15276441};	1.46604	1.18914	-1.20729	-1.20729	EP1L3_ARATH	GO:0048046: C:apoplast; GO:0005618: C:cell wall; GO:0005829: C:cytosol; GO:0005794: C:Golgi apparatus; GO:0009505: C:plant-type cell wall; GO:0005774: C:vacuolar membrane; GO:0030246: F:carbohydrate binding; GO:0005539: F:glycosaminoglycan binding; GO:1904383: P:response to sodium phosphate	PF01453	AT1G78850
TRINITY_DN191423_c0_g2	MEPFL1 {ECO:0000305};	1.56869	0.274691	-1.73891	-0.573482	EPFL1_ARATH	GO:0005576: C:extracellular region; GO:0010052: P:guard cell differentiation; GO:0010374: P:stomatal complex development	NA	AT5G10310
TRINITY_DN59993_c2_g1	CHALLAH {ECO:0000303|PubMed:22027592};	1.86015	-0.628607	-0.394541	-0.968885	EPFL6_ARATH	GO:0005576: C:extracellular region; GO:0010052: P:guard cell differentiation; GO:0010374: P:stomatal complex development	NA	NA
TRINITY_DN136823_c0_g1	Clathrin interactor EPSIN 1;	1.01767	0.674991	-0.560209	-1.23512	EPN1_ARATH	GO:0005884: C:actin filament; GO:0030136: C:clathrin-coated vesicle; GO:0005794: C:Golgi apparatus; GO:0005770: C:late endosome; GO:0009579: C:thylakoid; GO:0030276: F:clathrin binding; GO:0002020: F:protease binding; GO:0006623: P:protein targeting to vacuole	PF01417	AT5G11710
TRINITY_DN371781_c0_g1	Clathrin interactor EPSIN 2;	1.64844	0.50852	-1.11702	-0.513374	EPN2_ARATH	GO:0030136: C:clathrin-coated vesicle; GO:0005794: C:Golgi apparatus; GO:0005886: C:plasma membrane; GO:0005774: C:vacuolar membrane; GO:0030276: F:clathrin binding; GO:0005543: F:phospholipid binding; GO:0015031: P:protein transport	PF01417	AT2G43160
TRINITY_DN20194_c0_g2	Protein EARLY-RESPONSIVE TO DEHYDRATION 7, chloroplastic {ECO:0000303|PubMed:8075396};	1.34837	-0.110025	-1.72433	0.070899	ERD7_ARATH	GO:0009507: C:chloroplast; GO:0005886: C:plasma membrane; GO:0007623: P:circadian rhythm; GO:0009737: P:response to abscisic acid; GO:0009409: P:response to cold; GO:0009644: P:response to high light intensity; GO:0009651: P:response to salt stress; GO:0009414: P:response to water deprivation	PF06911	AT2G17840
TRINITY_DN38028_c0_g2	Sugar transporter ERD6-like 4;	1.48258	0.766215	-1.57035	-0.698511	ERDL4_ARATH	GO:0005887: C:integral component of plasma membrane; GO:0005774: C:vacuolar membrane; GO:0005773: C:vacuole; GO:0005351: F:carbohydrate:proton symporter activity	PF00083	AT1G19450
TRINITY_DN45634_c3_g1	LRR receptor-like serine/threonine-protein kinase ERECTA {ECO:0000303|PubMed:8624444};	1.9869	0.871704	-1.79414	-0.56394	ERECT_ARATH	GO:0016021: C:integral component of membrane; GO:0005739: C:mitochondrion; GO:0005886: C:plasma membrane; GO:0005524: F:ATP binding; GO:0042277: F:peptide binding; GO:0004674: F:protein serine/threonine kinase activity; GO:0033612: F:receptor serine/threonine kinase binding; GO:0005102: F:signaling receptor binding; GO:0019199: F:transmembrane receptor protein kinase activity; GO:0070370: P:cellu…	PF13516;PF13855;PF08263;PF00069	AT2G26330
TRINITY_DN227448_c1_g1	Ethylene-responsive transcription factor 1;	1.77718	0.0985266	1.02927	-1.65172	ERF1_ORYSJ	GO:0005634: C:nucleus; GO:0003677: F:DNA binding; GO:0003700: F:DNA-binding transcription factor activity; GO:0006952: P:defense response	PF00847	NA
TRINITY_DN21513_c0_g1	Ethylene-responsive transcription factor 1;	1.92843	0.249974	0.527975	-2.4222	ERF1_SOLLC	GO:0005634: C:nucleus; GO:0003677: F:DNA binding; GO:0003700: F:DNA-binding transcription factor activity; GO:0006952: P:defense response; GO:0009873: P:ethylene-activated signaling pathway; GO:0009835: P:fruit ripening	PF00847	NA
TRINITY_DN3363_c0_g2	Ethylene-responsive transcription factor ERF012;	1.68456	-0.529628	-1.40531	0.958529	ERF12_ARATH	GO:0005634: C:nucleus; GO:0003700: F:DNA-binding transcription factor activity; GO:0043565: F:sequence-specific DNA binding; GO:0044212: F:transcription regulatory region DNA binding; GO:0071497: P:cellular response to freezing; GO:0034605: P:cellular response to heat; GO:0009873: P:ethylene-activated signaling pathway; GO:0045893: P:positive regulation of transcription, DNA-templated; GO:0009753…	PF00847	AT1G21910
TRINITY_DN55599_c0_g1	Ethylene-responsive transcription factor ERF017;	1.52798	-1.10825	-0.767176	0.171385	ERF17_ARATH	GO:0005634: C:nucleus; GO:0003677: F:DNA binding; GO:0003700: F:DNA-binding transcription factor activity; GO:0009873: P:ethylene-activated signaling pathway	PF00847	AT1G19210
TRINITY_DN50788_c0_g2	Ethylene-responsive transcription factor 3;	1.59248	-0.146489	-0.990756	-0.845184	ERF3_TOBAC	GO:0005634: C:nucleus; GO:0003677: F:DNA binding; GO:0003700: F:DNA-binding transcription factor activity; GO:0006952: P:defense response; GO:0009873: P:ethylene-activated signaling pathway	PF00847	NA
TRINITY_DN17109_c4_g1	Ethylene-responsive transcription factor ERF034;	1.0733	1.56709	-2.54523	-0.354469	ERF34_ARATH	GO:0005634: C:nucleus; GO:0003700: F:DNA-binding transcription factor activity; GO:0044212: F:transcription regulatory region DNA binding; GO:0009873: P:ethylene-activated signaling pathway	PF00847	AT2G44940
TRINITY_DN17109_c2_g1	Ethylene-responsive transcription factor ERF034;	0.498142	1.51589	-2.37877	0.395302	ERF34_ARATH	GO:0005634: C:nucleus; GO:0003700: F:DNA-binding transcription factor activity; GO:0044212: F:transcription regulatory region DNA binding; GO:0009873: P:ethylene-activated signaling pathway	PF00847	AT2G44940
TRINITY_DN6761_c0_g2	Ethylene-responsive transcription factor ERF071;	1.90027	-0.900219	-1.52391	0.459538	ERF71_ARATH	GO:0005634: C:nucleus; GO:0003677: F:DNA binding; GO:0003700: F:DNA-binding transcription factor activity; GO:0009873: P:ethylene-activated signaling pathway; GO:2000280: P:regulation of root development; GO:0034059: P:response to anoxia	PF00847	AT2G47520
TRINITY_DN21425_c1_g1	Ethylene-responsive transcription factor ERF071;	1.28227	-1.10844	-0.0139732	0.094828	ERF71_ARATH	GO:0005634: C:nucleus; GO:0003677: F:DNA binding; GO:0003700: F:DNA-binding transcription factor activity; GO:0009873: P:ethylene-activated signaling pathway; GO:2000280: P:regulation of root development; GO:0034059: P:response to anoxia	PF00847	AT2G47520
TRINITY_DN86068_c1_g2	Ethylene-responsive transcription factor 8;	1.2965	-0.210725	0.323265	-1.17837	ERF79_ARATH	GO:0005634: C:nucleus; GO:0003677: F:DNA binding; GO:0003700: F:DNA-binding transcription factor activity; GO:0009873: P:ethylene-activated signaling pathway	PF00847	AT1G53170
TRINITY_DN12866_c0_g2	Ethylene-responsive transcription factor 1B;	1.59398	1.02614	-0.907585	-1.13445	ERF92_ARATH	GO:0005634: C:nucleus; GO:0003677: F:DNA binding; GO:0003700: F:DNA-binding transcription factor activity; GO:0006952: P:defense response; GO:0009873: P:ethylene-activated signaling pathway; GO:0009867: P:jasmonic acid mediated signaling pathway	PF00847	AT3G23240
TRINITY_DN1413_c0_g1	Elicitor-responsive protein 3;	1.22237	0.216662	-0.781847	-1.04727	ERG3_ORYSJ	GO:0005737: C:cytoplasm; GO:0006952: P:defense response	PF00168	NA
TRINITY_DN138684_c0_g2	Elicitor-responsive protein 3;	1.17673	-0.275894	-0.565568	-0.484899	ERG3_ORYSJ	GO:0005737: C:cytoplasm; GO:0006952: P:defense response	PF00168	NA
TRINITY_DN75_c0_g1	pEARLI1-like lipid transfer protein 2;	0.811155	-0.161524	-1.22789	0.465902	ERLL2_ARATH	GO:0005618: C:cell wall; GO:0009707: C:chloroplast outer membrane; GO:0005783: C:endoplasmic reticulum; GO:0005576: C:extracellular region; GO:0009506: C:plasmodesma; GO:0050832: P:defense response to fungus	PF14547	AT4G12490
TRINITY_DN296386_c0_g1	Endoplasmic reticulum oxidoreductin-1;	2.13484	1.52205	-0.900028	-1.86235	ERO1_ARATH	GO:0005783: C:endoplasmic reticulum; GO:0005789: C:endoplasmic reticulum membrane; GO:0016671: F:oxidoreductase activity, acting on a sulfur group of donors, disulfide as acceptor; GO:0003756: F:protein disulfide isomerase activity; GO:0015035: F:protein disulfide oxidoreductase activity; GO:0034975: P:protein folding in endoplasmic reticulum	PF04137	AT1G72280
TRINITY_DN211680_c0_g1	Pre-rRNA-processing protein ESF2;	1.99029	0.952862	-1.13879	-1.83478	ESF2_CANAL	GO:0005730: C:nucleolus; GO:0003723: F:RNA binding; GO:0000480: P:endonucleolytic cleavage in 5'-ETS of tricistronic rRNA transcript (SSU-rRNA, 5.8S rRNA, LSU-rRNA); GO:0000447: P:endonucleolytic cleavage in ITS1 to separate SSU-rRNA from 5.8S rRNA and LSU-rRNA from tricistronic rRNA transcript (SSU-rRNA, 5.8S rRNA, LSU-rRNA); GO:0000472: P:endonucleolytic cleavage to generate mature 5'-end of SS…	NA	NA
TRINITY_DN102451_c0_g1	Ethylene receptor 2 {ECO:0000305};	0.6585	0.211155	-0.535587	-0.535587	ETR2_ORYSJ	GO:0005789: C:endoplasmic reticulum membrane; GO:0016021: C:integral component of membrane; GO:0005524: F:ATP binding; GO:0051740: F:ethylene binding; GO:0038199: F:ethylene receptor activity; GO:0046872: F:metal ion binding; GO:0004673: F:protein histidine kinase activity; GO:0004674: F:protein serine/threonine kinase activity; GO:2000904: P:regulation of starch metabolic process; GO:0006355: P:…	PF01590;PF00072	NA
TRINITY_DN16855_c0_g1	Expansin-B16;	1.39563	1.60617	-2.07004	-1.88762	EXB16_ORYSJ	GO:0005618: C:cell wall; GO:0005576: C:extracellular region; GO:0016020: C:membrane; GO:0009506: C:plasmodesma; GO:0071555: P:cell wall organization; GO:0019953: P:sexual reproduction; GO:0006949: P:syncytium formation	PF03330;PF01357	NA
TRINITY_DN277728_c0_g1	Exonuclease 1;	1.13237	0.153977	-0.506861	-0.506861	EXO1_ARATH	GO:0005634: C:nucleus; GO:0035312: F:5'-3' exodeoxyribonuclease activity; GO:0017108: F:5'-flap endonuclease activity; GO:0003677: F:DNA binding; GO:0048256: F:flap endonuclease activity; GO:0046872: F:metal ion binding; GO:0006281: P:DNA repair	PF00867;PF00752	AT1G29630
TRINITY_DN14686_c0_g2	Protein EXORDIUM-like 5;	1.01569	-0.248108	-0.467941	-0.146252	EXOL5_ARATH	GO:0048046: C:apoplast; GO:0005615: C:extracellular space	PF04674	AT2G17230
TRINITY_DN14686_c0_g3	Protein EXORDIUM-like 5;	1.55989	0.38195	-2.12622	0.308943	EXOL5_ARATH	GO:0048046: C:apoplast; GO:0005615: C:extracellular space	PF04674	AT2G17230
TRINITY_DN8845_c0_g2	Expansin-A10;	1.29751	0.488956	-1.22078	-0.674807	EXP10_ARATH	GO:0005618: C:cell wall; GO:0005576: C:extracellular region; GO:0016020: C:membrane; GO:0009664: P:plant-type cell wall organization	PF03330;PF01357	NA
TRINITY_DN14244_c0_g1	Expansin-A10;	-0.0855262	1.12169	-0.705584	-0.729171	EXP10_ARATH	GO:0005618: C:cell wall; GO:0005576: C:extracellular region; GO:0016020: C:membrane; GO:0009664: P:plant-type cell wall organization	PF03330;PF01357	NA
TRINITY_DN11983_c0_g2	Expansin-A10;	2.33243	2.2182	-3.08139	-2.63123	EXP10_ARATH	GO:0005618: C:cell wall; GO:0005576: C:extracellular region; GO:0016020: C:membrane; GO:0009664: P:plant-type cell wall organization	PF03330;PF01357	NA
TRINITY_DN26180_c2_g1	Expansin-A11;	2.29848	1.51915	-3.21067	-1.14063	EXP11_ARATH	GO:0005618: C:cell wall; GO:0005576: C:extracellular region; GO:0016020: C:membrane; GO:0009664: P:plant-type cell wall organization	PF03330;PF01357	AT1G20190
TRINITY_DN145124_c2_g1	Expansin-A15;	-0.0352706	0.560864	-0.536073	-0.536073	EXP15_ARATH	GO:0005618: C:cell wall; GO:0005576: C:extracellular region; GO:0016020: C:membrane; GO:0009664: P:plant-type cell wall organization; GO:0006949: P:syncytium formation	PF03330;PF01357	AT2G03090
TRINITY_DN9250_c1_g2	Expansin-A16;	1.56594	0.84284	-1.96941	-0.550088	EXP16_ARATH	GO:0005618: C:cell wall; GO:0005576: C:extracellular region; GO:0016020: C:membrane; GO:0009664: P:plant-type cell wall organization; GO:0006949: P:syncytium formation	PF03330;PF01357	AT3G55500
TRINITY_DN300713_c0_g2	Expansin-A29;	2.83285	-0.292464	-1.47516	-1.47516	EXP29_ORYSJ	GO:0005618: C:cell wall; GO:0005576: C:extracellular region; GO:0016020: C:membrane; GO:0009664: P:plant-type cell wall organization	PF03330;PF01357	NA
TRINITY_DN26180_c1_g3	Expansin-A29;	1.60334	0.842748	-1.22041	-1.12415	EXP29_ORYSJ	GO:0005618: C:cell wall; GO:0005576: C:extracellular region; GO:0016020: C:membrane; GO:0009664: P:plant-type cell wall organization	PF03330;PF01357	NA
TRINITY_DN11983_c0_g1	Expansin-A1;	1.1925	0.799081	-1.02752	-1.02752	EXPA1_ARATH	GO:0005618: C:cell wall; GO:0005576: C:extracellular region; GO:0016020: C:membrane; GO:0009664: P:plant-type cell wall organization	PF03330;PF01357	NA
TRINITY_DN93712_c0_g1	Expansin-A1;	1.12057	1.07008	-1.11515	-1.11515	EXPA1_ARATH	GO:0005618: C:cell wall; GO:0005576: C:extracellular region; GO:0016020: C:membrane; GO:0009664: P:plant-type cell wall organization	PF03330;PF01357	NA
TRINITY_DN59653_c0_g1	Expansin-A1;	0.0377567	1.01887	-0.688867	-0.750957	EXPA1_ARATH	GO:0005618: C:cell wall; GO:0005576: C:extracellular region; GO:0016020: C:membrane; GO:0009664: P:plant-type cell wall organization	PF03330;PF01357	NA
TRINITY_DN9250_c2_g1	Expansin-A4;	2.24041	0.842471	-1.17415	-1.81922	EXPA4_ARATH	GO:0005829: C:cytosol; GO:0005576: C:extracellular region; GO:0016020: C:membrane; GO:0009505: C:plant-type cell wall; GO:0009506: C:plasmodesma; GO:0009664: P:plant-type cell wall organization; GO:0006949: P:syncytium formation	PF03330;PF01357	AT2G39700
TRINITY_DN130036_c0_g2	Expansin-A4;	1.15679	1.23163	-1.50085	-0.618016	EXPA4_ARATH	GO:0005829: C:cytosol; GO:0005576: C:extracellular region; GO:0016020: C:membrane; GO:0009505: C:plant-type cell wall; GO:0009506: C:plasmodesma; GO:0009664: P:plant-type cell wall organization; GO:0006949: P:syncytium formation	PF03330;PF01357	AT2G39700
TRINITY_DN11869_c2_g1	Expansin-A6;	2.31861	1.53775	-2.18143	-2.18143	EXPA6_ARATH	GO:0005576: C:extracellular region; GO:0016020: C:membrane; GO:0009505: C:plant-type cell wall; GO:0009664: P:plant-type cell wall organization; GO:0006949: P:syncytium formation	PF03330;PF01357	AT2G28950
TRINITY_DN11869_c3_g1	Expansin-A7;	-0.3613	2.02897	-1.3934	-0.417404	EXPA7_ORYSJ	GO:0005618: C:cell wall; GO:0005576: C:extracellular region; GO:0016020: C:membrane; GO:0009664: P:plant-type cell wall organization	PF03330;PF01357	NA
TRINITY_DN10072_c0_g2	Flavonoid 3'-monooxygenase;	1.02074	0.416561	0.435026	-1.24389	F3PH_ARATH	GO:0005789: C:endoplasmic reticulum membrane; GO:0016021: C:integral component of membrane; GO:0016020: C:membrane; GO:0020037: F:heme binding; GO:0005506: F:iron ion binding; GO:0016709: F:oxidoreductase activity, acting on paired donors, with incorporation or reduction of molecular oxygen, NAD(P)H as one donor, and incorporation of one atom of oxygen; GO:0009813: P:flavonoid biosynthetic proces…	PF00067	AT5G07990
TRINITY_DN13708_c0_g3	Flavonol 4'-sulfotransferase;	1.94838	2.27008	-3.20615	-2.21299	F4ST_FLACH	GO:0005737: C:cytoplasm; GO:0047366: F:quercetin-3-sulfate 4'-sulfotransferase activity	PF00685	NA
TRINITY_DN14343_c0_g3	3-oxoacyl-[acyl-carrier-protein] synthase III, chloroplastic;	1.27454	1.01306	-0.755446	-0.755446	FABH_SPIOL	GO:0009507: C:chloroplast; GO:0004315: F:3-oxoacyl-[acyl-carrier-protein] synthase activity; GO:0033818: F:beta-ketoacyl-acyl-carrier-protein synthase III activity; GO:0006633: P:fatty acid biosynthetic process	PF08545;PF08541	NA
TRINITY_DN72752_c0_g2	Fatty acyl-CoA reductase 6, chloroplastic {ECO:0000305};	1.60243	2.24618	-1.90845	-2.20358	FACR6_ARATH	GO:0009507: C:chloroplast; GO:0102965: F:alcohol-forming fatty acyl-CoA reductase activity; GO:0080019: F:fatty-acyl-CoA reductase (alcohol-forming) activity; GO:0006629: P:lipid metabolic process; GO:0035336: P:long-chain fatty-acyl-CoA metabolic process; GO:0009611: P:response to wounding; GO:0010345: P:suberin biosynthetic process	PF07993;PF03015	AT3G56700
TRINITY_DN12971_c0_g1	Fatty alcohol:caffeoyl-CoA acyltransferase {ECO:0000305};	1.65736	1.3935	-1.54024	-1.07554	FACT_ARATH	GO:0090430: F:caffeoyl-CoA: alcohol caffeoyl transferase activity; GO:0090431: P:alkyl caffeate ester biosynthetic process; GO:0071555: P:cell wall organization	PF02458	AT5G63560
TRINITY_DN33936_c2_g2	Omega-3 fatty acid desaturase, chloroplastic;	-0.171211	-0.0347817	-1.29694	0.0756576	FAD3C_SOYBN	GO:0031969: C:chloroplast membrane; GO:0016717: F:oxidoreductase activity, acting on paired donors, with oxidation of a pair of donors resulting in the reduction of molecular oxygen to two molecules of water; GO:0006636: P:unsaturated fatty acid biosynthetic process	PF11960;PF00487	NA
TRINITY_DN39770_c0_g2	Protein FAF-like, chloroplastic;	0.886069	0.95999	-1.0979	-0.724401	FAFL_ARATH	GO:0009507: C:chloroplast; GO:0005737: C:cytoplasm; GO:0005783: C:endoplasmic reticulum; GO:0005634: C:nucleus; GO:0019902: F:phosphatase binding; GO:0047485: F:protein N-terminus binding; GO:0009788: P:negative regulation of abscisic acid-activated signaling pathway; GO:0042326: P:negative regulation of phosphorylation; GO:0010922: P:positive regulation of phosphatase activity	PF11250	AT5G22090
TRINITY_DN48251_c1_g1	Fanconi-associated nuclease 1 homolog {ECO:0000305};	0.801299	1.15081	-0.862914	-1.274	FAN1_ORYSJ	GO:0005634: C:nucleus; GO:0008409: F:5'-3' exonuclease activity; GO:0017108: F:5'-flap endonuclease activity; GO:0070336: F:flap-structured DNA binding; GO:0016818: F:hydrolase activity, acting on acid anhydrides, in phosphorus-containing anhydrides; GO:0004528: F:phosphodiesterase I activity; GO:0008270: F:zinc ion binding; GO:0036297: P:interstrand cross-link repair; GO:0007129: P:synapsis	PF08797;PF08774	NA
TRINITY_DN39717_c0_g1	Long-chain-alcohol oxidase FAO4A;	1.38296	1.62051	-1.62118	-1.62118	FAO4A_ARATH	GO:0016021: C:integral component of membrane; GO:0050660: F:flavin adenine dinucleotide binding; GO:0046577: F:long-chain-alcohol oxidase activity	PF05199;PF00732	AT4G19380
TRINITY_DN125745_c0_g1	Long-chain-alcohol oxidase FAO4A;	2.22228	1.86633	-2.31313	-2.07236	FAO4A_ARATH	GO:0016021: C:integral component of membrane; GO:0050660: F:flavin adenine dinucleotide binding; GO:0046577: F:long-chain-alcohol oxidase activity	PF05199;PF00732	AT4G19380
TRINITY_DN22101_c0_g2	Chromatin assembly factor 1 subunit FAS1;	1.3026	0.483287	-1.07007	-1.07007	FAS1_ARATH	GO:0033186: C:CAF-1 complex; GO:0005634: C:nucleus; GO:0042393: F:histone binding; GO:0008283: P:cell population proliferation; GO:0006325: P:chromatin organization; GO:0006310: P:DNA recombination; GO:0006260: P:DNA replication; GO:0000724: P:double-strand break repair via homologous recombination; GO:0031507: P:heterochromatin assembly; GO:0048366: P:leaf development; GO:0006334: P:nucleosome a…	PF12253	AT1G65470
TRINITY_DN10837_c2_g1	F-box protein At3g07870;	1.01271	0.789904	-0.975236	-0.849882	FB135_ARATH	GO:0009506: C:plasmodesma; GO:0008284: P:positive regulation of cell population proliferation	PF00646;PF08268	AT3G07870
TRINITY_DN268047_c2_g1	F-box protein At3g07870;	0.987494	0.280716	-1.18466	0.0867797	FB135_ARATH	GO:0009506: C:plasmodesma; GO:0008284: P:positive regulation of cell population proliferation	PF00646;PF08268	AT3G07870
TRINITY_DN106216_c1_g1	F-box protein At1g10780;	2.03729	0.407767	-1.40247	-1.40247	FB2_ARATH	GO:0009506: C:plasmodesma	PF12937	AT1G10780
TRINITY_DN167836_c0_g1	F-box protein At1g67340;	1.0456	0.55676	-0.599637	-0.599637	FB76_ARATH	GO:0005634: C:nucleus; GO:0016567: P:protein ubiquitination	PF01753	AT1G67340
TRINITY_DN53575_c0_g1	F-box protein At2g02240;	0.74542	-0.0999852	-1.14607	0.955687	FB95_ARATH	GO:0009793: P:embryo development ending in seed dormancy	PF00646;PF14299	AT2G02240
TRINITY_DN57592_c1_g1	F-box/kelch-repeat protein At1g30090;	0.720632	0.279812	-0.286928	-0.989976	FBK17_ARATH	NA	PF00646;PF01344	AT1G30090
TRINITY_DN19525_c0_g1	F-box/kelch-repeat protein At3g18720;	0.809314	-0.085339	-0.945917	-0.469396	FBK62_ARATH	NA	PF00646	AT3G18720
TRINITY_DN34961_c1_g2	F-box/LRR-repeat protein 13;	1.7169	0.944632	-2.03338	-1.36345	FBL13_ARATH	NA	PF00646;PF08387	AT1G69630
TRINITY_DN78152_c1_g1	F-box/LRR-repeat protein 17;	0.951378	-0.252432	-0.778501	-0.778501	FBL17_ARATH	GO:0001673: C:male germ cell nucleus; GO:0019005: C:SCF ubiquitin ligase complex; GO:0009793: P:embryo development ending in seed dormancy; GO:0055047: P:generative cell mitosis; GO:0009555: P:pollen development; GO:0016567: P:protein ubiquitination; GO:0031146: P:SCF-dependent proteasomal ubiquitin-dependent protein catabolic process; GO:0048316: P:seed development; GO:0006511: P:ubiquitin-depen…	PF00646	AT3G54650
TRINITY_DN142128_c3_g1	Probable folate-biopterin transporter 6;	0.607331	0.348939	-0.905655	-0.429532	FBT6_ARATH	GO:0016021: C:integral component of membrane	PF03092	AT5G10820
TRINITY_DN101891_c0_g2	F-box protein FBW2;	2.12824	1.4831	-1.78967	-1.78967	FBW2_ARATH	GO:0005634: C:nucleus; GO:0019005: C:SCF ubiquitin ligase complex; GO:0010629: P:negative regulation of gene expression; GO:0010608: P:posttranscriptional regulation of gene expression; GO:0016567: P:protein ubiquitination; GO:0009737: P:response to abscisic acid; GO:0031146: P:SCF-dependent proteasomal ubiquitin-dependent protein catabolic process; GO:0006511: P:ubiquitin-dependent protein catab…	PF12937;PF13516	AT4G08980
TRINITY_DN64921_c0_g2	F-box only protein 13;	1.22762	0.620103	-0.893935	-1.32476	FBX13_ARATH	GO:0004842: F:ubiquitin-protein transferase activity; GO:0031146: P:SCF-dependent proteasomal ubiquitin-dependent protein catabolic process	PF00646	AT4G33160
TRINITY_DN64921_c2_g1	F-box only protein 13;	2.27706	1.17268	-1.87255	-1.26816	FBX13_ARATH	GO:0004842: F:ubiquitin-protein transferase activity; GO:0031146: P:SCF-dependent proteasomal ubiquitin-dependent protein catabolic process	PF00646	AT4G33160
TRINITY_DN9118_c0_g1	F-box only protein 13;	1.35	1.01918	-1.02875	-1.62904	FBX13_ARATH	GO:0004842: F:ubiquitin-protein transferase activity; GO:0031146: P:SCF-dependent proteasomal ubiquitin-dependent protein catabolic process	PF00646	AT4G33160
TRINITY_DN259402_c1_g1	F-box only protein 13;	1.46573	0.743056	0.195305	-1.39943	FBX13_ARATH	GO:0004842: F:ubiquitin-protein transferase activity; GO:0031146: P:SCF-dependent proteasomal ubiquitin-dependent protein catabolic process	PF00646	AT4G33160
TRINITY_DN40941_c0_g3	F-box protein FBX14;	0.516934	1.21946	-0.884926	-1.27008	FBX14_ARATH	GO:0005634: C:nucleus; GO:0019005: C:SCF ubiquitin ligase complex; GO:0010011: F:auxin binding; GO:0000822: F:inositol hexakisphosphate binding; GO:0009734: P:auxin-activated signaling pathway; GO:0016567: P:protein ubiquitination; GO:0031146: P:SCF-dependent proteasomal ubiquitin-dependent protein catabolic process	NA	AT4G24390
TRINITY_DN72935_c3_g1	F-box protein FBX14;	2.20967	1.39284	-1.90844	-1.0975	FBX14_ARATH	GO:0005634: C:nucleus; GO:0019005: C:SCF ubiquitin ligase complex; GO:0010011: F:auxin binding; GO:0000822: F:inositol hexakisphosphate binding; GO:0009734: P:auxin-activated signaling pathway; GO:0016567: P:protein ubiquitination; GO:0031146: P:SCF-dependent proteasomal ubiquitin-dependent protein catabolic process	NA	AT4G24390
TRINITY_DN195972_c1_g1	F-box only protein 6;	1.45094	0.921847	-1.04039	-1.0613	FBX6_ARATH	GO:0004842: F:ubiquitin-protein transferase activity; GO:0010305: P:leaf vascular tissue pattern formation; GO:0010928: P:regulation of auxin mediated signaling pathway; GO:0031146: P:SCF-dependent proteasomal ubiquitin-dependent protein catabolic process; GO:0060776: P:simple leaf morphogenesis	PF00646	AT1G27340
TRINITY_DN129909_c3_g1	Factor of DNA methylation 1 {ECO:0000303|PubMed:22302148};	1.68557	1.02391	-1.49435	-1.24034	FDM1_ARATH	GO:0009506: C:plasmodesma; GO:0003677: F:DNA binding; GO:0003725: F:double-stranded RNA binding; GO:0043621: F:protein self-association; GO:0003723: F:RNA binding; GO:0010569: P:regulation of double-strand break repair via homologous recombination; GO:0080188: P:RNA-directed DNA methylation	PF03469;PF03468;PF03470	AT1G15910
TRINITY_DN141310_c1_g1	Factor of DNA methylation 3 {ECO:0000303|PubMed:22302148};	1.45211	0.378485	-0.56866	-1.03363	FDM3_ARATH	GO:0080188: P:RNA-directed DNA methylation	PF03469;PF03468;PF03470	AT3G12550
TRINITY_DN69507_c1_g1	Formin-like protein 1;	1.43156	0.874343	-1.32823	-1.32823	FH1_ORYSJ	GO:0016021: C:integral component of membrane	PF02181	NA
TRINITY_DN95525_c1_g1	Formin-like protein 1;	2.05883	0.15684	-1.02012	-1.02012	FH1_ORYSJ	GO:0016021: C:integral component of membrane	PF02181	NA
TRINITY_DN95525_c2_g1	Formin-like protein 1;	1.69969	0.377001	-1.26413	-0.954504	FH1_ORYSJ	GO:0016021: C:integral component of membrane	PF02181	NA
TRINITY_DN91079_c2_g1	Formin-like protein 11;	1.46451	0.43012	-1.31748	-1.31748	FH11_ARATH	GO:0016021: C:integral component of membrane; GO:0003779: F:actin binding	PF02181	AT3G05470
TRINITY_DN22000_c0_g2	Formin-like protein 11;	1.65781	-0.388854	-0.549774	-0.549774	FH11_ARATH	GO:0016021: C:integral component of membrane; GO:0003779: F:actin binding	PF02181	AT3G05470
TRINITY_DN45811_c0_g1	Formin-like protein 11;	1.32787	0.341478	-0.845989	-0.59813	FH11_ARATH	GO:0016021: C:integral component of membrane; GO:0003779: F:actin binding	PF02181	AT3G05470
TRINITY_DN45179_c1_g1	Formin-like protein 5;	1.36965	0.805818	-0.421131	-1.12246	FH5_ORYSJ	GO:0004721: F:phosphoprotein phosphatase activity	PF02181;PF10409	NA
TRINITY_DN88505_c0_g2	Formin-like protein 6;	1.34927	0.0949888	-0.842372	-1.0627	FH6_ARATH	GO:0005618: C:cell wall; GO:0005737: C:cytoplasm; GO:0016021: C:integral component of membrane; GO:0005730: C:nucleolus; GO:0005634: C:nucleus; GO:0009524: C:phragmoplast; GO:0005886: C:plasma membrane; GO:0005819: C:spindle; GO:0003779: F:actin binding	PF02181	AT5G67470
TRINITY_DN40480_c0_g2	Formin-like protein 7;	0.840268	1.30025	-0.418393	-1.7626	FH7_ORYSJ	GO:0004721: F:phosphoprotein phosphatase activity	PF02181;PF10409	NA
TRINITY_DN88505_c2_g1	Formin-like protein 8;	1.34563	0.739155	-1.1461	-0.931872	FH8_ORYSJ	GO:0016021: C:integral component of membrane	PF02181	NA
TRINITY_DN36365_c0_g1	F-box/kelch-repeat protein At5g26960;	0.942784	-0.255809	-1.65816	0.292511	FK113_ARATH	NA	PF00646;PF01344	AT5G26960
TRINITY_DN18187_c1_g2	Peptidyl-prolyl cis-trans isomerase FKBP17-2, chloroplastic;	1.04069	1.23929	-0.945958	-1.54872	FK172_ARATH	GO:0009507: C:chloroplast; GO:0009543: C:chloroplast thylakoid lumen; GO:0009535: C:chloroplast thylakoid membrane; GO:0003755: F:peptidyl-prolyl cis-trans isomerase activity	PF00254	AT1G18170
TRINITY_DN50904_c1_g1	Peptidyl-prolyl cis-trans isomerase FKBP12;	1.19044	1.31865	-1.86119	-0.840042	FKB12_VICFA	GO:0005737: C:cytoplasm; GO:0003755: F:peptidyl-prolyl cis-trans isomerase activity	PF00254	NA
TRINITY_DN112371_c1_g1	Peptidyl-prolyl cis-trans isomerase FKBP65;	2.29529	0.780512	-1.73222	-1.73222	FKB65_ARATH	GO:0005737: C:cytoplasm; GO:0005634: C:nucleus; GO:0005773: C:vacuole; GO:0005516: F:calmodulin binding; GO:0003755: F:peptidyl-prolyl cis-trans isomerase activity; GO:0070370: P:cellular heat acclimation; GO:0061077: P:chaperone-mediated protein folding; GO:0000413: P:protein peptidyl-prolyl isomerization	PF00254;PF13181	AT5G48570
TRINITY_DN1751_c0_g1	70 kDa peptidyl-prolyl isomerase;	1.32504	0.743761	-1.02491	-1.07157	FKB70_WHEAT	GO:0005516: F:calmodulin binding; GO:0003755: F:peptidyl-prolyl cis-trans isomerase activity	PF00254;PF00515	NA
TRINITY_DN56564_c1_g1	Naringenin,2-oxoglutarate 3-dioxygenase;	2.28297	0.855386	-1.89479	-1.89479	FL3H_CALCH	GO:0031418: F:L-ascorbic acid binding; GO:0046872: F:metal ion binding; GO:0045486: F:naringenin 3-dioxygenase activity; GO:0009813: P:flavonoid biosynthetic process	PF03171;PF14226	NA
TRINITY_DN6601_c2_g1	Naringenin,2-oxoglutarate 3-dioxygenase;	3.2525	2.28602	-2.9857	-2.57066	FL3H_MATIN	GO:0031418: F:L-ascorbic acid binding; GO:0046872: F:metal ion binding; GO:0045486: F:naringenin 3-dioxygenase activity; GO:0009813: P:flavonoid biosynthetic process	PF03171;PF14226	NA
TRINITY_DN97875_c1_g1	Fasciclin-like arabinogalactan protein 10;	3.76364	2.80536	-4.17657	-2.78171	FLA10_ARATH	GO:0031225: C:anchored component of membrane; GO:0046658: C:anchored component of plasma membrane; GO:0005886: C:plasma membrane	PF02469	AT3G60900
TRINITY_DN20515_c0_g1	Fasciclin-like arabinogalactan protein 4;	1.38538	0.678006	-1.31807	-0.671065	FLA4_ARATH	GO:0031225: C:anchored component of membrane; GO:0046658: C:anchored component of plasma membrane; GO:0009897: C:external side of plasma membrane; GO:0005886: C:plasma membrane; GO:0030247: F:polysaccharide binding; GO:0009738: P:abscisic acid-activated signaling pathway; GO:0007155: P:cell adhesion; GO:0010192: P:mucilage biosynthetic process; GO:0048354: P:mucilage biosynthetic process involved…	PF02469	AT3G46550
TRINITY_DN8877_c1_g2	Fasciclin-like arabinogalactan protein 8;	1.08443	0.0242861	-0.703417	-0.703417	FLA8_ARATH	GO:0031225: C:anchored component of membrane; GO:0046658: C:anchored component of plasma membrane; GO:0048046: C:apoplast; GO:0009505: C:plant-type cell wall; GO:0005886: C:plasma membrane	PF02469	AT2G45470
TRINITY_DN141575_c1_g1	Flavonol synthase/flavanone 3-hydroxylase;	2.51666	2.99626	-2.95491	-2.34422	FLS_EUSER	GO:0005737: C:cytoplasm; GO:0031418: F:L-ascorbic acid binding; GO:0046872: F:metal ion binding; GO:0045486: F:naringenin 3-dioxygenase activity; GO:0009813: P:flavonoid biosynthetic process	PF03171;PF14226	NA
TRINITY_DN13370_c0_g1	FCS-Like Zinc finger 1 {ECO:0000303|PubMed:24901469};	0.761499	1.24703	-0.00615321	-1.66472	FLZ1_ARATH	GO:0005737: C:cytoplasm; GO:0005634: C:nucleus; GO:0019900: F:kinase binding; GO:0046872: F:metal ion binding; GO:0019902: F:phosphatase binding; GO:0009749: P:response to glucose; GO:1905582: P:response to mannose; GO:0042594: P:response to starvation; GO:0009744: P:response to sucrose	PF04570	AT5G47060
TRINITY_DN3011_c0_g2	Protein farnesyltransferase/geranylgeranyltransferase type-1 subunit alpha;	1.10308	0.975884	-0.930502	-1.34218	FNTA_ARATH	GO:0005953: C:CAAX-protein geranylgeranyltransferase complex; GO:0005737: C:cytoplasm; GO:0005965: C:protein farnesyltransferase complex; GO:0004662: F:CAAX-protein geranylgeranyltransferase activity; GO:0004311: F:farnesyltranstransferase activity; GO:0004660: F:protein farnesyltransferase activity; GO:0004661: F:protein geranylgeranyltransferase activity; GO:0008318: F:protein prenyltransferase…	PF01239	AT3G59380
TRINITY_DN112183_c1_g1	Tricetin 3',4',5'-O-trimethyltransferase;	1.73632	0.838724	-1.3795	-2.51101	FOMT2_WHEAT	GO:0008171: F:O-methyltransferase activity; GO:0046983: F:protein dimerization activity; GO:0009813: P:flavonoid biosynthetic process; GO:0009809: P:lignin biosynthetic process	PF08100;PF00891	NA
TRINITY_DN129716_c1_g1	Leucine-rich repeat receptor-like kinase protein FLORAL ORGAN NUMBER1;	2.24754	1.71755	-2.15211	-1.42913	FON1_ORYSJ	GO:0016021: C:integral component of membrane; GO:0005886: C:plasma membrane; GO:0005524: F:ATP binding; GO:0004674: F:protein serine/threonine kinase activity; GO:0033612: F:receptor serine/threonine kinase binding; GO:0030154: P:cell differentiation; GO:0010080: P:regulation of floral meristem growth; GO:0048833: P:specification of floral organ number	PF00560;PF13855;PF08263;PF07714	NA
TRINITY_DN23827_c1_g1	Filament-like plant protein 4;	1.56461	-0.543207	-0.598449	-0.704127	FPP4_ARATH	GO:0005886: C:plasma membrane; GO:0008017: F:microtubule binding; GO:0046785: P:microtubule polymerization; GO:0010090: P:trichome morphogenesis	PF05911	AT1G19835
TRINITY_DN56533_c0_g2	Protein FIP2 {ECO:0000305};	1.37949	0.671188	-1.14626	-0.951426	FRIP2_ARATH	GO:0005634: C:nucleus; GO:0005773: C:vacuole; GO:0043565: F:sequence-specific DNA binding; GO:0044212: F:transcription regulatory region DNA binding	NA	AT4G17060
TRINITY_DN81218_c4_g2	Ferric reduction oxidase 8, mitochondrial;	1.06952	1.21375	-0.740037	-1.30651	FRO8_ARATH	GO:0016021: C:integral component of membrane; GO:0031966: C:mitochondrial membrane; GO:0005739: C:mitochondrion; GO:0005886: C:plasma membrane; GO:0000293: F:ferric-chelate reductase activity; GO:0046872: F:metal ion binding; GO:0055114: P:oxidation-reduction process; GO:0033215: P:reductive iron assimilation	PF08022;PF01794;PF08030	AT5G50160
TRINITY_DN81218_c3_g1	Ferric reduction oxidase 8, mitochondrial;	0.241164	1.28163	0.130846	-1.26996	FRO8_ARATH	GO:0016021: C:integral component of membrane; GO:0031966: C:mitochondrial membrane; GO:0005739: C:mitochondrion; GO:0005886: C:plasma membrane; GO:0000293: F:ferric-chelate reductase activity; GO:0046872: F:metal ion binding; GO:0055114: P:oxidation-reduction process; GO:0033215: P:reductive iron assimilation	PF08022;PF01794;PF08030	AT5G50160
TRINITY_DN49907_c1_g1	FT-interacting protein 3 {ECO:0000303|PubMed:29742441};	0.947397	0.708533	-0.44628	-1.13044	FTIP3_ARATH	GO:0005618: C:cell wall; GO:0005737: C:cytoplasm; GO:0005829: C:cytosol; GO:0005783: C:endoplasmic reticulum; GO:0005789: C:endoplasmic reticulum membrane; GO:0005768: C:endosome; GO:0010008: C:endosome membrane; GO:0000139: C:Golgi membrane; GO:0016021: C:integral component of membrane; GO:0005886: C:plasma membrane; GO:0009506: C:plasmodesma; GO:0016757: F:transferase activity, transferring gly…	PF00168;PF08372	AT3G57880
TRINITY_DN84054_c2_g1	FT-interacting protein 4 {ECO:0000303|PubMed:29742441};	2.10979	0.474792	-2.48201	-0.441466	FTIP4_ARATH	GO:0005618: C:cell wall; GO:0005737: C:cytoplasm; GO:0005829: C:cytosol; GO:0005783: C:endoplasmic reticulum; GO:0005789: C:endoplasmic reticulum membrane; GO:0005768: C:endosome; GO:0010008: C:endosome membrane; GO:0005794: C:Golgi apparatus; GO:0000139: C:Golgi membrane; GO:0016021: C:integral component of membrane; GO:0043226: C:organelle; GO:0005886: C:plasma membrane; GO:0009506: C:plasmodes…	PF00168;PF08372	AT1G51570
TRINITY_DN98066_c0_g1	FT-interacting protein 7 {ECO:0000303|PubMed:29915329};	1.08922	0.862886	-0.66443	-1.19593	FTIP7_ORYSJ	GO:0016021: C:integral component of membrane; GO:0005886: C:plasma membrane; GO:0009901: P:anther dehiscence; GO:0010930: P:negative regulation of auxin mediated signaling pathway	PF00168;PF08372	NA
TRINITY_DN8013_c1_g1	Cell division protein FtsZ homolog 2-2, chloroplastic;	1.9028	1.95804	-2.10784	-0.990819	FTZ22_ARATH	GO:0009507: C:chloroplast; GO:0009570: C:chloroplast stroma; GO:0009534: C:chloroplast thylakoid; GO:0009535: C:chloroplast thylakoid membrane; GO:0005737: C:cytoplasm; GO:0016020: C:membrane; GO:0009532: C:plastid stroma; GO:0042651: C:thylakoid membrane; GO:0005525: F:GTP binding; GO:0003924: F:GTPase activity; GO:0042802: F:identical protein binding; GO:0043621: F:protein self-association; GO:…	PF12327;PF00091	AT3G52750
TRINITY_DN21786_c2_g1	Cell division protein FtsZ homolog 2-2, chloroplastic;	1.17376	1.37782	-0.634397	-1.46753	FTZ22_ARATH	GO:0009507: C:chloroplast; GO:0009570: C:chloroplast stroma; GO:0009534: C:chloroplast thylakoid; GO:0009535: C:chloroplast thylakoid membrane; GO:0005737: C:cytoplasm; GO:0016020: C:membrane; GO:0009532: C:plastid stroma; GO:0042651: C:thylakoid membrane; GO:0005525: F:GTP binding; GO:0003924: F:GTPase activity; GO:0042802: F:identical protein binding; GO:0043621: F:protein self-association; GO:…	PF12327;PF00091	AT3G52750
TRINITY_DN58992_c0_g1	Gibberellin 2-beta-dioxygenase;	1.94592	-0.360074	-0.0817149	-1.48771	G2OX_PHACN	GO:0045543: F:gibberellin 2-beta-dioxygenase activity; GO:0046872: F:metal ion binding; GO:0009686: P:gibberellin biosynthetic process	PF03171;PF14226	NA
TRINITY_DN41973_c0_g3	Gibberellin 2-beta-dioxygenase 1;	1.47095	-0.489565	-0.489565	-0.489565	G2OX1_PEA	GO:0045543: F:gibberellin 2-beta-dioxygenase activity; GO:0046872: F:metal ion binding; GO:0009686: P:gibberellin biosynthetic process	PF03171;PF14226	NA
TRINITY_DN41973_c0_g2	Gibberellin 2-beta-dioxygenase 3 {ECO:0000305};	2.12609	-0.558976	-0.0549204	-1.11773	G2OX3_ORYSJ	GO:0052634: F:C-19 gibberellin 2-beta-dioxygenase activity; GO:0051213: F:dioxygenase activity; GO:0045543: F:gibberellin 2-beta-dioxygenase activity; GO:0046872: F:metal ion binding; GO:0045487: P:gibberellin catabolic process; GO:0009685: P:gibberellin metabolic process	PF03171;PF14226	NA
TRINITY_DN31296_c2_g1	Gibberellin 3-beta-dioxygenase 1;	0.962924	1.63751	-0.763	-1.45586	G3OX_PEA	GO:0016707: F:gibberellin 3-beta-dioxygenase activity; GO:0046872: F:metal ion binding; GO:0009686: P:gibberellin biosynthetic process	PF03171;PF14226	NA
TRINITY_DN20050_c3_g1	Gibberellin 3-beta-dioxygenase 1;	0.438705	1.07306	0.303818	-1.27062	G3OX_PEA	GO:0016707: F:gibberellin 3-beta-dioxygenase activity; GO:0046872: F:metal ion binding; GO:0009686: P:gibberellin biosynthetic process	PF03171;PF14226	NA
TRINITY_DN25002_c2_g2	Gibberellin 3-beta-dioxygenase 1;	0.831858	1.12427	-0.888181	-0.972375	G3OX1_ARATH	GO:0005737: C:cytoplasm; GO:0051213: F:dioxygenase activity; GO:0016707: F:gibberellin 3-beta-dioxygenase activity; GO:0046872: F:metal ion binding; GO:0009740: P:gibberellic acid mediated signaling pathway; GO:0009686: P:gibberellin biosynthetic process; GO:0009739: P:response to gibberellin; GO:0010114: P:response to red light; GO:0009639: P:response to red or far red light	PF03171;PF14226	AT1G15550
TRINITY_DN74523_c3_g1	Glyceraldehyde-3-phosphate dehydrogenase GAPCP2, chloroplastic;	1.78108	1.00227	-0.757989	-1.17083	G3PP2_ARATH	GO:0009570: C:chloroplast stroma; GO:0005829: C:cytosol; GO:0009536: C:plastid; GO:0004365: F:glyceraldehyde-3-phosphate dehydrogenase (NAD+) (phosphorylating) activity; GO:0051287: F:NAD binding; GO:0050661: F:NADP binding; GO:0080144: P:amino acid homeostasis; GO:0005975: P:carbohydrate metabolic process; GO:0006006: P:glucose metabolic process; GO:0006096: P:glycolytic process; GO:0080022: P:p…	PF02800;PF00044	AT1G16300
TRINITY_DN74523_c1_g1	Glyceraldehyde-3-phosphate dehydrogenase GAPCP2, chloroplastic;	1.79047	1.4127	-2.09974	-0.935936	G3PP2_ARATH	GO:0009570: C:chloroplast stroma; GO:0005829: C:cytosol; GO:0009536: C:plastid; GO:0004365: F:glyceraldehyde-3-phosphate dehydrogenase (NAD+) (phosphorylating) activity; GO:0051287: F:NAD binding; GO:0050661: F:NADP binding; GO:0080144: P:amino acid homeostasis; GO:0005975: P:carbohydrate metabolic process; GO:0006006: P:glucose metabolic process; GO:0006096: P:glycolytic process; GO:0080022: P:p…	PF02800;PF00044	AT1G16300
TRINITY_DN36248_c1_g2	DELLA protein GAI1;	1.37714	0.666987	-0.540641	-1.05685	GAI1_VITVI	GO:0005634: C:nucleus; GO:0003712: F:transcription coregulator activity; GO:0009740: P:gibberellic acid mediated signaling pathway	PF12041;PF03514	NA
TRINITY_DN119794_c0_g2	DELLA protein GAIP-B;	1.32908	1.29925	-1.23059	-1.61492	GAIPB_CUCMA	GO:0005634: C:nucleus; GO:0003712: F:transcription coregulator activity; GO:0009740: P:gibberellic acid mediated signaling pathway	PF12041;PF03514	NA
TRINITY_DN73694_c0_g1	L-galactose dehydrogenase;	1.48457	0.803314	-1.22879	-1.0762	GALDH_ARATH	GO:0005829: C:cytosol; GO:0010349: F:L-galactose dehydrogenase activity; GO:0016491: F:oxidoreductase activity; GO:0006012: P:galactose metabolic process; GO:0019853: P:L-ascorbic acid biosynthetic process	PF00248	AT4G33670
TRINITY_DN52426_c0_g1	Galactan beta-1,4-galactosyltransferase GALS1 {ECO:0000305};	1.01185	0.409995	-1.44209	-0.178526	GALS1_ARATH	GO:0005794: C:Golgi apparatus; GO:0000139: C:Golgi membrane; GO:0016021: C:integral component of membrane; GO:0003831: F:beta-N-acetylglucosaminylglycopeptide beta-1,4-galactosyltransferase activity; GO:0042546: P:cell wall biogenesis; GO:0071555: P:cell wall organization; GO:0045489: P:pectin biosynthetic process	PF01697	AT2G33570
TRINITY_DN163628_c0_g2	Transcription factor GAMYB;	0.813681	1.08813	-1.02748	-1.07168	GAMYB_ORYSJ	GO:0005634: C:nucleus; GO:0043565: F:sequence-specific DNA binding; GO:0044212: F:transcription regulatory region DNA binding; GO:0048653: P:anther development; GO:0030154: P:cell differentiation; GO:0009555: P:pollen development; GO:0006355: P:regulation of transcription, DNA-templated	PF00249	NA
TRINITY_DN21325_c1_g1	NADP-dependent glyceraldehyde-3-phosphate dehydrogenase;	0.889383	1.58197	-1.05278	-1.58022	GAPN_NICPL	GO:0005737: C:cytoplasm; GO:0008886: F:glyceraldehyde-3-phosphate dehydrogenase (NADP+) (non-phosphorylating) activity	PF00171	NA
TRINITY_DN21325_c0_g2	NADP-dependent glyceraldehyde-3-phosphate dehydrogenase;	1.48109	2.02638	-1.56318	-1.72405	GAPN_NICPL	GO:0005737: C:cytoplasm; GO:0008886: F:glyceraldehyde-3-phosphate dehydrogenase (NADP+) (non-phosphorylating) activity	PF00171	NA
TRINITY_DN455_c0_g1	Gibberellin-regulated protein 2;	0.91738	-0.0706518	-0.668064	-0.668064	GASA2_ARATH	GO:0005576: C:extracellular region; GO:0009740: P:gibberellic acid mediated signaling pathway	PF02704	AT4G09610
TRINITY_DN10939_c0_g2	Gibberellin-regulated protein 6;	1.48745	-0.332441	-0.85851	-0.85851	GASA6_ARATH	GO:0005576: C:extracellular region; GO:0009740: P:gibberellic acid mediated signaling pathway; GO:0009750: P:response to fructose; GO:0009749: P:response to glucose; GO:0080167: P:response to karrikin; GO:0009744: P:response to sucrose	PF02704	AT1G74670
TRINITY_DN17278_c0_g2	Gibberellin-regulated protein 7;	1.99935	1.67079	-2.53227	-0.820508	GASA7_ARATH	GO:0005576: C:extracellular region; GO:0009740: P:gibberellic acid mediated signaling pathway	PF02704	AT2G14900
TRINITY_DN45613_c0_g2	Gibberellin-regulated protein 14;	2.56112	-0.161762	-0.575004	-1.00958	GASAE_ARATH	GO:0005576: C:extracellular region; GO:0005886: C:plasma membrane; GO:0009740: P:gibberellic acid mediated signaling pathway; GO:2000377: P:regulation of reactive oxygen species metabolic process; GO:0009737: P:response to abscisic acid; GO:0009739: P:response to gibberellin; GO:0009651: P:response to salt stress	PF02704	AT5G14920
TRINITY_DN16084_c0_g5	GABA transporter 1;	0.552768	0.404252	-1.06876	0.141009	GAT1_ARATH	GO:0016021: C:integral component of membrane; GO:0005886: C:plasma membrane; GO:0015171: F:amino acid transmembrane transporter activity; GO:0015185: F:gamma-aminobutyric acid transmembrane transporter activity; GO:0003333: P:amino acid transmembrane transport; GO:0015812: P:gamma-aminobutyric acid transport	PF01490	AT1G08230
TRINITY_DN13008_c0_g3	GATA transcription factor 12 {ECO:0000303|PubMed:15084732};	1.33277	0.835001	-1.01154	-1.36566	GAT12_ARATH	GO:0005634: C:nucleus; GO:0003700: F:DNA-binding transcription factor activity; GO:0043565: F:sequence-specific DNA binding; GO:0008270: F:zinc ion binding; GO:0071555: P:cell wall organization; GO:0007623: P:circadian rhythm; GO:0007275: P:multicellular organism development; GO:0045893: P:positive regulation of transcription, DNA-templated; GO:0009416: P:response to light stimulus; GO:1905177: P…	PF00320	AT5G25830
TRINITY_DN13324_c0_g3	GATA transcription factor 23;	1.52717	1.01152	-0.84391	-1.62035	GAT23_ARATH	GO:0005634: C:nucleus; GO:0003700: F:DNA-binding transcription factor activity; GO:0043565: F:sequence-specific DNA binding; GO:0008270: F:zinc ion binding; GO:0048527: P:lateral root development; GO:0009416: P:response to light stimulus	PF00320	AT5G26930
TRINITY_DN19018_c0_g3	GATA transcription factor 23;	1.74255	1.25298	-1.40264	-1.75677	GAT23_ARATH	GO:0005634: C:nucleus; GO:0003700: F:DNA-binding transcription factor activity; GO:0043565: F:sequence-specific DNA binding; GO:0008270: F:zinc ion binding; GO:0048527: P:lateral root development; GO:0009416: P:response to light stimulus	PF00320	AT5G26930
TRINITY_DN81232_c1_g1	Glutamyl-tRNA(Gln) amidotransferase subunit A, chloroplastic/mitochondrial {ECO:0000255|HAMAP-Rule:MF_03150};	0.992095	1.67031	-1.13596	-2.32752	GATA_SORBI	GO:0009570: C:chloroplast stroma; GO:0030956: C:glutamyl-tRNA(Gln) amidotransferase complex; GO:0005739: C:mitochondrion; GO:0004040: F:amidase activity; GO:0005524: F:ATP binding; GO:0050567: F:glutaminyl-tRNA synthase (glutamine-hydrolyzing) activity; GO:0070681: P:glutaminyl-tRNAGln biosynthesis via transamidation; GO:0032543: P:mitochondrial translation	PF01425	NA
TRINITY_DN3082_c2_g1	GATA transcription factor 1;	1.47249	1.25807	-1.27972	-1.79394	GATA1_ARATH	GO:0005634: C:nucleus; GO:0003700: F:DNA-binding transcription factor activity; GO:0043565: F:sequence-specific DNA binding; GO:0044212: F:transcription regulatory region DNA binding; GO:0008270: F:zinc ion binding; GO:0007623: P:circadian rhythm	PF00320	AT3G24050
TRINITY_DN62886_c1_g1	GATA transcription factor 1;	1.29423	0.968991	-0.841099	-1.99369	GATA1_ARATH	GO:0005634: C:nucleus; GO:0003700: F:DNA-binding transcription factor activity; GO:0043565: F:sequence-specific DNA binding; GO:0044212: F:transcription regulatory region DNA binding; GO:0008270: F:zinc ion binding; GO:0007623: P:circadian rhythm	PF00320	AT3G24050
TRINITY_DN3082_c2_g2	GATA transcription factor 4;	1.19438	1.56845	-2.09168	-0.975482	GATA4_ARATH	GO:0005634: C:nucleus; GO:0003700: F:DNA-binding transcription factor activity; GO:0043565: F:sequence-specific DNA binding; GO:0008270: F:zinc ion binding; GO:0045893: P:positive regulation of transcription, DNA-templated; GO:0009416: P:response to light stimulus	PF00320	AT3G60530
TRINITY_DN102213_c2_g1	GATA transcription factor 4;	3.36476	1.87852	-2.67484	-2.11706	GATA4_ARATH	GO:0005634: C:nucleus; GO:0003700: F:DNA-binding transcription factor activity; GO:0043565: F:sequence-specific DNA binding; GO:0008270: F:zinc ion binding; GO:0045893: P:positive regulation of transcription, DNA-templated; GO:0009416: P:response to light stimulus	PF00320	AT3G60530
TRINITY_DN24287_c5_g1	GATA transcription factor 5;	1.6255	0.390014	-1.33182	-1.08809	GATA5_ARATH	GO:0005634: C:nucleus; GO:0003700: F:DNA-binding transcription factor activity; GO:0043565: F:sequence-specific DNA binding; GO:0008270: F:zinc ion binding; GO:0045893: P:positive regulation of transcription, DNA-templated	PF00320	AT5G66320
TRINITY_DN8471_c1_g2	GATA transcription factor 8;	1.43077	0.728414	-1.50611	-0.233579	GATA8_ARATH	GO:0005634: C:nucleus; GO:0003700: F:DNA-binding transcription factor activity; GO:0043565: F:sequence-specific DNA binding; GO:0008270: F:zinc ion binding; GO:0007623: P:circadian rhythm; GO:0045893: P:positive regulation of transcription, DNA-templated; GO:0009845: P:seed germination	PF00320	AT3G54810
TRINITY_DN24287_c3_g1	GATA transcription factor 9;	1.56972	0.754264	-0.83576	-1.96365	GATA9_ARATH	GO:0005634: C:nucleus; GO:0003700: F:DNA-binding transcription factor activity; GO:0043565: F:sequence-specific DNA binding; GO:0008270: F:zinc ion binding; GO:0007623: P:circadian rhythm; GO:0045893: P:positive regulation of transcription, DNA-templated; GO:0009416: P:response to light stimulus	PF00320	AT4G32890
TRINITY_DN63924_c0_g1	Probable galacturonosyltransferase-like 3;	1.46042	0.822632	-0.836981	-1.44269	GATL3_ARATH	GO:0005794: C:Golgi apparatus; GO:0000139: C:Golgi membrane; GO:0016021: C:integral component of membrane; GO:0047262: F:polygalacturonate 4-alpha-galacturonosyltransferase activity; GO:0071555: P:cell wall organization; GO:0045489: P:pectin biosynthetic process	PF01501	AT1G13250
TRINITY_DN116187_c1_g1	Probable galacturonosyltransferase-like 7;	1.29141	0.825324	-1.16644	-0.965719	GATL7_ARATH	GO:0005794: C:Golgi apparatus; GO:0000139: C:Golgi membrane; GO:0016021: C:integral component of membrane; GO:0047262: F:polygalacturonate 4-alpha-galacturonosyltransferase activity; GO:0071555: P:cell wall organization; GO:0045489: P:pectin biosynthetic process	PF01501	AT3G62660
TRINITY_DN143315_c1_g1	GDSL esterase/lipase At1g29660 {ECO:0000303|PubMed:18819574};	2.90204	2.66741	-4.06136	-3.36447	GDL14_ARATH	GO:0048046: C:apoplast; GO:0005634: C:nucleus; GO:0016788: F:hydrolase activity, acting on ester bonds; GO:0016042: P:lipid catabolic process; GO:0009627: P:systemic acquired resistance	PF00657	AT1G29660
TRINITY_DN172111_c0_g2	GDSL esterase/lipase At1g29670;	2.2709	-0.618899	-1.12581	-1.12581	GDL15_ARATH	GO:0048046: C:apoplast; GO:0005618: C:cell wall; GO:0009507: C:chloroplast; GO:0009534: C:chloroplast thylakoid; GO:0016788: F:hydrolase activity, acting on ester bonds; GO:0016042: P:lipid catabolic process	PF00657	AT1G29670
TRINITY_DN19707_c1_g2	GDSL esterase/lipase At1g09390;	1.20454	0.838643	-0.764759	-0.900498	GDL2_ARATH	GO:0009570: C:chloroplast stroma; GO:0005576: C:extracellular region; GO:0016788: F:hydrolase activity, acting on ester bonds; GO:0016042: P:lipid catabolic process	PF00657	AT1G09390
TRINITY_DN9402_c0_g1	GDSL esterase/lipase At1g09390;	0.508189	0.467012	-0.699704	-0.485579	GDL2_ARATH	GO:0009570: C:chloroplast stroma; GO:0005576: C:extracellular region; GO:0016788: F:hydrolase activity, acting on ester bonds; GO:0016042: P:lipid catabolic process	PF00657	AT1G09390
TRINITY_DN16690_c1_g3	GDSL esterase/lipase At2g27360;	1.26975	1.25436	-1.11476	-0.990052	GDL40_ARATH	GO:0005576: C:extracellular region; GO:0016788: F:hydrolase activity, acting on ester bonds; GO:0016042: P:lipid catabolic process	PF00657	AT2G27360
TRINITY_DN77304_c0_g1	GDSL esterase/lipase At3g26430;	2.64408	0.608043	-1.50599	-1.50599	GDL53_ARATH	GO:0005576: C:extracellular region; GO:0016298: F:lipase activity; GO:0016042: P:lipid catabolic process	PF00657	AT3G26430
TRINITY_DN60112_c0_g1	GDSL esterase/lipase At3g26430;	2.14975	0.776262	-1.52026	-1.43349	GDL53_ARATH	GO:0005576: C:extracellular region; GO:0016298: F:lipase activity; GO:0016042: P:lipid catabolic process	PF00657	AT3G26430
TRINITY_DN77304_c3_g1	GDSL esterase/lipase At3g26430;	2.07262	0.370728	-1.05204	-1.05204	GDL53_ARATH	GO:0005576: C:extracellular region; GO:0016298: F:lipase activity; GO:0016042: P:lipid catabolic process	PF00657	AT3G26430
TRINITY_DN92072_c0_g1	GDSL esterase/lipase At3g48460;	2.62988	1.8349	-2.58215	-2.58215	GDL57_ARATH	GO:0005576: C:extracellular region; GO:0008126: F:acetylesterase activity; GO:0006631: P:fatty acid metabolic process; GO:0016042: P:lipid catabolic process	PF00657	AT3G48460
TRINITY_DN537_c0_g1	GDSL esterase/lipase At1g28570;	0.907274	0.574837	-1.44892	0.312745	GDL6_ARATH	GO:0005576: C:extracellular region; GO:0016788: F:hydrolase activity, acting on ester bonds; GO:0016042: P:lipid catabolic process	PF00657	AT1G28570
TRINITY_DN143315_c3_g1	GDSL esterase/lipase At4g18970;	0.739866	0.497619	-0.663947	-0.663947	GDL65_ARATH	GO:0005576: C:extracellular region; GO:0016788: F:hydrolase activity, acting on ester bonds; GO:0016042: P:lipid catabolic process	PF00657	NA
TRINITY_DN2542_c0_g1	GDSL esterase/lipase At5g03810;	0.998355	-0.520621	-0.547191	-0.380248	GDL72_ARATH	GO:0005576: C:extracellular region; GO:0016298: F:lipase activity; GO:0016042: P:lipid catabolic process	PF00657	AT5G03810
TRINITY_DN61223_c1_g1	GDSL esterase/lipase At5g08460;	2.09798	-0.720661	-0.720661	-0.720661	GDL75_ARATH	GO:0005576: C:extracellular region; GO:0016788: F:hydrolase activity, acting on ester bonds; GO:0016042: P:lipid catabolic process	PF00657	AT5G08460
TRINITY_DN50772_c2_g1	GDSL esterase/lipase At5g08460;	1.44483	-0.474699	-0.474699	-0.474699	GDL75_ARATH	GO:0005576: C:extracellular region; GO:0016788: F:hydrolase activity, acting on ester bonds; GO:0016042: P:lipid catabolic process	PF00657	AT5G08460
TRINITY_DN327830_c0_g2	GDSL esterase/lipase At5g33370;	3.06743	2.33235	-2.4596	-2.95427	GDL79_ARATH	GO:0005576: C:extracellular region; GO:0016788: F:hydrolase activity, acting on ester bonds; GO:0042335: P:cuticle development; GO:0016042: P:lipid catabolic process	PF00657	AT5G33370
TRINITY_DN82689_c0_g3	GDSL esterase/lipase At1g28590;	1.05754	0.579069	-1.2163	-0.964563	GDL8_ARATH	GO:0005576: C:extracellular region; GO:0016788: F:hydrolase activity, acting on ester bonds; GO:0016042: P:lipid catabolic process	PF00657	AT1G28590
TRINITY_DN43891_c2_g1	GDSL esterase/lipase At5g45960;	1.55935	1.50206	-1.82473	-1.71976	GDL86_ARATH	GO:0005576: C:extracellular region; GO:0016788: F:hydrolase activity, acting on ester bonds; GO:0016042: P:lipid catabolic process	PF00657	AT5G45960
TRINITY_DN43891_c4_g1	GDSL esterase/lipase At5g45960;	1.55309	0.471194	-1.84171	-1.0506	GDL86_ARATH	GO:0005576: C:extracellular region; GO:0016788: F:hydrolase activity, acting on ester bonds; GO:0016042: P:lipid catabolic process	PF00657	AT5G45960
TRINITY_DN22826_c0_g2	GDSL esterase/lipase At5g62930;	1.27814	0.633353	-1.00419	-1.00577	GDL88_ARATH	GO:0005829: C:cytosol; GO:0016788: F:hydrolase activity, acting on ester bonds; GO:0016042: P:lipid catabolic process	PF00657	AT5G62930
TRINITY_DN95086_c0_g2	GEM-like protein 1;	1.1299	0.811489	-1.0088	-0.395793	GEML1_ARATH	NA	PF02893	AT1G28200
TRINITY_DN144612_c1_g1	GEM-like protein 6;	0.706842	1.5826	-0.891063	-1.68949	GEML6_ARATH	NA	PF02893	NA
TRINITY_DN16204_c2_g1	Protein GAMETE EXPRESSED 1;	2.31141	2.09096	-1.65832	-2.43406	GEX1_ARATH	GO:0005887: C:integral component of plasma membrane; GO:0005886: C:plasma membrane; GO:0042802: F:identical protein binding; GO:0009793: P:embryo development ending in seed dormancy; GO:0009553: P:embryo sac development; GO:0009555: P:pollen development	NA	AT5G55490
TRINITY_DN1249_c0_g1	Protein GAMETE EXPRESSED 1;	0.729176	0.554018	-0.899484	-0.302589	GEX1_ARATH	GO:0005887: C:integral component of plasma membrane; GO:0005886: C:plasma membrane; GO:0042802: F:identical protein binding; GO:0009793: P:embryo development ending in seed dormancy; GO:0009553: P:embryo sac development; GO:0009555: P:pollen development	NA	AT5G55490
TRINITY_DN2258_c1_g1	Gallate 1-beta-glucosyltransferase {ECO:0000303|PubMed:24412325};	0.647	0.0948142	-0.232802	-0.801823	GGT_QUERO	GO:0047913: F:gallate 1-beta-glucosyltransferase activity	PF00201	NA
TRINITY_DN134858_c1_g1	Probable indole-3-acetic acid-amido synthetase GH3.1;	1.24873	0.732994	-0.999493	-0.148732	GH31_ARATH	GO:0016874: F:ligase activity; GO:0009733: P:response to auxin	PF03321	AT2G14960
TRINITY_DN224631_c1_g1	Probable indole-3-acetic acid-amido synthetase GH3.1;	0.255164	0.434045	-0.8552	-0.8552	GH31_ARATH	GO:0016874: F:ligase activity; GO:0009733: P:response to auxin	PF03321	AT2G14960
TRINITY_DN262370_c0_g1	Probable indole-3-acetic acid-amido synthetase GH3.1;	1.47884	0.488725	-0.827421	-0.827421	GH31_ORYSJ	GO:0016874: F:ligase activity	PF03321	NA
TRINITY_DN50778_c0_g1	Probable indole-3-acetic acid-amido synthetase GH3.1;	1.15216	0.493121	-1.67147	-0.00407498	GH31_ORYSJ	GO:0016874: F:ligase activity	PF03321	NA
TRINITY_DN26052_c1_g3	Indole-3-acetic acid-amido synthetase GH3.10 {ECO:0000305};	1.93829	0.116654	-1.26662	-1.17816	GH310_ARATH	GO:0009507: C:chloroplast; GO:0016874: F:ligase activity; GO:0009416: P:response to light stimulus	PF03321	AT4G03400
TRINITY_DN995_c1_g1	Indole-3-acetic acid-amido synthetase GH3.10 {ECO:0000305};	1.37842	1.26253	-1.81878	-0.76556	GH310_ARATH	GO:0009507: C:chloroplast; GO:0016874: F:ligase activity; GO:0009416: P:response to light stimulus	PF03321	AT4G03400
TRINITY_DN52338_c1_g1	Indole-3-acetic acid-amido synthetase GH3.10 {ECO:0000305};	1.56645	0.336371	-1.24506	-0.64472	GH310_ARATH	GO:0009507: C:chloroplast; GO:0016874: F:ligase activity; GO:0009416: P:response to light stimulus	PF03321	AT4G03400
TRINITY_DN41154_c0_g1	Indole-3-acetic acid-amido synthetase GH3.10 {ECO:0000305};	1.36981	0.696533	-1.36169	-0.585763	GH310_ARATH	GO:0009507: C:chloroplast; GO:0016874: F:ligase activity; GO:0009416: P:response to light stimulus	PF03321	AT4G03400
TRINITY_DN94383_c0_g1	Indole-3-acetic acid-amido synthetase GH3.10 {ECO:0000305};	1.98079	0.867355	-1.47133	-0.861715	GH310_ARATH	GO:0009507: C:chloroplast; GO:0016874: F:ligase activity; GO:0009416: P:response to light stimulus	PF03321	AT4G03400
TRINITY_DN30708_c0_g1	Indole-3-acetic acid-amido synthetase GH3.10 {ECO:0000305};	0.917182	1.30642	-1.9521	-0.286705	GH310_ARATH	GO:0009507: C:chloroplast; GO:0016874: F:ligase activity; GO:0009416: P:response to light stimulus	PF03321	AT4G03400
TRINITY_DN27448_c0_g1	Indole-3-acetic acid-amido synthetase GH3.10 {ECO:0000305};	1.86094	0.275522	-1.23945	-0.654264	GH310_ARATH	GO:0009507: C:chloroplast; GO:0016874: F:ligase activity; GO:0009416: P:response to light stimulus	PF03321	AT4G03400
TRINITY_DN22719_c0_g2	Indole-3-acetic acid-amido synthetase GH3.10 {ECO:0000305};	0.989026	0.26908	-1.01067	-0.300447	GH310_ARATH	GO:0009507: C:chloroplast; GO:0016874: F:ligase activity; GO:0009416: P:response to light stimulus	PF03321	AT4G03400
TRINITY_DN109004_c1_g1	Probable indole-3-acetic acid-amido synthetase GH3.4;	1.13978	0.939811	-0.803619	-0.851004	GH34_ORYSJ	GO:0016874: F:ligase activity	PF03321	NA
TRINITY_DN20342_c1_g1	Indole-3-acetic acid-amido synthetase GH3.6;	1.52309	0.678253	-2.03611	-0.603999	GH36_ARATH	GO:0009507: C:chloroplast; GO:0005737: C:cytoplasm; GO:0010279: F:indole-3-acetic acid amido synthetase activity; GO:0010252: P:auxin homeostasis; GO:0009734: P:auxin-activated signaling pathway; GO:0009733: P:response to auxin; GO:0009826: P:unidimensional cell growth	PF03321	AT5G54510
TRINITY_DN21238_c0_g2	Glycosyl hydrolase 5 family protein {ECO:0000303|PubMed:27237746};	0.850756	-0.023903	-0.490661	-0.490661	GH5FP_CHAOB	GO:0004553: F:hydrolase activity, hydrolyzing O-glycosyl compounds; GO:0005975: P:carbohydrate metabolic process	PF00150	NA
TRINITY_DN204080_c1_g1	Gibberellin receptor GID1 {ECO:0000303|PubMed:16193045};	1.16999	0.716523	-1.38913	-0.20814	GID1_ORYSJ	GO:0005737: C:cytoplasm; GO:0005634: C:nucleus; GO:0010331: F:gibberellin binding; GO:0016787: F:hydrolase activity; GO:0048444: P:floral organ morphogenesis; GO:0009740: P:gibberellic acid mediated signaling pathway; GO:0009939: P:positive regulation of gibberellic acid mediated signaling pathway; GO:0010325: P:raffinose family oligosaccharide biosynthetic process	PF07859	NA
TRINITY_DN17385_c1_g1	Gibberellin receptor GID1A;	1.13169	-0.0212732	0.238769	-0.824488	GID1A_ARATH	GO:0005737: C:cytoplasm; GO:0005634: C:nucleus; GO:0010331: F:gibberellin binding; GO:0016787: F:hydrolase activity; GO:0048444: P:floral organ morphogenesis; GO:0048530: P:fruit morphogenesis; GO:0010476: P:gibberellin mediated signaling pathway; GO:1905516: P:positive regulation of fertilization; GO:0009939: P:positive regulation of gibberellic acid mediated signaling pathway; GO:0010325: P:raf…	PF07859	AT3G05120
TRINITY_DN19542_c0_g2	F-box protein GID2;	1.01958	0.976721	-1.00629	-1.11273	GID2_ORYSJ	GO:0005737: C:cytoplasm; GO:0005634: C:nucleus; GO:0019005: C:SCF ubiquitin ligase complex; GO:0004842: F:ubiquitin-protein transferase activity; GO:0009740: P:gibberellic acid mediated signaling pathway; GO:0010265: P:SCF complex assembly; GO:0031146: P:SCF-dependent proteasomal ubiquitin-dependent protein catabolic process	PF00646	NA
TRINITY_DN121830_c0_g1	Protein GID8 homolog {ECO:0000305};	1.43708	1.1526	-1.42426	-1.06256	GID8_ARATH	GO:0005737: C:cytoplasm	PF10607;PF08513	AT1G61150
TRINITY_DN63024_c1_g1	Protein GRAVITROPIC IN THE LIGHT 1 {ECO:0000303|PubMed:16640600};	1.169	1.13091	-1.21705	-1.18434	GIL1_ARATH	GO:0009959: P:negative gravitropism; GO:0009639: P:response to red or far red light	PF04859	AT5G58960
TRINITY_DN77464_c1_g1	Protein GRAVITROPIC IN THE LIGHT 1 {ECO:0000303|PubMed:16640600};	1.53012	1.15234	-1.88103	-1.00283	GIL1_ARATH	GO:0009959: P:negative gravitropism; GO:0009639: P:response to red or far red light	PF04859	AT5G58960
TRINITY_DN126650_c2_g1	Protein GRAVITROPIC IN THE LIGHT 1 {ECO:0000303|PubMed:16640600};	1.21907	0.835402	-1.31102	-0.920226	GIL1_ARATH	GO:0009959: P:negative gravitropism; GO:0009639: P:response to red or far red light	PF04859	AT5G58960
TRINITY_DN99772_c0_g1	Protein GRAVITROPIC IN THE LIGHT 1 {ECO:0000303|PubMed:16640600};	1.49336	0.418661	-1.06883	-0.653067	GIL1_ARATH	GO:0009959: P:negative gravitropism; GO:0009639: P:response to red or far red light	PF04859	AT5G58960
TRINITY_DN2466_c7_g1	Protein GRAVITROPIC IN THE LIGHT 1 {ECO:0000303|PubMed:16640600};	1.15904	1.01591	-0.98269	-0.43736	GIL1_ARATH	GO:0009959: P:negative gravitropism; GO:0009639: P:response to red or far red light	PF04859	AT5G58960
TRINITY_DN63024_c2_g1	Protein GRAVITROPIC IN THE LIGHT 1 {ECO:0000303|PubMed:16640600};	1.01864	0.873937	-0.761326	-1.27532	GIL1_ARATH	GO:0009959: P:negative gravitropism; GO:0009639: P:response to red or far red light	PF04859	AT5G58960
TRINITY_DN286317_c0_g1	Protein GRAVITROPIC IN THE LIGHT 1 {ECO:0000303|PubMed:16640600};	0.536519	-0.034379	-1.10259	0.00319619	GIL1_ARATH	GO:0009959: P:negative gravitropism; GO:0009639: P:response to red or far red light	PF04859	AT5G58960
TRINITY_DN3630_c1_g1	Protein GRAVITROPIC IN THE LIGHT 1 {ECO:0000303|PubMed:16640600};	1.53457	1.31776	-2.52568	-0.377767	GIL1_ARATH	GO:0009959: P:negative gravitropism; GO:0009639: P:response to red or far red light	PF04859	AT5G58960
TRINITY_DN82435_c1_g2	Germin-like protein 8-14;	0.79587	2.37288	-1.37307	-1.76044	GL814_ORYSJ	GO:0048046: C:apoplast; GO:0005618: C:cell wall; GO:0030145: F:manganese ion binding; GO:0045735: F:nutrient reservoir activity	PF00190	NA
TRINITY_DN329069_c0_g1	1,4-alpha-glucan-branching enzyme 3, chloroplastic/amyloplastic;	1.42863	1.41019	-1.47421	-1.47421	GLGB3_ARATH	GO:0009501: C:amyloplast; GO:0009507: C:chloroplast; GO:0009570: C:chloroplast stroma; GO:0009536: C:plastid; GO:0003844: F:1,4-alpha-glucan branching enzyme activity; GO:0102752: F:1,4-alpha-glucan branching enzyme activity (using a glucosylated glycogenin as primer for glycogen synthesis); GO:0043169: F:cation binding; GO:0005975: P:carbohydrate metabolic process; GO:0005978: P:glycogen biosynt…	PF00128;PF02806	AT3G20440
TRINITY_DN49765_c2_g1	Glucose-1-phosphate adenylyltransferase large subunit 2, chloroplastic/amyloplastic;	1.75803	1.7299	-1.13536	-1.16503	GLGL2_SOLTU	GO:0009501: C:amyloplast; GO:0009507: C:chloroplast; GO:0005524: F:ATP binding; GO:0008878: F:glucose-1-phosphate adenylyltransferase activity; GO:0005978: P:glycogen biosynthetic process; GO:0019252: P:starch biosynthetic process	PF00483	NA
TRINITY_DN18634_c2_g1	Probable transcription factor GLK1;	1.41846	0.865468	-1.8341	-1.31154	GLK1_ORYSJ	GO:0005634: C:nucleus; GO:0003700: F:DNA-binding transcription factor activity; GO:0044212: F:transcription regulatory region DNA binding; GO:0010638: P:positive regulation of organelle organization; GO:0045893: P:positive regulation of transcription, DNA-templated	PF00249	NA
TRINITY_DN34806_c0_g1	Very-long-chain aldehyde decarbonylase GL1-5 {ECO:0000305};	0.767759	0.919848	-0.986273	-0.986273	GLO15_ORYSJ	GO:0005783: C:endoplasmic reticulum; GO:0005789: C:endoplasmic reticulum membrane; GO:0043668: C:exine; GO:0016021: C:integral component of membrane; GO:1990465: F:aldehyde oxygenase (deformylating) activity; GO:0005506: F:iron ion binding; GO:0009924: F:octadecanal decarbonylase activity; GO:0000170: F:sphingosine hydroxylase activity; GO:0048653: P:anther development; GO:0048658: P:anther wall …	PF04116;PF12076	NA
TRINITY_DN187520_c0_g1	Aldehyde oxidase GLOX {ECO:0000305};	0.589107	-0.302312	-0.302312	-0.302312	GLOX_VITPS	GO:0005618: C:cell wall; GO:0005615: C:extracellular space; GO:0004031: F:aldehyde oxidase activity; GO:0102797: F:geranial:oxygen oxidoreductase activity; GO:0102798: F:heptaldehyde:oxygen oxidoreductase activity; GO:0050832: P:defense response to fungus; cd02851: E_set_GO_C; IPR015202: GO-like_E_set.	PF09118;PF07250	NA
TRINITY_DN10206_c1_g2	Aldehyde oxidase GLOX1 {ECO:0000305};	2.23216	1.06796	-1.91675	-1.91543	GLOX1_ARATH	GO:0005576: C:extracellular region; GO:0004031: F:aldehyde oxidase activity; GO:0102797: F:geranial:oxygen oxidoreductase activity; GO:0102798: F:heptaldehyde:oxygen oxidoreductase activity; GO:0007275: P:multicellular organism development; cd02851: E_set_GO_C; IPR015202: GO-like_E_set.	PF09118;PF07250	AT1G67290
TRINITY_DN8072_c0_g1	Aldehyde oxidase GLOX1 {ECO:0000305};	0.890766	0.558388	-0.543262	-0.543262	GLOX1_ARATH	GO:0005576: C:extracellular region; GO:0004031: F:aldehyde oxidase activity; GO:0102797: F:geranial:oxygen oxidoreductase activity; GO:0102798: F:heptaldehyde:oxygen oxidoreductase activity; GO:0007275: P:multicellular organism development; cd02851: E_set_GO_C; IPR015202: GO-like_E_set.	PF09118;PF07250	AT1G67290
TRINITY_DN161983_c1_g1	Germin-like protein {ECO:0000303|PubMed:23284650};	1.22324	0.880426	-1.01074	-1.25806	GLP1_MORAL	GO:0048046: C:apoplast; GO:0030145: F:manganese ion binding; GO:0045735: F:nutrient reservoir activity; GO:0050832: P:defense response to fungus; GO:0050829: P:defense response to Gram-negative bacterium; GO:0050830: P:defense response to Gram-positive bacterium; GO:0031640: P:killing of cells of other organism	PF00190	NA
TRINITY_DN40278_c0_g1	Putative glycerol-3-phosphate transporter 1;	1.12384	0.874279	-1.43374	-0.917337	GLPT1_ARATH	GO:0016021: C:integral component of membrane; GO:0022857: F:transmembrane transporter activity; GO:0008643: P:carbohydrate transport; GO:0055062: P:phosphate ion homeostasis	PF07690	AT3G47420
TRINITY_DN32895_c1_g2	Putative glycerol-3-phosphate transporter 1;	1.11208	1.14819	-1.77266	-0.537082	GLPT1_ARATH	GO:0016021: C:integral component of membrane; GO:0022857: F:transmembrane transporter activity; GO:0008643: P:carbohydrate transport; GO:0055062: P:phosphate ion homeostasis	PF07690	AT3G47420
TRINITY_DN39313_c0_g3	Crocetin glucosyltransferase 3;	0.806659	0.127899	-0.440195	-0.525619	GLT3_CROSA	GO:0016758: F:transferase activity, transferring hexosyl groups; GO:0016117: P:carotenoid biosynthetic process	PF00201	NA
TRINITY_DN81862_c0_g1	Crocetin glucosyltransferase 3;	0.350551	1.353	-1.05762	-1.05762	GLT3_CROSA	GO:0016758: F:transferase activity, transferring hexosyl groups; GO:0016117: P:carotenoid biosynthetic process	PF00201	NA
TRINITY_DN8711_c2_g1	Lysosomal beta glucosidase;	0.655182	1.27048	-1.16228	-1.2693	GLUA_DICDI	GO:0005764: C:lysosome; GO:0008422: F:beta-glucosidase activity; GO:0102483: F:scopolin beta-glucosidase activity; GO:0009251: P:glucan catabolic process	PF14310;PF00933;PF01915	NA
TRINITY_DN44730_c0_g2	Serine hydroxymethyltransferase 4;	1.22375	0.6304	-1.53048	-0.887337	GLYC4_ARATH	GO:0005829: C:cytosol; GO:0016020: C:membrane; GO:0005886: C:plasma membrane; GO:0009506: C:plasmodesma; GO:0016597: F:amino acid binding; GO:0050897: F:cobalt ion binding; GO:0004372: F:glycine hydroxymethyltransferase activity; GO:0030170: F:pyridoxal phosphate binding; GO:0070905: F:serine binding; GO:0008270: F:zinc ion binding; GO:1904482: P:cellular response to tetrahydrofolate; GO:0007623:…	PF00464	AT4G13930
TRINITY_DN50252_c2_g1	Serine hydroxymethyltransferase 7;	1.07887	0.480131	-1.24157	-1.05275	GLYC7_ARATH	GO:0005737: C:cytoplasm; GO:0005634: C:nucleus; GO:0016597: F:amino acid binding; GO:0050897: F:cobalt ion binding; GO:0004372: F:glycine hydroxymethyltransferase activity; GO:0030170: F:pyridoxal phosphate binding; GO:0070905: F:serine binding; GO:0008270: F:zinc ion binding; GO:1904482: P:cellular response to tetrahydrofolate; GO:0046655: P:folic acid metabolic process; GO:0019264: P:glycine bi…	PF00464	AT1G36370
TRINITY_DN37571_c1_g1	Serine hydroxymethyltransferase, mitochondrial;	1.68726	1.31801	-1.07488	-1.90954	GLYM_SOLTU	GO:0005739: C:mitochondrion; GO:0004372: F:glycine hydroxymethyltransferase activity; GO:0030170: F:pyridoxal phosphate binding; GO:0019264: P:glycine biosynthetic process from serine; GO:0035999: P:tetrahydrofolate interconversion	PF00464	NA
TRINITY_DN556_c1_g1	GDP-mannose 4,6 dehydratase 1;	1.86898	0.742351	-1.80243	-1.26359	GMD1_ARATH	GO:0005737: C:cytoplasm; GO:0008446: F:GDP-mannose 4,6-dehydratase activity; GO:0042351: P:'de novo' GDP-L-fucose biosynthetic process; GO:0019673: P:GDP-mannose metabolic process	PF16363	AT5G66280
TRINITY_DN16483_c3_g1	GDP-mannose 4,6 dehydratase 1;	1.5793	0.664807	-2.07077	-0.463024	GMD1_ARATH	GO:0005737: C:cytoplasm; GO:0008446: F:GDP-mannose 4,6-dehydratase activity; GO:0042351: P:'de novo' GDP-L-fucose biosynthetic process; GO:0019673: P:GDP-mannose metabolic process	PF16363	AT5G66280
TRINITY_DN16483_c1_g1	GDP-mannose 4,6 dehydratase 2;	1.56931	0.604097	-1.87772	-1.04483	GMD2_ARATH	GO:0005737: C:cytoplasm; GO:0005829: C:cytosol; GO:0008446: F:GDP-mannose 4,6-dehydratase activity; GO:0005525: F:GTP binding; GO:0042351: P:'de novo' GDP-L-fucose biosynthetic process; GO:0019673: P:GDP-mannose metabolic process; GO:0009826: P:unidimensional cell growth	PF16363	AT3G51160
TRINITY_DN7718_c1_g1	Probable mannose-1-phosphate guanylyltransferase 2;	1.85366	1.85348	-2.66404	-1.35331	GMPP2_ARATH	GO:0005525: F:GTP binding; GO:0004475: F:mannose-1-phosphate guanylyltransferase activity; GO:0009298: P:GDP-mannose biosynthetic process	PF00132;PF00483	AT3G55590
TRINITY_DN38950_c1_g1	ARF guanine-nucleotide exchange factor GNOM;	1.14822	0.786462	-0.617435	-0.972725	GNOM_ARATH	GO:0005829: C:cytosol; GO:0005768: C:endosome; GO:0010008: C:endosome membrane; GO:0005886: C:plasma membrane; GO:0005086: F:ARF guanyl-nucleotide exchange factor activity; GO:0042802: F:identical protein binding; GO:0042803: F:protein homodimerization activity; GO:0010540: P:basipetal auxin transport; GO:0007155: P:cell adhesion; GO:0071555: P:cell wall organization; GO:0000911: P:cytokinesis by…	PF01369;PF12783	AT1G13980
TRINITY_DN359146_c0_g1	ARF guanine-nucleotide exchange factor GNOM;	1.33071	1.00179	-1.35058	-1.25638	GNOM_ARATH	GO:0005829: C:cytosol; GO:0005768: C:endosome; GO:0010008: C:endosome membrane; GO:0005886: C:plasma membrane; GO:0005086: F:ARF guanyl-nucleotide exchange factor activity; GO:0042802: F:identical protein binding; GO:0042803: F:protein homodimerization activity; GO:0010540: P:basipetal auxin transport; GO:0007155: P:cell adhesion; GO:0071555: P:cell wall organization; GO:0000911: P:cytokinesis by…	PF01369;PF12783	AT1G13980
TRINITY_DN361169_c0_g1	ARF guanine-nucleotide exchange factor GNOM;	1.41068	0.775686	-1.15115	-1.08308	GNOM_ARATH	GO:0005829: C:cytosol; GO:0005768: C:endosome; GO:0010008: C:endosome membrane; GO:0005886: C:plasma membrane; GO:0005086: F:ARF guanyl-nucleotide exchange factor activity; GO:0042802: F:identical protein binding; GO:0042803: F:protein homodimerization activity; GO:0010540: P:basipetal auxin transport; GO:0007155: P:cell adhesion; GO:0071555: P:cell wall organization; GO:0000911: P:cytokinesis by…	PF01369;PF12783	AT1G13980
TRINITY_DN53809_c0_g2	Golgin candidate 2;	1.43509	0.545489	-0.682377	-0.753261	GOGC2_ARATH	GO:0005794: C:Golgi apparatus; GO:0031985: C:Golgi cisterna; GO:0000139: C:Golgi membrane; GO:0016021: C:integral component of membrane; GO:0007030: P:Golgi organization; GO:0000301: P:retrograde transport, vesicle recycling within Golgi	PF09787	AT1G18190
TRINITY_DN72880_c2_g1	Golgin candidate 5;	0.480098	0.123338	-0.909468	0.0233486	GOGC5_ARATH	GO:0005794: C:Golgi apparatus	PF12329;PF12325	NA
TRINITY_DN1683_c0_g1	Glycerol-3-phosphate 2-O-acyltransferase 4;	1.39619	1.37181	-1.08533	-1.76905	GPAT4_ARATH	GO:0016021: C:integral component of membrane; GO:0016020: C:membrane; GO:0090447: F:glycerol-3-phosphate 2-O-acyltransferase activity; GO:0016791: F:phosphatase activity; GO:0102419: F:sn-2-glycerol-3-phosphate omega-OH-C22:0-CoA acyl transferase activity; GO:0010143: P:cutin biosynthetic process; GO:0008654: P:phospholipid biosynthetic process	PF01553	AT1G01610
TRINITY_DN16139_c0_g2	Probable glutathione peroxidase 5;	1.07345	0.639271	-0.191107	-1.14733	GPX5_ARATH	GO:0012505: C:endomembrane system; GO:0005783: C:endoplasmic reticulum; GO:0005886: C:plasma membrane; GO:0004602: F:glutathione peroxidase activity; GO:0004601: F:peroxidase activity; GO:0009793: P:embryo development ending in seed dormancy; GO:0006979: P:response to oxidative stress	PF00255	AT3G63080
TRINITY_DN361486_c0_g1	Protein gamma response 1;	1.27187	0.19157	-0.997464	-0.997464	GR1_ARATH	GO:0005634: C:nucleus; GO:0035861: C:site of double-strand break; GO:0003684: F:damaged DNA binding; GO:0000406: F:double-strand/single-strand DNA junction binding; GO:0003690: F:double-stranded DNA binding; GO:0070336: F:flap-structured DNA binding; GO:0003697: F:single-stranded DNA binding; GO:0000014: F:single-stranded DNA endodeoxyribonuclease activity; GO:0000403: F:Y-form DNA binding; GO:00…	PF08573	AT3G52115
TRINITY_DN64251_c0_g2	Protein gamma response 1;	1.18372	0.417631	-0.765992	-0.971385	GR1_ARATH	GO:0005634: C:nucleus; GO:0035861: C:site of double-strand break; GO:0003684: F:damaged DNA binding; GO:0000406: F:double-strand/single-strand DNA junction binding; GO:0003690: F:double-stranded DNA binding; GO:0070336: F:flap-structured DNA binding; GO:0003697: F:single-stranded DNA binding; GO:0000014: F:single-stranded DNA endodeoxyribonuclease activity; GO:0000403: F:Y-form DNA binding; GO:00…	PF08573	AT3G52115
TRINITY_DN55187_c0_g2	Glycine-rich domain-containing protein 2 {ECO:0000303|PubMed:25653657};	1.2583	0.380212	-1.61601	-0.647717	GRDP2_ARATH	GO:0009734: P:auxin-activated signaling pathway; GO:0071470: P:cellular response to osmotic stress; GO:0010928: P:regulation of auxin mediated signaling pathway; GO:2000028: P:regulation of photoperiodism, flowering	PF07173	AT4G37900
TRINITY_DN11834_c3_g1	Growth-regulating factor 1;	1.95898	-0.176523	-1.11439	-1.07636	GRF1_ORYSJ	GO:0005634: C:nucleus; GO:0005524: F:ATP binding; GO:0032502: P:developmental process; GO:0006355: P:regulation of transcription, DNA-templated; GO:0006351: P:transcription, DNA-templated	PF08880;PF08879	NA
TRINITY_DN45284_c3_g1	Growth-regulating factor 1;	0.86575	-0.493772	-0.493772	-0.493772	GRF1_ORYSJ	GO:0005634: C:nucleus; GO:0005524: F:ATP binding; GO:0032502: P:developmental process; GO:0006355: P:regulation of transcription, DNA-templated; GO:0006351: P:transcription, DNA-templated	PF08880;PF08879	NA
TRINITY_DN26988_c0_g2	Growth-regulating factor 3;	1.60956	0.206087	-1.12791	-0.923769	GRF3_ARATH	GO:0005634: C:nucleus; GO:0005524: F:ATP binding; GO:0043565: F:sequence-specific DNA binding; GO:0044212: F:transcription regulatory region DNA binding; GO:0008285: P:negative regulation of cell population proliferation; GO:0061062: P:regulation of nematode larval development; GO:0006355: P:regulation of transcription, DNA-templated; GO:0009624: P:response to nematode; GO:0048364: P:root develop…	PF08880;PF08879	AT2G36400
TRINITY_DN58259_c0_g3	Growth-regulating factor 4;	2.01133	0.555738	-1.41696	-1.23249	GRF4_ARATH	GO:0005634: C:nucleus; GO:0005524: F:ATP binding; GO:0048366: P:leaf development; GO:0006355: P:regulation of transcription, DNA-templated; GO:0006351: P:transcription, DNA-templated	PF08880;PF08879	AT3G52910
TRINITY_DN144698_c1_g1	Growth-regulating factor 5;	1.6638	0.954398	-1.27764	-1.60579	GRF5_ORYSJ	GO:0005634: C:nucleus; GO:0005524: F:ATP binding; GO:0032502: P:developmental process; GO:0006355: P:regulation of transcription, DNA-templated; GO:0006351: P:transcription, DNA-templated	PF08880;PF08879	NA
TRINITY_DN27692_c2_g1	Growth-regulating factor 6;	1.77199	0.843778	-1.02678	-0.954341	GRF6_ORYSJ	GO:0005634: C:nucleus; GO:0005524: F:ATP binding; GO:0032502: P:developmental process; GO:0006355: P:regulation of transcription, DNA-templated; GO:0006351: P:transcription, DNA-templated	PF08880;PF08879	NA
TRINITY_DN21749_c0_g1	Growth-regulating factor 6;	0.808297	-0.069122	-0.824437	-0.180119	GRF6_ORYSJ	GO:0005634: C:nucleus; GO:0005524: F:ATP binding; GO:0032502: P:developmental process; GO:0006355: P:regulation of transcription, DNA-templated; GO:0006351: P:transcription, DNA-templated	PF08880;PF08879	NA
TRINITY_DN68614_c0_g1	Glutaredoxin-C7;	1.08438	0.528695	-0.975671	-0.624042	GRXC7_ORYSJ	GO:0005737: C:cytoplasm; GO:0009055: F:electron transfer activity; GO:0015035: F:protein disulfide oxidoreductase activity; GO:0045454: P:cell redox homeostasis	PF00462	NA
TRINITY_DN2442_c0_g1	Galactose-specific cell agglutination protein gsf2 {ECO:0000305};	-0.255122	1.42215	-0.942916	-0.601916	GSF2_SCHPO	GO:0031362: C:anchored component of external side of plasma membrane; GO:0098631: F:cell adhesion mediator activity; GO:0098611: P:cell-cell adhesion involved in galactose-specific flocculation	NA	NA
TRINITY_DN28391_c0_g2	Glutamate--cysteine ligase, chloroplastic;	4.37364	-0.492757	-1.99488	-2.04517	GSH1_SOLLC	GO:0009570: C:chloroplast stroma; GO:0005524: F:ATP binding; GO:0004357: F:glutamate-cysteine ligase activity; GO:0052544: P:defense response by callose deposition in cell wall; GO:0009816: P:defense response to bacterium, incompatible interaction; GO:0050832: P:defense response to fungus; GO:0002213: P:defense response to insect; GO:0009908: P:flower development; GO:0019761: P:glucosinolate bios…	PF04107	NA
TRINITY_DN60032_c2_g1	LRR receptor-like serine/threonine-protein kinase GSO1 {ECO:0000303|PubMed:18088309};	2.07524	0.605034	-2.20679	-0.392051	GSO1_ARATH	GO:0048226: C:Casparian strip; GO:0016021: C:integral component of membrane; GO:0005886: C:plasma membrane; GO:0005524: F:ATP binding; GO:0004674: F:protein serine/threonine kinase activity; GO:0071555: P:cell wall organization; GO:0009793: P:embryo development ending in seed dormancy; GO:0035987: P:endodermal cell differentiation; GO:0045184: P:establishment of protein localization; GO:0090558: …	PF00560;PF13855;PF08263;PF00069	AT4G20140
TRINITY_DN106793_c1_g3	LRR receptor-like serine/threonine-protein kinase GSO1 {ECO:0000303|PubMed:18088309};	1.70609	-0.0765534	-1.5625	-0.221648	GSO1_ARATH	GO:0048226: C:Casparian strip; GO:0016021: C:integral component of membrane; GO:0005886: C:plasma membrane; GO:0005524: F:ATP binding; GO:0004674: F:protein serine/threonine kinase activity; GO:0071555: P:cell wall organization; GO:0009793: P:embryo development ending in seed dormancy; GO:0035987: P:endodermal cell differentiation; GO:0045184: P:establishment of protein localization; GO:0090558: …	PF00560;PF13855;PF08263;PF00069	AT4G20140
TRINITY_DN75502_c1_g1	LRR receptor-like serine/threonine-protein kinase GSO1 {ECO:0000303|PubMed:18088309};	1.58865	-0.147167	-0.763798	-0.966772	GSO1_ARATH	GO:0048226: C:Casparian strip; GO:0016021: C:integral component of membrane; GO:0005886: C:plasma membrane; GO:0005524: F:ATP binding; GO:0004674: F:protein serine/threonine kinase activity; GO:0071555: P:cell wall organization; GO:0009793: P:embryo development ending in seed dormancy; GO:0035987: P:endodermal cell differentiation; GO:0045184: P:establishment of protein localization; GO:0090558: …	PF00560;PF13855;PF08263;PF00069	AT4G20140
TRINITY_DN19554_c4_g1	LRR receptor-like serine/threonine-protein kinase GSO1 {ECO:0000303|PubMed:18088309};	1.96074	0.408371	-1.93048	-0.261454	GSO1_ARATH	GO:0048226: C:Casparian strip; GO:0016021: C:integral component of membrane; GO:0005886: C:plasma membrane; GO:0005524: F:ATP binding; GO:0004674: F:protein serine/threonine kinase activity; GO:0071555: P:cell wall organization; GO:0009793: P:embryo development ending in seed dormancy; GO:0035987: P:endodermal cell differentiation; GO:0045184: P:establishment of protein localization; GO:0090558: …	PF00560;PF13855;PF08263;PF00069	AT4G20140
TRINITY_DN60032_c1_g1	LRR receptor-like serine/threonine-protein kinase GSO1 {ECO:0000303|PubMed:18088309};	1.62898	0.522469	-1.62353	-0.724852	GSO1_ARATH	GO:0048226: C:Casparian strip; GO:0016021: C:integral component of membrane; GO:0005886: C:plasma membrane; GO:0005524: F:ATP binding; GO:0004674: F:protein serine/threonine kinase activity; GO:0071555: P:cell wall organization; GO:0009793: P:embryo development ending in seed dormancy; GO:0035987: P:endodermal cell differentiation; GO:0045184: P:establishment of protein localization; GO:0090558: …	PF00560;PF13855;PF08263;PF00069	AT4G20140
TRINITY_DN106793_c1_g2	LRR receptor-like serine/threonine-protein kinase GSO1 {ECO:0000303|PubMed:18088309};	1.73861	1.11806	-2.40634	-0.2441	GSO1_ARATH	GO:0048226: C:Casparian strip; GO:0016021: C:integral component of membrane; GO:0005886: C:plasma membrane; GO:0005524: F:ATP binding; GO:0004674: F:protein serine/threonine kinase activity; GO:0071555: P:cell wall organization; GO:0009793: P:embryo development ending in seed dormancy; GO:0035987: P:endodermal cell differentiation; GO:0045184: P:establishment of protein localization; GO:0090558: …	PF00560;PF13855;PF08263;PF00069	AT4G20140
TRINITY_DN146632_c1_g1	Flavin-containing monooxygenase FMO GS-OX5;	1.35499	2.05083	-1.67067	-1.36003	GSOX5_ARATH	GO:0080107: F:8-methylthiopropyl glucosinolate S-oxygenase activity; GO:0050660: F:flavin adenine dinucleotide binding; GO:0004497: F:monooxygenase activity; GO:0004499: F:N,N-dimethylaniline monooxygenase activity; GO:0050661: F:NADP binding; GO:0019761: P:glucosinolate biosynthetic process	PF00743	AT1G12140
TRINITY_DN21502_c0_g1	Glutathione S-transferase F10;	2.56445	0.751924	-2.52981	-0.327498	GSTFA_ARATH	GO:0048046: C:apoplast; GO:0005618: C:cell wall; GO:0009507: C:chloroplast; GO:0005737: C:cytoplasm; GO:0005829: C:cytosol; GO:0005886: C:plasma membrane; GO:0005773: C:vacuole; GO:0005507: F:copper ion binding; GO:0043295: F:glutathione binding; GO:0004364: F:glutathione transferase activity; GO:0006749: P:glutathione metabolic process; GO:0046686: P:response to cadmium ion; GO:0009414: P:respon…	PF00043;PF02798	AT2G30870
TRINITY_DN8926_c1_g1	Glutathione S-transferase F10;	2.81989	0.647244	-1.5548	-1.70628	GSTFA_ARATH	GO:0048046: C:apoplast; GO:0005618: C:cell wall; GO:0009507: C:chloroplast; GO:0005737: C:cytoplasm; GO:0005829: C:cytosol; GO:0005886: C:plasma membrane; GO:0005773: C:vacuole; GO:0005507: F:copper ion binding; GO:0043295: F:glutathione binding; GO:0004364: F:glutathione transferase activity; GO:0006749: P:glutathione metabolic process; GO:0046686: P:response to cadmium ion; GO:0009414: P:respon…	PF00043;PF02798	AT2G30870
TRINITY_DN11113_c0_g2	Glutathione S-transferase F10;	0.772631	-0.153119	-0.761928	-0.310915	GSTFA_ARATH	GO:0048046: C:apoplast; GO:0005618: C:cell wall; GO:0009507: C:chloroplast; GO:0005737: C:cytoplasm; GO:0005829: C:cytosol; GO:0005886: C:plasma membrane; GO:0005773: C:vacuole; GO:0005507: F:copper ion binding; GO:0043295: F:glutathione binding; GO:0004364: F:glutathione transferase activity; GO:0006749: P:glutathione metabolic process; GO:0046686: P:response to cadmium ion; GO:0009414: P:respon…	PF00043;PF02798	AT2G30870
TRINITY_DN24968_c0_g1	Glutathione S-transferase F11;	0.980702	0.502946	-0.692402	-0.692402	GSTFB_ARATH	GO:0005737: C:cytoplasm; GO:0005829: C:cytosol; GO:0043295: F:glutathione binding; GO:0004364: F:glutathione transferase activity; GO:0006749: P:glutathione metabolic process; GO:0006979: P:response to oxidative stress; GO:0009407: P:toxin catabolic process	PF00043;PF02798	AT3G03190
TRINITY_DN15976_c0_g2	Glutathione S-transferase U7;	2.70499	1.93358	-2.66878	-1.74226	GSTU7_ARATH	GO:0005737: C:cytoplasm; GO:0005829: C:cytosol; GO:0004364: F:glutathione transferase activity; GO:0006749: P:glutathione metabolic process; GO:0009751: P:response to salicylic acid; GO:0009407: P:toxin catabolic process	PF00043;PF02798	AT2G29420
TRINITY_DN187508_c4_g1	Glutathione S-transferase U16;	1.17688	0.693601	-1.10841	-0.44971	GSTUG_ARATH	GO:0005737: C:cytoplasm; GO:0005829: C:cytosol; GO:0004364: F:glutathione transferase activity; GO:0006749: P:glutathione metabolic process; GO:0009407: P:toxin catabolic process	PF00043;PF02798	AT1G59700
TRINITY_DN19664_c0_g1	Glutathione S-transferase U17;	1.182	0.795377	0.504555	-1.59474	GSTUH_ARATH	GO:0009507: C:chloroplast; GO:0005737: C:cytoplasm; GO:0005829: C:cytosol; GO:0004364: F:glutathione transferase activity; GO:0009704: P:de-etiolation; GO:0006749: P:glutathione metabolic process; GO:0048527: P:lateral root development; GO:0080148: P:negative regulation of response to water deprivation; GO:0040008: P:regulation of growth; GO:0060416: P:response to growth hormone; GO:0080167: P:re…	PF00043;PF02798	AT1G10370
TRINITY_DN187641_c0_g2	Beta-glucuronosyltransferase GlcAT14B {ECO:0000305};	1.02104	1.00212	-1.3201	-0.612571	GT14B_ARATH	GO:0000139: C:Golgi membrane; GO:0016021: C:integral component of membrane; GO:0008375: F:acetylglucosaminyltransferase activity; GO:0015020: F:glucuronosyltransferase activity	PF02485	AT5G15050
TRINITY_DN67398_c1_g3	Probable xyloglucan galactosyltransferase GT17 {ECO:0000305};	1.12599	1.50466	-1.84909	-1.22522	GT17_ARATH	GO:0000139: C:Golgi membrane; GO:0016021: C:integral component of membrane; GO:0016757: F:transferase activity, transferring glycosyl groups; GO:0006486: P:protein glycosylation	PF03016	AT1G68470
TRINITY_DN67398_c2_g1	Probable xyloglucan galactosyltransferase GT17 {ECO:0000305};	1.51733	1.87011	-2.13745	-1.25305	GT17_ARATH	GO:0000139: C:Golgi membrane; GO:0016021: C:integral component of membrane; GO:0016757: F:transferase activity, transferring glycosyl groups; GO:0006486: P:protein glycosylation	PF03016	AT1G68470
TRINITY_DN79012_c1_g1	Probable xyloglucan galactosyltransferase GT19 {ECO:0000305};	1.87013	0.887535	-1.68874	-1.68874	GT19_ARATH	GO:0000139: C:Golgi membrane; GO:0016021: C:integral component of membrane; GO:0016757: F:transferase activity, transferring glycosyl groups; GO:0006486: P:protein glycosylation	PF03016	AT4G22580
TRINITY_DN18098_c0_g2	Putative glycosyltransferase 7;	1.32643	0.323986	-0.925713	-0.725769	GT7_ARATH	GO:0005768: C:endosome; GO:0005794: C:Golgi apparatus; GO:0000139: C:Golgi membrane; GO:0016021: C:integral component of membrane; GO:0005802: C:trans-Golgi network; GO:0008378: F:galactosyltransferase activity; GO:0010392: P:galactoglucomannan metabolic process; GO:0051070: P:galactomannan biosynthetic process; GO:0010192: P:mucilage biosynthetic process; GO:0010214: P:seed coat development	PF05637	AT2G22900
TRINITY_DN37979_c0_g1	Trihelix transcription factor GTL1;	0.952733	1.3526	-1.362	-1.32264	GTL1_ARATH	GO:0005634: C:nucleus; GO:0003677: F:DNA binding; GO:0003700: F:DNA-binding transcription factor activity; GO:0043565: F:sequence-specific DNA binding; GO:0042631: P:cellular response to water deprivation; GO:0030308: P:negative regulation of cell growth; GO:0032876: P:negative regulation of DNA endoreduplication; GO:0045892: P:negative regulation of transcription, DNA-templated; GO:0008361: P:re…	NA	AT1G33240
TRINITY_DN75741_c1_g1	Trihelix transcription factor GTL1;	1.46384	1.22393	-1.22232	-1.22232	GTL1_ARATH	GO:0005634: C:nucleus; GO:0003677: F:DNA binding; GO:0003700: F:DNA-binding transcription factor activity; GO:0043565: F:sequence-specific DNA binding; GO:0042631: P:cellular response to water deprivation; GO:0030308: P:negative regulation of cell growth; GO:0032876: P:negative regulation of DNA endoreduplication; GO:0045892: P:negative regulation of transcription, DNA-templated; GO:0008361: P:re…	NA	AT1G33240
TRINITY_DN12985_c3_g1	Trihelix transcription factor GTL1;	1.61518	0.770857	-1.21874	-1.179	GTL1_ARATH	GO:0005634: C:nucleus; GO:0003677: F:DNA binding; GO:0003700: F:DNA-binding transcription factor activity; GO:0043565: F:sequence-specific DNA binding; GO:0042631: P:cellular response to water deprivation; GO:0030308: P:negative regulation of cell growth; GO:0032876: P:negative regulation of DNA endoreduplication; GO:0045892: P:negative regulation of transcription, DNA-templated; GO:0008361: P:re…	NA	AT1G33240
TRINITY_DN3413_c2_g1	Trihelix transcription factor GTL1;	2.12619	1.71416	-2.07693	-1.15549	GTL1_ARATH	GO:0005634: C:nucleus; GO:0003677: F:DNA binding; GO:0003700: F:DNA-binding transcription factor activity; GO:0043565: F:sequence-specific DNA binding; GO:0042631: P:cellular response to water deprivation; GO:0030308: P:negative regulation of cell growth; GO:0032876: P:negative regulation of DNA endoreduplication; GO:0045892: P:negative regulation of transcription, DNA-templated; GO:0008361: P:re…	NA	AT1G33240
TRINITY_DN37979_c4_g1	Trihelix transcription factor GTL1;	2.26876	1.21916	-1.97182	-1.17714	GTL1_ARATH	GO:0005634: C:nucleus; GO:0003677: F:DNA binding; GO:0003700: F:DNA-binding transcription factor activity; GO:0043565: F:sequence-specific DNA binding; GO:0042631: P:cellular response to water deprivation; GO:0030308: P:negative regulation of cell growth; GO:0032876: P:negative regulation of DNA endoreduplication; GO:0045892: P:negative regulation of transcription, DNA-templated; GO:0008361: P:re…	NA	AT1G33240
TRINITY_DN25111_c2_g1	Trihelix transcription factor GTL2;	0.707987	0.888254	-0.767098	-0.767098	GTL2_ARATH	GO:0005634: C:nucleus; GO:0005516: F:calmodulin binding; GO:0003700: F:DNA-binding transcription factor activity; GO:0001158: F:enhancer sequence-specific DNA binding; GO:0043565: F:sequence-specific DNA binding; GO:0045893: P:positive regulation of transcription, DNA-templated; GO:0006355: P:regulation of transcription, DNA-templated	NA	AT5G28300
TRINITY_DN19687_c2_g1	Endoglucanase 16;	1.70573	0.815055	-1.40497	-1.34008	GUN16_ORYSJ	GO:0005576: C:extracellular region; GO:0008810: F:cellulase activity; GO:0071555: P:cell wall organization; GO:0030245: P:cellulose catabolic process	PF00759	NA
TRINITY_DN37410_c0_g2	Endoglucanase 2;	1.15397	1.44807	-2.88372	-0.699761	GUN2_ORYSJ	GO:0005576: C:extracellular region; GO:0030246: F:carbohydrate binding; GO:0008810: F:cellulase activity; GO:0071555: P:cell wall organization; GO:0030245: P:cellulose catabolic process	PF09478;PF00759	NA
TRINITY_DN50637_c0_g2	Endoglucanase 23;	1.39121	-0.524124	-0.524124	-0.524124	GUN23_ORYSJ	GO:0005576: C:extracellular region; GO:0008810: F:cellulase activity; GO:0071555: P:cell wall organization; GO:0030245: P:cellulose catabolic process	PF00759	NA
TRINITY_DN24986_c1_g1	Endoglucanase 6;	1.01227	1.52053	-2.11988	-0.507545	GUN6_ARATH	GO:0005576: C:extracellular region; GO:0030246: F:carbohydrate binding; GO:0008810: F:cellulase activity; GO:0071555: P:cell wall organization; GO:0030245: P:cellulose catabolic process	PF09478;PF00759	AT1G64390
TRINITY_DN52984_c1_g1	Endoglucanase 6;	1.02852	0.516623	-1.07649	-1.07649	GUN6_ARATH	GO:0005576: C:extracellular region; GO:0030246: F:carbohydrate binding; GO:0008810: F:cellulase activity; GO:0071555: P:cell wall organization; GO:0030245: P:cellulose catabolic process	PF09478;PF00759	AT1G64390
TRINITY_DN105057_c0_g3	Endoglucanase 9;	1.87078	0.754389	-0.791911	-1.72876	GUN9_ORYSJ	GO:0016021: C:integral component of membrane; GO:0008810: F:cellulase activity; GO:0071555: P:cell wall organization; GO:0030245: P:cellulose catabolic process	PF00759	NA
TRINITY_DN28834_c0_g3	Endoglucanase 9;	1.16543	0.0187365	-1.30668	-0.855487	GUN9_ORYSJ	GO:0016021: C:integral component of membrane; GO:0008810: F:cellulase activity; GO:0071555: P:cell wall organization; GO:0030245: P:cellulose catabolic process	PF00759	NA
TRINITY_DN68828_c1_g1	Putative UDP-glucuronate:xylan alpha-glucuronosyltransferase 3;	1.53514	1.46767	-1.64872	-1.79495	GUX3_ARATH	GO:0005768: C:endosome; GO:0005794: C:Golgi apparatus; GO:0000139: C:Golgi membrane; GO:0016021: C:integral component of membrane; GO:0005802: C:trans-Golgi network; GO:0015020: F:glucuronosyltransferase activity; GO:0046872: F:metal ion binding; GO:0071555: P:cell wall organization; GO:0009834: P:plant-type secondary cell wall biogenesis; GO:0045492: P:xylan biosynthetic process	PF01501	AT1G77130
TRINITY_DN9968_c0_g2	Histone H1;	1.41312	0.989353	-1.07739	-1.1151	H1_MAIZE	GO:0000786: C:nucleosome; GO:0005634: C:nucleus; GO:0003690: F:double-stranded DNA binding; GO:0031492: F:nucleosomal DNA binding; GO:0030261: P:chromosome condensation; GO:0031936: P:negative regulation of chromatin silencing; GO:0045910: P:negative regulation of DNA recombination; GO:0006334: P:nucleosome assembly; GO:0016584: P:nucleosome positioning; GO:0006355: P:regulation of transcription,…	PF00538	NA
TRINITY_DN10350_c0_g1	Histone H1;	0.978295	0.585069	-0.809084	-0.845544	H1_MAIZE	GO:0000786: C:nucleosome; GO:0005634: C:nucleus; GO:0003690: F:double-stranded DNA binding; GO:0031492: F:nucleosomal DNA binding; GO:0030261: P:chromosome condensation; GO:0031936: P:negative regulation of chromatin silencing; GO:0045910: P:negative regulation of DNA recombination; GO:0006334: P:nucleosome assembly; GO:0016584: P:nucleosome positioning; GO:0006355: P:regulation of transcription,…	PF00538	NA
TRINITY_DN8885_c1_g1	Histone H1;	1.40428	1.10364	-0.388854	-1.28169	H1_SOLPN	GO:0000786: C:nucleosome; GO:0005634: C:nucleus; GO:0003677: F:DNA binding; GO:0006334: P:nucleosome assembly	PF00538	NA
TRINITY_DN8321_c1_g1	Histone H2A;	0.867849	0.280029	-0.847605	-0.847605	H2A_EUPES	GO:0000786: C:nucleosome; GO:0005634: C:nucleus; GO:0003677: F:DNA binding; GO:0046982: F:protein heterodimerization activity	PF00125;PF16211	NA
TRINITY_DN409_c6_g1	Histone H2A;	3.63492	2.35493	-3.25672	-3.65323	H2A_EUPES	GO:0000786: C:nucleosome; GO:0005634: C:nucleus; GO:0003677: F:DNA binding; GO:0046982: F:protein heterodimerization activity	PF00125;PF16211	NA
TRINITY_DN2046_c1_g1	Probable histone H2A.2;	2.3506	1.89966	-1.73666	-2.27141	H2A2_MEDTR	GO:0000786: C:nucleosome; GO:0005634: C:nucleus; GO:0003677: F:DNA binding; GO:0046982: F:protein heterodimerization activity	PF00125;PF16211	NA
TRINITY_DN9557_c3_g1	Probable histone H2A.3;	3.45634	2.32953	-2.83458	-3.88111	H2A3_MEDTR	GO:0000786: C:nucleosome; GO:0005634: C:nucleus; GO:0003677: F:DNA binding; GO:0046982: F:protein heterodimerization activity	PF00125;PF16211	NA
TRINITY_DN8399_c0_g2	Probable histone H2A.6;	0.936317	1.05976	-1.21554	-1.21554	H2A6_ORYSJ	GO:0000790: C:nuclear chromatin; GO:0000786: C:nucleosome; GO:0003677: F:DNA binding; GO:0046982: F:protein heterodimerization activity; GO:0006325: P:chromatin organization	PF00125;PF16211	NA
TRINITY_DN9557_c0_g2	Probable histone H2A.7;	2.09796	1.32499	-2.03173	-1.28814	H2A7_ARATH	GO:0000792: C:heterochromatin; GO:0000790: C:nuclear chromatin; GO:0005730: C:nucleolus; GO:0000786: C:nucleosome; GO:0005721: C:pericentric heterochromatin; GO:0009506: C:plasmodesma; GO:0003682: F:chromatin binding; GO:0003677: F:DNA binding; GO:0046982: F:protein heterodimerization activity; GO:0006325: P:chromatin organization	PF00125;PF16211	AT5G59870
TRINITY_DN28732_c2_g1	Histone H2AX;	1.78372	1.60819	-1.61046	-1.53063	H2AX_PICAB	GO:0000786: C:nucleosome; GO:0005634: C:nucleus; GO:0003677: F:DNA binding; GO:0046982: F:protein heterodimerization activity	PF00125;PF16211	NA
TRINITY_DN925_c0_g2	Histone H2B;	2.23265	1.45807	-2.12875	-1.01595	H2B_GOSHI	GO:0000786: C:nucleosome; GO:0005634: C:nucleus; GO:0003677: F:DNA binding; GO:0046982: F:protein heterodimerization activity	PF00125	NA
TRINITY_DN212019_c0_g1	Histone H2B;	2.26655	1.4865	-1.71466	-1.71466	H2B_GOSHI	GO:0000786: C:nucleosome; GO:0005634: C:nucleus; GO:0003677: F:DNA binding; GO:0046982: F:protein heterodimerization activity	PF00125	NA
TRINITY_DN925_c0_g1	Probable histone H2B.1;	2.71473	1.9874	-2.25459	-1.73135	H2B1_MEDTR	GO:0000786: C:nucleosome; GO:0005634: C:nucleus; GO:0003677: F:DNA binding; GO:0046982: F:protein heterodimerization activity	PF00125	NA
TRINITY_DN12265_c0_g1	Histone H2B.1;	1.25153	0.53297	-1.11779	-1.11779	H2B1_ORYSJ	GO:0000786: C:nucleosome; GO:0005634: C:nucleus; GO:0003677: F:DNA binding; GO:0046982: F:protein heterodimerization activity	PF00125	NA
TRINITY_DN172502_c0_g1	Histone H2B.5;	1.09847	-0.102623	-0.466635	-0.466635	H2B5_WHEAT	GO:0000786: C:nucleosome; GO:0005634: C:nucleus; GO:0003677: F:DNA binding; GO:0046982: F:protein heterodimerization activity	PF00125	NA
TRINITY_DN31832_c0_g3	Histone H3;	3.11173	2.21715	-3.53422	-2.56065	H3_URECA	GO:0000786: C:nucleosome; GO:0005634: C:nucleus; GO:0003677: F:DNA binding; GO:0046982: F:protein heterodimerization activity	PF00125	NA
TRINITY_DN2346_c0_g1	Histone H3;	1.10561	0.958694	-0.969581	-0.969581	H3_VOLCA	GO:0000786: C:nucleosome; GO:0005634: C:nucleus; GO:0003677: F:DNA binding; GO:0046982: F:protein heterodimerization activity	PF00125	NA
TRINITY_DN25685_c0_g2	Histone H3;	2.17894	1.68333	-2.33839	-1.78706	H3_VOLCA	GO:0000786: C:nucleosome; GO:0005634: C:nucleus; GO:0003677: F:DNA binding; GO:0046982: F:protein heterodimerization activity	PF00125	NA
TRINITY_DN17153_c0_g1	Histone H3.2;	1.11355	0.86888	-0.867941	-0.867941	H32_TOBAC	GO:0000786: C:nucleosome; GO:0005634: C:nucleus; GO:0003677: F:DNA binding; GO:0046982: F:protein heterodimerization activity	PF00125	NA
TRINITY_DN261538_c0_g1	Histone H3.2;	2.01441	0.882279	-1.47949	-1.47949	H32_TOBAC	GO:0000786: C:nucleosome; GO:0005634: C:nucleus; GO:0003677: F:DNA binding; GO:0046982: F:protein heterodimerization activity	PF00125	NA
TRINITY_DN2346_c0_g3	Histone H3.2;	3.20761	2.47388	-3.14938	-2.76702	H32_TOBAC	GO:0000786: C:nucleosome; GO:0005634: C:nucleus; GO:0003677: F:DNA binding; GO:0046982: F:protein heterodimerization activity	PF00125	NA
TRINITY_DN55275_c0_g1	Histone H3.2;	2.08956	0.972471	-1.76413	-1.76413	H32_TOBAC	GO:0000786: C:nucleosome; GO:0005634: C:nucleus; GO:0003677: F:DNA binding; GO:0046982: F:protein heterodimerization activity	PF00125	NA
TRINITY_DN19028_c0_g2	Histone H3.2;	3.13626	2.41904	-3.96154	-2.18821	H32_TOBAC	GO:0000786: C:nucleosome; GO:0005634: C:nucleus; GO:0003677: F:DNA binding; GO:0046982: F:protein heterodimerization activity	PF00125	NA
TRINITY_DN4115_c0_g1	Histone H3.2;	2.45185	1.77176	-2.44536	-2.37158	H32_TOBAC	GO:0000786: C:nucleosome; GO:0005634: C:nucleus; GO:0003677: F:DNA binding; GO:0046982: F:protein heterodimerization activity	PF00125	NA
TRINITY_DN51429_c0_g1	Histone H3.2;	1.20684	0.789941	-1.36581	-1.36581	H32_WHEAT	GO:0000786: C:nucleosome; GO:0005634: C:nucleus; GO:0003677: F:DNA binding; GO:0046982: F:protein heterodimerization activity	PF00125	NA
TRINITY_DN2346_c0_g2	Histone H3.2;	1.22212	0.623117	-1.04091	-1.04091	H32_WHEAT	GO:0000786: C:nucleosome; GO:0005634: C:nucleus; GO:0003677: F:DNA binding; GO:0046982: F:protein heterodimerization activity	PF00125	NA
TRINITY_DN2346_c4_g1	Histone H3.2;	2.21949	1.6066	-1.63764	-1.76672	H32_WHEAT	GO:0000786: C:nucleosome; GO:0005634: C:nucleus; GO:0003677: F:DNA binding; GO:0046982: F:protein heterodimerization activity	PF00125	NA
TRINITY_DN262345_c0_g1	Histone H3.2;	1.42093	0.80284	-1.5005	-1.5005	H32_WHEAT	GO:0000786: C:nucleosome; GO:0005634: C:nucleus; GO:0003677: F:DNA binding; GO:0046982: F:protein heterodimerization activity	PF00125	NA
TRINITY_DN51429_c1_g1	Histone H3.2;	0.860348	0.157078	-0.628681	-0.628681	H32_WHEAT	GO:0000786: C:nucleosome; GO:0005634: C:nucleus; GO:0003677: F:DNA binding; GO:0046982: F:protein heterodimerization activity	PF00125	NA
TRINITY_DN311792_c0_g1	Histone H3.2;	0.729206	-0.00441634	-0.378482	-0.378482	H32_WHEAT	GO:0000786: C:nucleosome; GO:0005634: C:nucleus; GO:0003677: F:DNA binding; GO:0046982: F:protein heterodimerization activity	PF00125	NA
TRINITY_DN17306_c1_g1	Histone H3.2;	0.486584	0.491139	-0.852553	-0.852553	H32_WHEAT	GO:0000786: C:nucleosome; GO:0005634: C:nucleus; GO:0003677: F:DNA binding; GO:0046982: F:protein heterodimerization activity	PF00125	NA
TRINITY_DN17306_c0_g2	Histone H3.2;	1.78197	0.845425	-1.36746	-0.958201	H32_WHEAT	GO:0000786: C:nucleosome; GO:0005634: C:nucleus; GO:0003677: F:DNA binding; GO:0046982: F:protein heterodimerization activity	PF00125	NA
TRINITY_DN17306_c0_g3	Histone H3 type 3;	2.87783	2.13815	-2.94064	-2.2568	H33_CHLRE	GO:0000786: C:nucleosome; GO:0005634: C:nucleus; GO:0003677: F:DNA binding; GO:0046982: F:protein heterodimerization activity	PF00125	NA
TRINITY_DN205265_c0_g1	Histone H4;	0.814453	0.162212	-0.508629	-0.508629	H4_SOYBN	GO:0009507: C:chloroplast; GO:0005829: C:cytosol; GO:0005730: C:nucleolus; GO:0000786: C:nucleosome; GO:0005886: C:plasma membrane; GO:0009506: C:plasmodesma; GO:0009579: C:thylakoid; GO:0005774: C:vacuolar membrane; GO:0003677: F:DNA binding; GO:0046982: F:protein heterodimerization activity; GO:0006334: P:nucleosome assembly; GO:0009414: P:response to water deprivation	PF15511	NA
TRINITY_DN8754_c2_g1	Histone H4;	2.87299	2.13964	-2.3376	-1.7993	H4_SOYBN	GO:0009507: C:chloroplast; GO:0005829: C:cytosol; GO:0005730: C:nucleolus; GO:0000786: C:nucleosome; GO:0005886: C:plasma membrane; GO:0009506: C:plasmodesma; GO:0009579: C:thylakoid; GO:0005774: C:vacuolar membrane; GO:0003677: F:DNA binding; GO:0046982: F:protein heterodimerization activity; GO:0006334: P:nucleosome assembly; GO:0009414: P:response to water deprivation	PF15511	NA
TRINITY_DN40845_c0_g2	Histone H4;	2.54132	2.12452	-2.18031	-1.77548	H4_SOYBN	GO:0009507: C:chloroplast; GO:0005829: C:cytosol; GO:0005730: C:nucleolus; GO:0000786: C:nucleosome; GO:0005886: C:plasma membrane; GO:0009506: C:plasmodesma; GO:0009579: C:thylakoid; GO:0005774: C:vacuolar membrane; GO:0003677: F:DNA binding; GO:0046982: F:protein heterodimerization activity; GO:0006334: P:nucleosome assembly; GO:0009414: P:response to water deprivation	PF15511	NA
TRINITY_DN8787_c1_g1	Histone H4;	1.73098	1.02444	-1.38155	-1.17991	H4_SOYBN	GO:0009507: C:chloroplast; GO:0005829: C:cytosol; GO:0005730: C:nucleolus; GO:0000786: C:nucleosome; GO:0005886: C:plasma membrane; GO:0009506: C:plasmodesma; GO:0009579: C:thylakoid; GO:0005774: C:vacuolar membrane; GO:0003677: F:DNA binding; GO:0046982: F:protein heterodimerization activity; GO:0006334: P:nucleosome assembly; GO:0009414: P:response to water deprivation	PF15511	NA
TRINITY_DN7153_c0_g1	Histone H4;	1.46592	0.836884	-1.63976	-0.756918	H4_SOYBN	GO:0009507: C:chloroplast; GO:0005829: C:cytosol; GO:0005730: C:nucleolus; GO:0000786: C:nucleosome; GO:0005886: C:plasma membrane; GO:0009506: C:plasmodesma; GO:0009579: C:thylakoid; GO:0005774: C:vacuolar membrane; GO:0003677: F:DNA binding; GO:0046982: F:protein heterodimerization activity; GO:0006334: P:nucleosome assembly; GO:0009414: P:response to water deprivation	PF15511	NA
TRINITY_DN17792_c0_g1	Histone H4;	1.17987	0.583561	-1.07956	-0.905789	H4_SOYBN	GO:0009507: C:chloroplast; GO:0005829: C:cytosol; GO:0005730: C:nucleolus; GO:0000786: C:nucleosome; GO:0005886: C:plasma membrane; GO:0009506: C:plasmodesma; GO:0009579: C:thylakoid; GO:0005774: C:vacuolar membrane; GO:0003677: F:DNA binding; GO:0046982: F:protein heterodimerization activity; GO:0006334: P:nucleosome assembly; GO:0009414: P:response to water deprivation	PF15511	NA
TRINITY_DN40845_c0_g1	Histone H4;	0.690827	0.176254	-0.55406	-0.55406	H4_SOYBN	GO:0009507: C:chloroplast; GO:0005829: C:cytosol; GO:0005730: C:nucleolus; GO:0000786: C:nucleosome; GO:0005886: C:plasma membrane; GO:0009506: C:plasmodesma; GO:0009579: C:thylakoid; GO:0005774: C:vacuolar membrane; GO:0003677: F:DNA binding; GO:0046982: F:protein heterodimerization activity; GO:0006334: P:nucleosome assembly; GO:0009414: P:response to water deprivation	PF15511	NA
TRINITY_DN33726_c0_g1	Histone H4;	0.759908	0.440313	-0.545187	-0.545187	H4_SOYBN	GO:0009507: C:chloroplast; GO:0005829: C:cytosol; GO:0005730: C:nucleolus; GO:0000786: C:nucleosome; GO:0005886: C:plasma membrane; GO:0009506: C:plasmodesma; GO:0009579: C:thylakoid; GO:0005774: C:vacuolar membrane; GO:0003677: F:DNA binding; GO:0046982: F:protein heterodimerization activity; GO:0006334: P:nucleosome assembly; GO:0009414: P:response to water deprivation	PF15511	NA
TRINITY_DN17067_c0_g1	Histone H4;	1.01378	0.578165	-0.72693	-0.72693	H4_XENTR	GO:0000786: C:nucleosome; GO:0005634: C:nucleus; GO:0003677: F:DNA binding; GO:0046982: F:protein heterodimerization activity; GO:0006352: P:DNA-templated transcription, initiation; GO:0006334: P:nucleosome assembly	PF15511	NA
TRINITY_DN24193_c1_g2	Probable potassium transporter 11 {ECO:0000303|PubMed:12376644};	1.66402	0.841249	-1.29131	-0.523916	HAK11_ORYSJ	GO:0016021: C:integral component of membrane; GO:0016020: C:membrane; GO:0015079: F:potassium ion transmembrane transporter activity; GO:0006813: P:potassium ion transport	PF02705	NA
TRINITY_DN23563_c0_g2	Histone acetyltransferase type B catalytic subunit;	2.14423	1.61524	-2.28799	-1.49306	HAT1_MAIZE	GO:0000781: C:chromosome, telomeric region; GO:0005737: C:cytoplasm; GO:0000790: C:nuclear chromatin; GO:0010485: F:H4 histone acetyltransferase activity; GO:0042393: F:histone binding; GO:0006348: P:chromatin silencing at telomere; GO:0043967: P:histone H4 acetylation	PF10394	NA
TRINITY_DN134263_c0_g2	Casein kinase 1-like protein HD16 {ECO:0000305};	1.22465	1.415	-0.957254	-1.42818	HD16N_ORYSJ	GO:0005737: C:cytoplasm; GO:0005634: C:nucleus; GO:0005524: F:ATP binding; GO:0004674: F:protein serine/threonine kinase activity; GO:0006897: P:endocytosis; GO:0009908: P:flower development; GO:0009740: P:gibberellic acid mediated signaling pathway; GO:0010476: P:gibberellin mediated signaling pathway; GO:0018105: P:peptidyl-serine phosphorylation; GO:0018107: P:peptidyl-threonine phosphorylatio…	PF00069	NA
TRINITY_DN182152_c0_g2	Casein kinase 1-like protein HD16 {ECO:0000305};	1.02301	1.0264	-0.723483	-1.30134	HD16N_ORYSJ	GO:0005737: C:cytoplasm; GO:0005634: C:nucleus; GO:0005524: F:ATP binding; GO:0004674: F:protein serine/threonine kinase activity; GO:0006897: P:endocytosis; GO:0009908: P:flower development; GO:0009740: P:gibberellic acid mediated signaling pathway; GO:0010476: P:gibberellin mediated signaling pathway; GO:0018105: P:peptidyl-serine phosphorylation; GO:0018107: P:peptidyl-threonine phosphorylatio…	PF00069	NA
TRINITY_DN49993_c0_g2	NADP-dependent 7-alpha-hydroxysteroid dehydrogenase;	0.840237	0.610816	0.60112	-1.47734	HDHA_PAESO	GO:0016491: F:oxidoreductase activity; GO:0030573: P:bile acid catabolic process; GO:0016042: P:lipid catabolic process	NA	NA
TRINITY_DN54317_c1_g2	E3 ubiquitin-protein ligase CCNB1IP1 homolog;	0.624708	0.95282	-0.893321	-0.591066	HEI10_ORYSJ	GO:0005712: C:chiasma; GO:0005694: C:chromosome; GO:0046872: F:metal ion binding; GO:0016740: F:transferase activity; GO:0016567: P:protein ubiquitination; GO:0007131: P:reciprocal meiotic recombination; GO:0007129: P:synapsis	PF14634	NA
TRINITY_DN131869_c0_g2	E3 ubiquitin-protein ligase CCNB1IP1 homolog;	1.0948	0.772428	-0.829408	-1.17991	HEI10_ORYSJ	GO:0005712: C:chiasma; GO:0005694: C:chromosome; GO:0046872: F:metal ion binding; GO:0016740: F:transferase activity; GO:0016567: P:protein ubiquitination; GO:0007131: P:reciprocal meiotic recombination; GO:0007129: P:synapsis	PF14634	NA
TRINITY_DN74212_c0_g2	Porphobilinogen deaminase, chloroplastic;	1.42839	1.52807	-1.11258	-2.47199	HEM3_ORYSJ	GO:0009507: C:chloroplast; GO:0005737: C:cytoplasm; GO:0004418: F:hydroxymethylbilane synthase activity; GO:0015995: P:chlorophyll biosynthetic process; GO:0006783: P:heme biosynthetic process; GO:0018160: P:peptidyl-pyrromethane cofactor linkage; GO:0006782: P:protoporphyrinogen IX biosynthetic process	PF01379;PF03900	NA
TRINITY_DN161111_c0_g2	KH domain-containing protein HEN4 {ECO:0000305};	1.7202	1.22769	-1.13925	-1.4986	HEN4_ARATH	GO:0016607: C:nuclear speck; GO:0003723: F:RNA binding; GO:0030154: P:cell differentiation; GO:0048497: P:maintenance of floral organ identity; GO:0006397: P:mRNA processing; GO:0009911: P:positive regulation of flower development	PF00013	NA
TRINITY_DN17932_c0_g1	Heat stress transcription factor A-1d;	1.35463	0.494265	-0.860363	-0.956136	HFA1D_ARATH	GO:0005737: C:cytoplasm; GO:0005634: C:nucleus; GO:0003700: F:DNA-binding transcription factor activity; GO:0000978: F:RNA polymerase II proximal promoter sequence-specific DNA binding; GO:0043565: F:sequence-specific DNA binding; GO:0034605: P:cellular response to heat; GO:0061408: P:positive regulation of transcription from RNA polymerase II promoter in response to heat stress; GO:0009408: P:re…	PF00447	AT1G32330
TRINITY_DN139651_c0_g2	Heat stress transcription factor A-6a;	1.3044	0.190471	-0.87096	-0.87096	HFA6A_ARATH	GO:0005634: C:nucleus; GO:0003700: F:DNA-binding transcription factor activity; GO:0000978: F:RNA polymerase II proximal promoter sequence-specific DNA binding; GO:0043565: F:sequence-specific DNA binding; GO:0034605: P:cellular response to heat; GO:0061408: P:positive regulation of transcription from RNA polymerase II promoter in response to heat stress	PF00447	AT5G43840
TRINITY_DN4853_c1_g1	Heat stress transcription factor B-2b;	0.910001	0.672341	-0.330172	-1.20862	HFB2B_ORYSJ	GO:0005634: C:nucleus; GO:0003700: F:DNA-binding transcription factor activity; GO:0000978: F:RNA polymerase II proximal promoter sequence-specific DNA binding; GO:0043565: F:sequence-specific DNA binding; GO:0034605: P:cellular response to heat; GO:0061408: P:positive regulation of transcription from RNA polymerase II promoter in response to heat stress	PF00447	NA
TRINITY_DN19026_c1_g2	Heat stress transcription factor B-2b;	1.27711	0.691422	-0.78439	-1.18403	HFB2B_ORYSJ	GO:0005634: C:nucleus; GO:0003700: F:DNA-binding transcription factor activity; GO:0000978: F:RNA polymerase II proximal promoter sequence-specific DNA binding; GO:0043565: F:sequence-specific DNA binding; GO:0034605: P:cellular response to heat; GO:0061408: P:positive regulation of transcription from RNA polymerase II promoter in response to heat stress	PF00447	NA
TRINITY_DN43969_c0_g2	Transcription factor HHO2 {ECO:0000305};	0.95588	0.0971273	0.0866933	-1.02637	HHO2_ARATH	GO:0005634: C:nucleus; GO:0003677: F:DNA binding; GO:0003700: F:DNA-binding transcription factor activity; GO:0055062: P:phosphate ion homeostasis; GO:0006355: P:regulation of transcription, DNA-templated; GO:0009737: P:response to abscisic acid	PF00249	AT1G68670
TRINITY_DN14814_c0_g2	Transcription factor HHO5 {ECO:0000305};	1.26627	0.576831	0.128374	-1.30905	HHO5_ARATH	GO:0005829: C:cytosol; GO:0005634: C:nucleus; GO:0003700: F:DNA-binding transcription factor activity; GO:0044212: F:transcription regulatory region DNA binding; GO:0048449: P:floral organ formation; GO:0010629: P:negative regulation of gene expression; GO:0006355: P:regulation of transcription, DNA-templated; GO:0090701: P:specification of plant organ identity	PF00249	AT4G37180
TRINITY_DN355479_c0_g1	Heptahelical transmembrane protein 4;	-0.14252	1.39673	-1.6875	-0.560527	HHP4_ARATH	GO:0016021: C:integral component of membrane; GO:0038023: F:signaling receptor activity; GO:0009725: P:response to hormone; GO:0009744: P:response to sucrose	PF03006	AT4G37680
TRINITY_DN125140_c1_g1	Heptahelical transmembrane protein 4;	0.198016	1.35884	-1.35485	-0.117901	HHP4_ARATH	GO:0016021: C:integral component of membrane; GO:0038023: F:signaling receptor activity; GO:0009725: P:response to hormone; GO:0009744: P:response to sucrose	PF03006	AT4G37680
TRINITY_DN26943_c0_g3	Heavy metal-associated isoprenylated plant protein 20 {ECO:0000303|PubMed:21072340, ECO:0000303|PubMed:23368984};	1.46746	0.484077	-1.18857	-0.611327	HIP20_ARATH	GO:0016020: C:membrane; GO:0046872: F:metal ion binding; GO:0055073: P:cadmium ion homeostasis; GO:0071585: P:detoxification of cadmium ion; GO:0030001: P:metal ion transport	PF00403	AT1G71050
TRINITY_DN156775_c0_g2	Heavy metal-associated isoprenylated plant protein 3 {ECO:0000303|PubMed:21072340, ECO:0000303|PubMed:23368984};	1.72603	-1.08239	0.0313136	-0.525719	HIP3_ARATH	GO:0005737: C:cytoplasm; GO:0005730: C:nucleolus; GO:0005634: C:nucleus; GO:0008270: F:zinc ion binding; GO:0030001: P:metal ion transport; GO:0009910: P:negative regulation of flower development	PF00403	NA
TRINITY_DN6991_c0_g2	Heavy metal-associated isoprenylated plant protein 32 {ECO:0000303|PubMed:21072340, ECO:0000303|PubMed:23368984};	1.12343	0.73484	-1.1429	-0.630931	HIP32_ARATH	GO:0005618: C:cell wall; GO:0046872: F:metal ion binding; GO:0030001: P:metal ion transport	PF00403	AT3G06130
TRINITY_DN77250_c0_g1	Heavy metal-associated isoprenylated plant protein 32 {ECO:0000303|PubMed:21072340, ECO:0000303|PubMed:23368984};	1.93949	1.33977	-1.8064	-1.45477	HIP32_ARATH	GO:0005618: C:cell wall; GO:0046872: F:metal ion binding; GO:0030001: P:metal ion transport	PF00403	AT3G06130
TRINITY_DN56932_c0_g2	Heavy metal-associated isoprenylated plant protein 32 {ECO:0000303|PubMed:21072340, ECO:0000303|PubMed:23368984};	1.80161	0.892662	-2.33892	-0.551909	HIP32_ARATH	GO:0005618: C:cell wall; GO:0046872: F:metal ion binding; GO:0030001: P:metal ion transport	PF00403	AT3G06130
TRINITY_DN50759_c5_g1	Heavy metal-associated isoprenylated plant protein 33 {ECO:0000303|PubMed:21072340, ECO:0000303|PubMed:23368984};	1.18314	1.19829	-1.41713	-1.41713	HIP33_ARATH	GO:0009506: C:plasmodesma; GO:0046872: F:metal ion binding; GO:0030001: P:metal ion transport	PF00403	AT5G19090
TRINITY_DN109095_c0_g2	Heavy metal-associated isoprenylated plant protein 36 {ECO:0000303|PubMed:21072340, ECO:0000303|PubMed:23368984};	0.953586	1.33957	-0.743229	-1.07321	HIP36_ARATH	GO:0046872: F:metal ion binding; GO:0030001: P:metal ion transport	PF00403	AT5G27690
TRINITY_DN29087_c2_g1	Heavy metal-associated isoprenylated plant protein 6 {ECO:0000303|PubMed:21072340, ECO:0000303|PubMed:23368984};	0.99079	-0.444588	-0.204279	-0.222066	HIP6_ARATH	GO:0005886: C:plasma membrane; GO:0046872: F:metal ion binding; GO:0030001: P:metal ion transport	PF00403	AT5G03380
TRINITY_DN9847_c1_g1	Heavy metal-associated isoprenylated plant protein 7 {ECO:0000303|PubMed:21072340, ECO:0000303|PubMed:23368984};	1.20059	0.190836	-0.748014	-0.748014	HIP7_ARATH	GO:0005886: C:plasma membrane; GO:0046914: F:transition metal ion binding; GO:0046916: P:cellular transition metal ion homeostasis; GO:0030001: P:metal ion transport	PF00403	AT5G63530
TRINITY_DN51204_c0_g2	Heavy metal-associated isoprenylated plant protein 7 {ECO:0000303|PubMed:21072340, ECO:0000303|PubMed:23368984};	2.3606	1.50084	-2.26841	-1.99578	HIP7_ARATH	GO:0005886: C:plasma membrane; GO:0046914: F:transition metal ion binding; GO:0046916: P:cellular transition metal ion homeostasis; GO:0030001: P:metal ion transport	PF00403	AT5G63530
TRINITY_DN26513_c1_g1	Heavy metal-associated isoprenylated plant protein 7 {ECO:0000303|PubMed:21072340, ECO:0000303|PubMed:23368984};	1.85037	1.18629	-1.68457	-1.68457	HIP7_ARATH	GO:0005886: C:plasma membrane; GO:0046914: F:transition metal ion binding; GO:0046916: P:cellular transition metal ion homeostasis; GO:0030001: P:metal ion transport	PF00403	AT5G63530
TRINITY_DN27652_c0_g1	Heavy metal-associated isoprenylated plant protein 9 {ECO:0000303|PubMed:21072340, ECO:0000303|PubMed:23368984};	2.46401	1.07839	-1.54529	-2.11963	HIP9_ARATH	GO:0046872: F:metal ion binding; GO:0030001: P:metal ion transport	PF00403	AT5G24580
TRINITY_DN12457_c0_g1	Heavy metal-associated isoprenylated plant protein 9 {ECO:0000303|PubMed:21072340, ECO:0000303|PubMed:23368984};	0.674218	0.452318	-0.856748	0.00740163	HIP9_ARATH	GO:0046872: F:metal ion binding; GO:0030001: P:metal ion transport	PF00403	AT5G24580
TRINITY_DN250397_c0_g1	Protein HIRA;	1.86128	1.05144	-1.77783	-0.997387	HIRA_MAIZE	GO:0000775: C:chromosome, centromeric region; GO:0000417: C:HIR complex; GO:0000790: C:nuclear chromatin; GO:0003714: F:transcription corepressor activity; GO:0030702: P:chromatin silencing at centromere; GO:0006336: P:DNA replication-independent nucleosome assembly; GO:0000070: P:mitotic sister chromatid segregation; GO:0031935: P:regulation of chromatin silencing; GO:0006351: P:transcription, D…	PF07569;PF00400	NA
TRINITY_DN104717_c1_g1	Cyclase;	1.7215	1.2591	-1.22504	-1.78477	HIS4_ARATH	GO:0009507: C:chloroplast; GO:0009570: C:chloroplast stroma; GO:0009536: C:plastid; GO:0004359: F:glutaminase activity; GO:0000107: F:imidazoleglycerol-phosphate synthase activity; GO:0016833: F:oxo-acid-lyase activity; GO:0006541: P:glutamine metabolic process; GO:0000105: P:histidine biosynthetic process	PF00117;PF00977	AT4G26900
TRINITY_DN52452_c1_g1	Imidazoleglycerol-phosphate dehydratase 1, chloroplastic;	1.29946	0.923832	-0.91582	-1.5251	HIS7A_WHEAT	GO:0009507: C:chloroplast; GO:0004424: F:imidazoleglycerol-phosphate dehydratase activity; GO:0046872: F:metal ion binding; GO:0000105: P:histidine biosynthetic process	PF00475	NA
TRINITY_DN57017_c0_g1	Cadmium/zinc-transporting ATPase HMA2 {ECO:0000305};	1.50231	-0.110871	-0.664723	-0.664723	HMA2_ORYSJ	GO:0016021: C:integral component of membrane; GO:0005886: C:plasma membrane; GO:0005524: F:ATP binding; GO:0015086: F:cadmium ion transmembrane transporter activity; GO:0008551: F:cadmium-exporting ATPase activity; GO:0046872: F:metal ion binding; GO:0005385: F:zinc ion transmembrane transporter activity; GO:0016463: F:zinc-exporting ATPase activity	NA	NA
TRINITY_DN8213_c0_g1	Copper-transporting ATPase PAA2, chloroplastic;	1.18735	0.29974	-0.972283	-0.972283	HMA8_ARATH	GO:0009535: C:chloroplast thylakoid membrane; GO:0016021: C:integral component of membrane; GO:0005524: F:ATP binding; GO:0005375: F:copper ion transmembrane transporter activity; GO:0004008: F:copper-exporting ATPase activity; GO:0043682: F:copper-transporting ATPase activity; GO:0046872: F:metal ion binding; GO:0006825: P:copper ion transport	PF00403	AT5G21930
TRINITY_DN44558_c4_g1	Cation-transporting ATPase HMA5 {ECO:0000305};	1.00411	0.555441	-1.07962	-1.07962	HMA9_ORYSJ	GO:0016021: C:integral component of membrane; GO:0005886: C:plasma membrane; GO:0005507: F:copper ion binding; GO:0043682: F:copper-transporting ATPase activity; GO:0000166: F:nucleotide binding; GO:0009636: P:response to toxic substance	PF00403	NA
TRINITY_DN189555_c0_g1	Cation-transporting ATPase HMA5 {ECO:0000305};	1.64319	1.62634	-1.83326	-1.81979	HMA9_ORYSJ	GO:0016021: C:integral component of membrane; GO:0005886: C:plasma membrane; GO:0005507: F:copper ion binding; GO:0043682: F:copper-transporting ATPase activity; GO:0000166: F:nucleotide binding; GO:0009636: P:response to toxic substance	PF00403	NA
TRINITY_DN33835_c2_g1	3-hydroxy-3-methylglutaryl-coenzyme A reductase;	1.23037	0.761067	-2.08236	-0.161058	HMDH_CAMAC	GO:0005789: C:endoplasmic reticulum membrane; GO:0016021: C:integral component of membrane; GO:0004420: F:hydroxymethylglutaryl-CoA reductase (NADPH) activity; GO:0050661: F:NADP binding; GO:0015936: P:coenzyme A metabolic process; GO:0008299: P:isoprenoid biosynthetic process	PF00368	NA
TRINITY_DN14377_c0_g3	3-hydroxy-3-methylglutaryl-coenzyme A reductase;	1.20155	1.16087	-2.54827	0.114654	HMDH_CAMAC	GO:0005789: C:endoplasmic reticulum membrane; GO:0016021: C:integral component of membrane; GO:0004420: F:hydroxymethylglutaryl-CoA reductase (NADPH) activity; GO:0050661: F:NADP binding; GO:0015936: P:coenzyme A metabolic process; GO:0008299: P:isoprenoid biosynthetic process	PF00368	NA
TRINITY_DN17709_c2_g1	3-hydroxy-3-methylglutaryl-coenzyme A reductase 1;	1.0035	1.06716	-1.27102	-0.93787	HMDH1_ARATH	GO:0005783: C:endoplasmic reticulum; GO:0005789: C:endoplasmic reticulum membrane; GO:0016021: C:integral component of membrane; GO:0005778: C:peroxisomal membrane; GO:0004420: F:hydroxymethylglutaryl-CoA reductase (NADPH) activity; GO:0042282: F:hydroxymethylglutaryl-CoA reductase activity; GO:0050661: F:NADP binding; GO:0015936: P:coenzyme A metabolic process; GO:0019287: P:isopentenyl diphosph…	PF00368	AT1G76490
TRINITY_DN44146_c0_g1	3-hydroxy-3-methylglutaryl-coenzyme A reductase 1;	1.75007	1.3898	-2.10103	-1.52088	HMDH1_SOLTU	GO:0005789: C:endoplasmic reticulum membrane; GO:0016021: C:integral component of membrane; GO:0004420: F:hydroxymethylglutaryl-CoA reductase (NADPH) activity; GO:0050661: F:NADP binding; GO:0015936: P:coenzyme A metabolic process; GO:0008299: P:isoprenoid biosynthetic process	PF00368	NA
TRINITY_DN1880_c0_g3	High mobility group B protein 14;	1.24335	0.867853	0.0409735	-1.44529	HMG14_ARATH	GO:0005634: C:nucleus; GO:0003677: F:DNA binding; GO:0003700: F:DNA-binding transcription factor activity	PF00505	AT2G34450
TRINITY_DN1979_c12_g1	High mobility group B protein 3;	0.969875	1.121	-0.759431	-1.2866	HMGB3_ARATH	GO:0000785: C:chromatin; GO:0005829: C:cytosol; GO:0005634: C:nucleus; GO:0003682: F:chromatin binding; GO:0003677: F:DNA binding; GO:0003700: F:DNA-binding transcription factor activity; GO:0030527: F:structural constituent of chromatin; GO:0006333: P:chromatin assembly or disassembly	PF00505	AT1G20696
TRINITY_DN18485_c1_g1	Homeobox-leucine zipper protein HOX1;	0.923743	0.128439	-0.965888	-0.648647	HOX1_ORYSJ	GO:0005634: C:nucleus; GO:0003700: F:DNA-binding transcription factor activity; GO:0043565: F:sequence-specific DNA binding	PF02183;PF04618;PF00046	NA
TRINITY_DN5055_c1_g1	Homeobox-leucine zipper protein HOX20;	0.987974	-0.130073	-0.402694	-0.402694	HOX20_ORYSJ	GO:0005634: C:nucleus; GO:0003700: F:DNA-binding transcription factor activity; GO:0043565: F:sequence-specific DNA binding; GO:0045893: P:positive regulation of transcription, DNA-templated	PF02183;PF00046	NA
TRINITY_DN122777_c0_g1	Homeobox-leucine zipper protein HOX21;	0.702937	0.180827	-1.21698	-0.583777	HOX21_ORYSJ	GO:0005634: C:nucleus; GO:0003700: F:DNA-binding transcription factor activity; GO:0043565: F:sequence-specific DNA binding; GO:0045893: P:positive regulation of transcription, DNA-templated	PF02183;PF00046	NA
TRINITY_DN5956_c1_g1	Homeobox-leucine zipper protein HOX33;	2.13632	0.599993	-1.37889	-1.28094	HOX33_ORYSJ	GO:0005634: C:nucleus; GO:0003677: F:DNA binding; GO:0008289: F:lipid binding	PF00046;PF08670;PF01852	NA
TRINITY_DN19706_c0_g2	Fatty acid hydroperoxide lyase, chloroplastic {ECO:0000303|PubMed:10859201};	1.69822	1.37147	-1.61485	-1.44953	HPL_SOLLC	GO:0009707: C:chloroplast outer membrane; GO:0016021: C:integral component of membrane; GO:0020037: F:heme binding; GO:0005506: F:iron ion binding; GO:0016829: F:lyase activity; GO:0004497: F:monooxygenase activity; GO:0016705: F:oxidoreductase activity, acting on paired donors, with incorporation or reduction of molecular oxygen; GO:0006952: P:defense response; GO:0055114: P:oxidation-reduction …	PF00067	NA
TRINITY_DN80350_c1_g1	4-hydroxyphenylpyruvate dioxygenase;	0.991397	0.668119	-0.730507	-0.828321	HPPD_PLESU	GO:0005737: C:cytoplasm; GO:0003868: F:4-hydroxyphenylpyruvate dioxygenase activity; GO:0046872: F:metal ion binding; GO:0006559: P:L-phenylalanine catabolic process; GO:0006572: P:tyrosine catabolic process	PF00903	NA
TRINITY_DN30900_c0_g1	Hydroxyphenylpyruvate reductase;	0.999859	1.00867	-1.02747	-0.817073	HPPR_PLESU	GO:0047995: F:hydroxyphenylpyruvate reductase activity; GO:0051287: F:NAD binding; GO:0102742: F:R(+)-3,4-dihydroxyphenyllactate:NADP+ oxidoreductase activity; GO:0055114: P:oxidation-reduction process	PF00389;PF02826	NA
TRINITY_DN56829_c0_g1	Glyoxylate/hydroxypyruvate reductase HPR3;	1.4562	1.16637	-1.03161	-2.05362	HPR3_ARATH	GO:0005829: C:cytosol; GO:0030267: F:glyoxylate reductase (NADP) activity; GO:0016618: F:hydroxypyruvate reductase activity; GO:0051287: F:NAD binding; GO:0009854: P:oxidative photosynthetic carbon pathway; GO:0009853: P:photorespiration	PF00389;PF02826	AT1G12550
[truncated: 1,733 more rows]

## Sheet: Window cluster annotation
GeneID	Uniprot	median Pre-perforation log2(FPKM+1)	median Window log2(FPKM+1)	median Mature log2(FPKM+1)	median Imperforate log2(FPKM+1)	Uniprot_species	GO terms	Panther ID	Arabidopsis homolog
[truncated: 263 more rows]

[truncated: 6 more sheets: Mature cluster annottation, Imperforate cluster annotation, Pre-perforation cluster GO enri, Window cluster GO enrichment, Mature cluster GO enrichment, Imperforate cluster GO enrichme]
