# Supplementary material for: RNA-Seq analysis reveals potential regulators of programmed cell death and leaf remodelling in lace plant (Aponogeton madagascariensis)
Source: BMC Plant Biol. 2021 Aug 13;21:375. doi: 10.1186/s12870-021-03066-7 (PMC8361799; doi:10.1186/s12870-021-03066-7)
Supplement: Supplementary file 5 — Additional file 5: Dataset S3. NPCD and PCD cell cluster annotation, median expression values, GO term counts, and GO enrichment results. [file 12870_2021_3066_MOESM5_ESM.xlsx]

## Sheet: Cell types GO term counts
GO category	NPCD cell cluster GO count	PCD cell cluster GO count	NPCD cell cluster GO count (scaled)	PCD cell cluster GO count (scaled)
Chlorophyll biosynthesis	1	0	1	0
Photosystem II	1	3	0.333333	1
Photosystem I	2	3	0.666667	1
ATP synthase	4	0	1	0
Cell wall biosynthesis	1	0	1	0
Cell wall organization	3	1	1	0.333333
Cellulose biosynthesis	1	0	1	0
Lignin biosynthesis	1	0	1	0
Stomata development	1	0	1	0
Cutin biosynthesis	0	2	0	1
Suberin biosynthesis	0	0	0	0
MADS box	0	0	0	0
Homeobox	1	1	1	1
Trihelix	2	0	1	0
GRAS	0	0	0	0
YABBY	0	0	0	0
MYB	2	2	1	1
bHLH	1	0	1	0
Zinc finger	6	6	1	1
C2H2	0	0	0	0
WRKY	6	0	1	0
GATA	0	0	0	0
NAC	0	0	0	0
Auxin response factor	0	0	0	0
Heat shock factor	0	0	0	0
Ethylene response factor	9	1	1	0.111111
Auxin biosynthesis	0	0	0	0
Auxin transport	2	0	1	0
Auxin activated sign. Pathway	2	1	1	0.5
ABA biosynthesis	0	0	0	0
ABA transport	0	0	0	0
BR biosynthesis	0	1	0	1
CK biosynthesis	0	0	0	0
GA biosynthesis	1	0	1	0
Ethylene biosynthesis	0	1	0	1
Ethylene activated sign. Path	11	1	1	0.0909091
Ethylene receptor activity	0	0	0	0
Jasmonate biosynthesis	1	0	1	0
SA biosynthesis	0	0	0	0
SA response	7	3	1	0.428571
PCD	0	0	0	0
PCD regulation	2	1	1	0.5
Pos. reg. of PCD	0	0	0	0
Neg. reg. of PCD	0	0	0	0
Isomerase activity	0	0	0	0
Hydrolase activity	3	4	0.75	1
Oxidoreductase activity	5	1	1	0.2
Lyase activity	0	0	0	0
Flavonoid biosynth.	5	1	1	0.2
Aspartic endopept.	27	2	1	0.0740741
Serine endopept.	1	1	1	1
Metalloprotease endopept.	1	0	1	0
Cysteine endopept.	4	0	1	0
Autophagosome assembly	1	0	1	0
Positive reg. of autophagy	1	0	1	0

## Sheet: NPCD cell cluster annotation
GeneID	Gene	median NPCD log2(FPKM+1)	median PCD log2(FPKM+1)	Uniprot	GO	Panther ID	Arabidopsis homologue
TRINITY_DN187013_c0_g2	3-ketoacyl-CoA synthase 3 {ECO:0000303|PubMed:18465198};	1.2069	-0.364026	KCS3_ARATH	GO:0005783: C:endoplasmic reticulum; GO:0016020: C:membrane; GO:0102336: F:3-oxo-arachidoyl-CoA synthase activity; GO:0102337: F:3-oxo-cerotoyl-CoA synthase activity; GO:0102338: F:3-oxo-lignoceronyl-CoA synthase activity; GO:0102756: F:very-long-chain 3-ketoacyl-CoA synthase activity; GO:0006633: P:fatty acid biosynthetic process; GO:0009409: P:response to cold; GO:0009416: P:response to light s…	PF08541;PF08392	AT1G07720
TRINITY_DN268058_c0_g1	30S ribosomal protein S11, chloroplastic {ECO:0000255|HAMAP-Rule:MF_01310};	1.1191	-1.12897	RR11_TOBAC	GO:0009507: C:chloroplast; GO:0005840: C:ribosome; GO:0019843: F:rRNA binding; GO:0003735: F:structural constituent of ribosome; GO:0006412: P:translation	PF00411	NA
TRINITY_DN51121_c23_g1	30S ribosomal protein S12, chloroplastic;	1.18511	-1.22533	RR12_LOTJA	GO:0009507: C:chloroplast; GO:0015935: C:small ribosomal subunit; GO:0019843: F:rRNA binding; GO:0003735: F:structural constituent of ribosome; GO:0006412: P:translation	PF00164	NA
TRINITY_DN66231_c2_g1	30S ribosomal protein S3, chloroplastic;	1.19064	-0.991266	RR3_PHAAO	GO:0009507: C:chloroplast; GO:0015935: C:small ribosomal subunit; GO:0019843: F:rRNA binding; GO:0003735: F:structural constituent of ribosome; GO:0006412: P:translation	PF00189	NA
TRINITY_DN66231_c4_g1	30S ribosomal protein S3, chloroplastic;	1.27493	-1.17699	RR3_CERDE	GO:0009507: C:chloroplast; GO:0015935: C:small ribosomal subunit; GO:0019843: F:rRNA binding; GO:0003735: F:structural constituent of ribosome; GO:0006412: P:translation	PF00189	NA
TRINITY_DN83208_c0_g1	30S ribosomal protein S4, chloroplastic;	1.2243	-1.4451	RR4_FURFO	GO:0009507: C:chloroplast; GO:0015935: C:small ribosomal subunit; GO:0019843: F:rRNA binding; GO:0003735: F:structural constituent of ribosome; GO:0006412: P:translation	PF00163;PF01479	NA
TRINITY_DN268314_c0_g1	30S ribosomal protein S8, chloroplastic;	1.29936	-1.28267	RR8_CALFG	GO:0009507: C:chloroplast; GO:0005840: C:ribosome; GO:0019843: F:rRNA binding; GO:0003735: F:structural constituent of ribosome; GO:0006412: P:translation	PF00410	NA
TRINITY_DN148394_c0_g1	50S ribosomal protein L16, chloroplastic {ECO:0000255|HAMAP-Rule:MF_01342};	1.31528	-1.31105	RK16_VIGUN	GO:0009507: C:chloroplast; GO:0005840: C:ribosome; GO:0019843: F:rRNA binding; GO:0003735: F:structural constituent of ribosome; GO:0006412: P:translation	PF00252	NA
TRINITY_DN22158_c1_g2	50S ribosomal protein L22, chloroplastic;	0.949166	-0.950746	RK22_LEMMI	GO:0009507: C:chloroplast; GO:0015934: C:large ribosomal subunit; GO:0019843: F:rRNA binding; GO:0003735: F:structural constituent of ribosome; GO:0006412: P:translation	PF00237	NA
TRINITY_DN4753_c0_g1	50S ribosomal protein L3-2, mitochondrial {ECO:0000305};	1.31635	-0.117451	RK3B_ARATH	GO:0009507: C:chloroplast; GO:0005762: C:mitochondrial large ribosomal subunit; GO:0005739: C:mitochondrion; GO:0019843: F:rRNA binding; GO:0003735: F:structural constituent of ribosome; GO:0006412: P:translation	PF00297	AT3G17465
TRINITY_DN62201_c1_g1	50S ribosomal protein L36, chloroplastic {ECO:0000255|HAMAP-Rule:MF_00251};	1.18158	-1.19421	RK36_NYMAL	GO:0009507: C:chloroplast; GO:0005840: C:ribosome; GO:0003735: F:structural constituent of ribosome; GO:0006412: P:translation	PF00444	NA
TRINITY_DN14159_c1_g1	AAA-ATPase ASD, mitochondrial;	1.1529	0.165672	ASD_ARATH	GO:0005783: C:endoplasmic reticulum; GO:0016021: C:integral component of membrane; GO:0031966: C:mitochondrial membrane; GO:0005739: C:mitochondrion; GO:0005524: F:ATP binding; GO:0016887: F:ATPase activity; GO:0010154: P:fruit development; GO:0009737: P:response to abscisic acid; GO:0009409: P:response to cold; GO:0009651: P:response to salt stress; GO:0009414: P:response to water deprivation; G…	PF00004;PF14363	AT5G40010
TRINITY_DN130026_c0_g1	ABC transporter B family member 19;	1.13021	-0.302478	AB19B_ARATH	GO:0016021: C:integral component of membrane; GO:0005886: C:plasma membrane; GO:0005524: F:ATP binding; GO:0042626: F:ATPase activity, coupled to transmembrane movement of substances; GO:0010329: F:auxin efflux transmembrane transporter activity; GO:0010541: P:acropetal auxin transport; GO:0043481: P:anthocyanin accumulation in tissues in response to UV light; GO:0009926: P:auxin polar transport;…	PF00664;PF00005	AT3G28860
TRINITY_DN299679_c0_g2	ABC transporter G family member 8;	1.09329	-0.841955	AB8G_ARATH	GO:0016021: C:integral component of membrane; GO:0005886: C:plasma membrane; GO:0005524: F:ATP binding; GO:0042626: F:ATPase activity, coupled to transmembrane movement of substances; GO:0055085: P:transmembrane transport	PF01061;PF00005	AT5G52860
TRINITY_DN20499_c1_g3	Acetyl-coenzyme A carboxylase carboxyl transferase subunit beta, chloroplastic {ECO:0000255|HAMAP-Rule:MF_01395};	1.43031	-1.43073	ACCD_DRIGR	GO:0009317: C:acetyl-CoA carboxylase complex; GO:0009570: C:chloroplast stroma; GO:0003989: F:acetyl-CoA carboxylase activity; GO:0005524: F:ATP binding; GO:0016743: F:carboxyl- or carbamoyltransferase activity; GO:0008270: F:zinc ion binding; GO:0006633: P:fatty acid biosynthetic process; GO:2001295: P:malonyl-CoA biosynthetic process	PF01039	NA
TRINITY_DN106752_c0_g2	Alpha,alpha-trehalose-phosphate synthase [UDP-forming] 6;	0.915874	0.378093	TPS6_ARATH	GO:0005737: C:cytoplasm; GO:0005829: C:cytosol; GO:0003825: F:alpha,alpha-trehalose-phosphate synthase (UDP-forming) activity; GO:0004805: F:trehalose-phosphatase activity; GO:0005992: P:trehalose biosynthetic process	PF00982;PF02358	AT1G68020
TRINITY_DN252636_c2_g1	Amino acid transporter AVT6E {ECO:0000305};	1.05467	-1.24527	AVT6E_ARATH	GO:0005789: C:endoplasmic reticulum membrane; GO:0016021: C:integral component of membrane; GO:0005774: C:vacuolar membrane; GO:0015171: F:amino acid transmembrane transporter activity; GO:0003333: P:amino acid transmembrane transport	PF01490	AT1G80510
TRINITY_DN39015_c1_g1	Ankyrin repeat domain-containing protein 13C;	1.22486	-0.320053	AN13C_DANRE	GO:0005783: C:endoplasmic reticulum; GO:0005789: C:endoplasmic reticulum membrane; GO:0005102: F:signaling receptor binding; GO:0006621: P:protein retention in ER lumen; GO:0010869: P:regulation of receptor biosynthetic process	PF12796;PF11904	NA
TRINITY_DN14431_c2_g1	Anthocyanidin 3-O-glucosyltransferase;	1.87097	-0.689604	UFOG_PETHY	GO:0047213: F:anthocyanidin 3-O-glucosyltransferase activity; GO:0009718: P:anthocyanin-containing compound biosynthetic process	PF00201	NA
TRINITY_DN49755_c4_g1	Anthocyanidin reductase ((2S)-flavan-3-ol-forming) {ECO:0000250|UniProtKB:Q5FB34};	1.26005	-1.12344	ANRPN_VITVI	GO:0033729: F:anthocyanidin reductase activity; GO:0050662: F:coenzyme binding; GO:0016491: F:oxidoreductase activity; GO:0016616: F:oxidoreductase activity, acting on the CH-OH group of donors, NAD or NADP as acceptor; GO:0009813: P:flavonoid biosynthetic process	PF01370	NA
TRINITY_DN80150_c3_g1	Anthocyanidin reductase ((2S)-flavan-3-ol-forming) {ECO:0000250|UniProtKB:Q5FB34};	1.36368	-1.3091	ANRPN_VITVI	GO:0033729: F:anthocyanidin reductase activity; GO:0050662: F:coenzyme binding; GO:0016491: F:oxidoreductase activity; GO:0016616: F:oxidoreductase activity, acting on the CH-OH group of donors, NAD or NADP as acceptor; GO:0009813: P:flavonoid biosynthetic process	PF01370	NA
TRINITY_DN49755_c2_g1	Anthocyanidin reductase;	1.55875	-1.3157	BAN_ARATH	GO:0033729: F:anthocyanidin reductase activity; GO:0050662: F:coenzyme binding; GO:0016491: F:oxidoreductase activity; GO:0016616: F:oxidoreductase activity, acting on the CH-OH group of donors, NAD or NADP as acceptor; GO:0009813: P:flavonoid biosynthetic process; GO:0009964: P:negative regulation of flavonoid biosynthetic process	PF01370	AT1G61720
TRINITY_DN62121_c0_g1	Anthocyanin regulatory C1 protein;	0.847947	-0.942892	MYBC_MAIZE	GO:0005634: C:nucleus; GO:0043565: F:sequence-specific DNA binding; GO:0044212: F:transcription regulatory region DNA binding; GO:0030154: P:cell differentiation	PF00249	NA
TRINITY_DN159142_c1_g1	Aquaporin TIP4-4;	0.988777	-1.17475	TIP44_MAIZE	GO:0016021: C:integral component of membrane; GO:0005774: C:vacuolar membrane; GO:0015250: F:water channel activity; GO:0015840: P:urea transport	PF00230	NA
TRINITY_DN14841_c0_g2	Asparagine synthetase [glutamine-hydrolyzing];	1.28143	-0.911837	ASNS_SANAU	GO:0004066: F:asparagine synthase (glutamine-hydrolyzing) activity; GO:0005524: F:ATP binding; GO:0006541: P:glutamine metabolic process; GO:0070981: P:L-asparagine biosynthetic process	PF00733;PF13537	NA
TRINITY_DN133603_c0_g2	Aspartyl protease AED3 {ECO:0000303|PubMed:24755512};	1.59928	-0.66785	AED3_ARATH	GO:0048046: C:apoplast; GO:0005618: C:cell wall; GO:0009505: C:plant-type cell wall; GO:0004190: F:aspartic-type endopeptidase activity; GO:0000166: F:nucleotide binding; GO:0030163: P:protein catabolic process; GO:0006508: P:proteolysis; GO:0043067: P:regulation of programmed cell death; GO:0009627: P:systemic acquired resistance	PF14541;PF14543	AT1G09750
TRINITY_DN133603_c2_g1	Aspartyl protease AED3 {ECO:0000303|PubMed:24755512};	1.45653	-0.715764	AED3_ARATH	GO:0048046: C:apoplast; GO:0005618: C:cell wall; GO:0009505: C:plant-type cell wall; GO:0004190: F:aspartic-type endopeptidase activity; GO:0000166: F:nucleotide binding; GO:0030163: P:protein catabolic process; GO:0006508: P:proteolysis; GO:0043067: P:regulation of programmed cell death; GO:0009627: P:systemic acquired resistance	PF14541;PF14543	AT1G09750
TRINITY_DN19759_c2_g1	AT-hook motif nuclear-localized protein 22 {ECO:0000312|EMBL:FAA00293.1};	2.01049	-1.48766	AHL22_ARATH	GO:0005634: C:nucleus; GO:0003680: F:AT DNA binding; GO:0003700: F:DNA-binding transcription factor activity; GO:0042826: F:histone deacetylase binding; GO:0043621: F:protein self-association; GO:0009908: P:flower development; GO:0009640: P:photomorphogenesis; GO:0009647: P:skotomorphogenesis; GO:0010228: P:vegetative to reproductive phase transition of meristem	PF03479	AT2G45430
TRINITY_DN37841_c2_g3	ATP synthase subunit a;	0.867229	-0.865827	ATP6_OENBE	GO:0016021: C:integral component of membrane; GO:0005743: C:mitochondrial inner membrane; GO:0045263: C:proton-transporting ATP synthase complex, coupling factor F(o); GO:0015078: F:proton transmembrane transporter activity; GO:0015986: P:ATP synthesis coupled proton transport	PF00119	NA
TRINITY_DN65091_c0_g1	ATP synthase subunit b, chloroplastic {ECO:0000255|HAMAP-Rule:MF_01398};	1.26841	-0.970834	ATPF_TOBAC	GO:0009535: C:chloroplast thylakoid membrane; GO:0016021: C:integral component of membrane; GO:0045263: C:proton-transporting ATP synthase complex, coupling factor F(o); GO:0005524: F:ATP binding; GO:0046933: F:proton-transporting ATP synthase activity, rotational mechanism; GO:0015986: P:ATP synthesis coupled proton transport	PF00430	NA
TRINITY_DN81559_c0_g1	ATP synthase subunit b, chloroplastic {ECO:0000255|HAMAP-Rule:MF_01398};	0.994748	-0.731501	ATPF_NYMAL	GO:0009535: C:chloroplast thylakoid membrane; GO:0016021: C:integral component of membrane; GO:0045263: C:proton-transporting ATP synthase complex, coupling factor F(o); GO:0046933: F:proton-transporting ATP synthase activity, rotational mechanism; GO:0015986: P:ATP synthesis coupled proton transport	PF00430	NA
TRINITY_DN65091_c2_g1	ATP synthase subunit b, chloroplastic {ECO:0000255|HAMAP-Rule:MF_01398};	1.39457	-1.45781	ATPF_TOBAC	GO:0009535: C:chloroplast thylakoid membrane; GO:0016021: C:integral component of membrane; GO:0045263: C:proton-transporting ATP synthase complex, coupling factor F(o); GO:0005524: F:ATP binding; GO:0046933: F:proton-transporting ATP synthase activity, rotational mechanism; GO:0015986: P:ATP synthesis coupled proton transport	PF00430	NA
TRINITY_DN153198_c0_g1	BAG family molecular chaperone regulator 5, mitochondrial;	1.25749	-1.40263	BAG5_ARATH	GO:0005739: C:mitochondrion; GO:0009506: C:plasmodesma; GO:0005516: F:calmodulin binding; GO:0051087: F:chaperone binding; GO:0006457: P:protein folding	PF02179	AT1G12060
TRINITY_DN26263_c1_g1	Basic 7S globulin 2 low kDa subunit;	1.20079	-0.369106	7SBG2_SOYBN	GO:0004190: F:aspartic-type endopeptidase activity; GO:0045735: F:nutrient reservoir activity; GO:0030163: P:protein catabolic process; GO:0006508: P:proteolysis	PF14541;PF14543	NA
TRINITY_DN18593_c0_g4	Basic 7S globulin low kDa subunit;	1.35626	-0.719678	7SB1_SOYBN	GO:0004190: F:aspartic-type endopeptidase activity; GO:0042802: F:identical protein binding; GO:0045735: F:nutrient reservoir activity; GO:0030163: P:protein catabolic process; GO:0006508: P:proteolysis	PF14541;PF14543	NA
TRINITY_DN79659_c4_g1	Beta-1,2-xylosyltransferase XYXT1 {ECO:0000305};	1.29513	-1.13085	XYXT1_ORYSJ	GO:0000139: C:Golgi membrane; GO:0016021: C:integral component of membrane; GO:0035252: F:UDP-xylosyltransferase activity; GO:0009664: P:plant-type cell wall organization	PF04577	NA
TRINITY_DN26642_c1_g1	Beta-D-xylosidase 1;	0.762723	-0.216305	BXL1_ARATH	GO:0048046: C:apoplast; GO:0009505: C:plant-type cell wall; GO:0046556: F:alpha-L-arabinofuranosidase activity; GO:0009044: F:xylan 1,4-beta-xylosidase activity; GO:0031222: P:arabinan catabolic process; GO:0010214: P:seed coat development; GO:0045493: P:xylan catabolic process	PF14310;PF00933;PF01915	AT5G49360
TRINITY_DN171110_c0_g1	Beta-glucosidase 8;	2.29669	-0.545208	BGL08_ORYSJ	GO:0033907: F:beta-D-fucosidase activity; GO:0004565: F:beta-galactosidase activity; GO:0080083: F:beta-gentiobiose beta-glucosidase activity; GO:0008422: F:beta-glucosidase activity; GO:0047701: F:beta-L-arabinosidase activity; GO:0004567: F:beta-mannosidase activity; GO:0080079: F:cellobiose glucosidase activity; GO:0004338: F:glucan exo-1,3-beta-glucosidase activity; GO:0102483: F:scopolin bet…	PF00232	NA
TRINITY_DN294543_c2_g1	Bifunctional bis(5'-adenosyl)-triphosphatase/adenylylsulfatase FHIT {ECO:0000305|PubMed:18694747};	1.53056	-1.06092	FHIT_ARATH	GO:0005829: C:cytosol; GO:0043530: F:adenosine 5'-monophosphoramidase activity; GO:0047627: F:adenylylsulfatase activity; GO:0047710: F:bis(5'-adenosyl)-triphosphatase activity; GO:0000166: F:nucleotide binding	PF01230	AT5G58240
TRINITY_DN55279_c3_g1	Caffeoylshikimate esterase;	1.42189	-0.0681985	CSE_ARATH	GO:0005783: C:endoplasmic reticulum; GO:0005794: C:Golgi apparatus; GO:0016020: C:membrane; GO:0005886: C:plasma membrane; GO:0009506: C:plasmodesma; GO:0003846: F:2-acylglycerol O-acyltransferase activity; GO:0090430: F:caffeoyl-CoA: alcohol caffeoyl transferase activity; GO:0016787: F:hydrolase activity; GO:0004622: F:lysophospholipase activity; GO:0009809: P:lignin biosynthetic process; GO:004…	PF12146	AT1G52760
TRINITY_DN30347_c6_g1	Calcium-binding protein CML38;	1.60465	-0.955594	CML38_ARATH	GO:0005886: C:plasma membrane; GO:0005509: F:calcium ion binding; GO:0009611: P:response to wounding	PF13833	AT1G76650
TRINITY_DN27692_c1_g2	Cation/calcium exchanger 1;	0.956904	-0.742758	CCX1_ARATH	GO:0016021: C:integral component of membrane; GO:0005774: C:vacuolar membrane; GO:0015297: F:antiporter activity; GO:0006813: P:potassium ion transport; GO:0006814: P:sodium ion transport	PF01699	AT5G17860
TRINITY_DN27692_c3_g1	Cation/calcium exchanger 1;	1.05228	-1.04783	CCX1_ARATH	GO:0016021: C:integral component of membrane; GO:0005774: C:vacuolar membrane; GO:0015297: F:antiporter activity; GO:0006813: P:potassium ion transport; GO:0006814: P:sodium ion transport	PF01699	AT5G17860
TRINITY_DN161739_c0_g1	CBL-interacting protein kinase 5;	1.55264	-1.17575	CIPK5_ORYSJ	GO:0005524: F:ATP binding; GO:0004674: F:protein serine/threonine kinase activity; GO:0007165: P:signal transduction	PF03822;PF00069	NA
TRINITY_DN73672_c3_g2	CBL-interacting protein kinase 5;	0.661885	0.850046	CIPK5_ORYSJ	GO:0005524: F:ATP binding; GO:0004674: F:protein serine/threonine kinase activity; GO:0007165: P:signal transduction	PF03822;PF00069	NA
TRINITY_DN46107_c0_g1	CBL-interacting protein kinase 6;	1.16343	-0.767034	CIPK6_ORYSJ	GO:0005524: F:ATP binding; GO:0004674: F:protein serine/threonine kinase activity; GO:0007165: P:signal transduction	PF03822;PF00069	NA
TRINITY_DN26252_c0_g3	CBL-interacting serine/threonine-protein kinase 12;	1.24264	-1.05593	CIPKC_ARATH	GO:0005524: F:ATP binding; GO:0004674: F:protein serine/threonine kinase activity; GO:0007165: P:signal transduction	PF03822;PF00069	AT4G18700
TRINITY_DN55412_c1_g4	CBL-interacting serine/threonine-protein kinase 12;	1.17804	-0.546648	CIPKC_ARATH	GO:0005524: F:ATP binding; GO:0004674: F:protein serine/threonine kinase activity; GO:0007165: P:signal transduction	PF03822;PF00069	AT4G18700
TRINITY_DN55412_c1_g3	CBL-interacting serine/threonine-protein kinase 14;	1.2477	-1.3379	CIPKE_ARATH	GO:0005737: C:cytoplasm; GO:0005634: C:nucleus; GO:0009506: C:plasmodesma; GO:0005773: C:vacuole; GO:0005524: F:ATP binding; GO:0019900: F:kinase binding; GO:0004674: F:protein serine/threonine kinase activity; GO:0009737: P:response to abscisic acid; GO:0009409: P:response to cold; GO:0009749: P:response to glucose; GO:0009408: P:response to heat; GO:0006979: P:response to oxidative stress; GO:0…	PF03822;PF00069	AT5G01820
TRINITY_DN55412_c2_g1	CBL-interacting serine/threonine-protein kinase 14;	1.25364	-0.953208	CIPKE_ARATH	GO:0005737: C:cytoplasm; GO:0005634: C:nucleus; GO:0009506: C:plasmodesma; GO:0005773: C:vacuole; GO:0005524: F:ATP binding; GO:0019900: F:kinase binding; GO:0004674: F:protein serine/threonine kinase activity; GO:0009737: P:response to abscisic acid; GO:0009409: P:response to cold; GO:0009749: P:response to glucose; GO:0009408: P:response to heat; GO:0006979: P:response to oxidative stress; GO:0…	PF03822;PF00069	AT5G01820
TRINITY_DN55050_c0_g1	CBL-interacting serine/threonine-protein kinase 6;	0.792749	-0.370201	CIPK6_ARATH	GO:0005783: C:endoplasmic reticulum; GO:0005524: F:ATP binding; GO:0004674: F:protein serine/threonine kinase activity; GO:0010540: P:basipetal auxin transport; GO:0042538: P:hyperosmotic salinity response; GO:0007275: P:multicellular organism development; GO:0009651: P:response to salt stress; GO:0009414: P:response to water deprivation; GO:0007165: P:signal transduction	PF03822;PF00069	AT4G30960
TRINITY_DN1268_c0_g1	CBL-interacting serine/threonine-protein kinase 6;	0.918079	-0.928033	CIPK6_ARATH	GO:0005783: C:endoplasmic reticulum; GO:0005524: F:ATP binding; GO:0004674: F:protein serine/threonine kinase activity; GO:0010540: P:basipetal auxin transport; GO:0042538: P:hyperosmotic salinity response; GO:0007275: P:multicellular organism development; GO:0009651: P:response to salt stress; GO:0009414: P:response to water deprivation; GO:0007165: P:signal transduction	PF03822;PF00069	AT4G30960
TRINITY_DN12977_c1_g1	Chalcone--flavonone isomerase;	1.33929	-0.105627	CFI_GENTR	GO:0045430: F:chalcone isomerase activity; GO:0009813: P:flavonoid biosynthetic process	PF02431	NA
TRINITY_DN59993_c2_g1	CHALLAH {ECO:0000303|PubMed:22027592};	1.08697	-0.489664	EPFL6_ARATH	GO:0005576: C:extracellular region; GO:0010052: P:guard cell differentiation; GO:0010374: P:stomatal complex development	NA	NA
TRINITY_DN80272_c0_g1	COBRA-like protein 9;	1.0571	-0.779424	COBL9_ARATH	GO:0031225: C:anchored component of membrane; GO:0005886: C:plasma membrane; GO:0009932: P:cell tip growth; GO:0010215: P:cellulose microfibril organization; GO:0010053: P:root epidermal cell differentiation; GO:0048765: P:root hair cell differentiation	PF04833	AT5G49270
TRINITY_DN79545_c0_g1	CRS2-associated factor 1, mitochondrial;	0.479268	0.623873	CAF1M_ORYSJ	GO:0005739: C:mitochondrion; GO:0003723: F:RNA binding; GO:0006397: P:mRNA processing; GO:0008380: P:RNA splicing	PF01985	NA
TRINITY_DN73328_c0_g2	Cyclin-dependent kinase B2-1;	0.336939	0.78785	CKB21_ORYSJ	GO:0005634: C:nucleus; GO:0009524: C:phragmoplast; GO:0005819: C:spindle; GO:0005524: F:ATP binding; GO:0004693: F:cyclin-dependent protein serine/threonine kinase activity; GO:0008353: F:RNA polymerase II CTD heptapeptide repeat kinase activity; GO:0007049: P:cell cycle; GO:0051301: P:cell division; GO:0006468: P:protein phosphorylation	PF00069	NA
TRINITY_DN118450_c0_g2	Cysteine protease 1;	1.93559	-1.67752	CYSP1_ORYSJ	GO:0005615: C:extracellular space; GO:0005764: C:lysosome; GO:0004197: F:cysteine-type endopeptidase activity; GO:0030154: P:cell differentiation; GO:0009908: P:flower development; GO:0009555: P:pollen development; GO:0051603: P:proteolysis involved in cellular protein catabolic process	PF00396;PF08246;PF00112	NA
TRINITY_DN26390_c0_g1	Cysteine proteinase RD21A {ECO:0000305};	1.97353	-1.19056	RD21A_ARATH	GO:0048046: C:apoplast; GO:0009507: C:chloroplast; GO:0010494: C:cytoplasmic stress granule; GO:0005615: C:extracellular space; GO:0005794: C:Golgi apparatus; GO:0005764: C:lysosome; GO:0000932: C:P-body; GO:0009506: C:plasmodesma; GO:0005773: C:vacuole; GO:0004197: F:cysteine-type endopeptidase activity; GO:0008234: F:cysteine-type peptidase activity; GO:0008233: F:peptidase activity; GO:0050832…	PF00396;PF08246;PF00112	AT1G47128
TRINITY_DN110320_c2_g1	Cysteine proteinase RD21A {ECO:0000305};	1.71137	-1.26303	RD21A_ARATH	GO:0048046: C:apoplast; GO:0009507: C:chloroplast; GO:0010494: C:cytoplasmic stress granule; GO:0005615: C:extracellular space; GO:0005794: C:Golgi apparatus; GO:0005764: C:lysosome; GO:0000932: C:P-body; GO:0009506: C:plasmodesma; GO:0005773: C:vacuole; GO:0004197: F:cysteine-type endopeptidase activity; GO:0008234: F:cysteine-type peptidase activity; GO:0008233: F:peptidase activity; GO:0050832…	PF00396;PF08246;PF00112	AT1G47128
TRINITY_DN19350_c4_g1	Cytochrome b561 and DOMON domain-containing protein At3g07570;	0.90428	-1.03162	B561K_ARATH	GO:0016021: C:integral component of membrane; GO:0046872: F:metal ion binding; GO:0055114: P:oxidation-reduction process	PF03188;PF03351	AT3G07570
TRINITY_DN26295_c3_g1	Cytochrome c biogenesis CcmF C-terminal-like mitochondrial protein {ECO:0000305};	1.35741	-1.4725	CCMFC_ARATH	GO:0016021: C:integral component of membrane; GO:0005743: C:mitochondrial inner membrane; GO:0017004: P:cytochrome complex assembly	PF16327	NA
TRINITY_DN62065_c0_g1	Cytochrome c biogenesis protein CcsA {ECO:0000255|HAMAP-Rule:MF_01391};	1.70379	-1.38183	CCSA_LIRTU	GO:0009535: C:chloroplast thylakoid membrane; GO:0016021: C:integral component of membrane; GO:0020037: F:heme binding; GO:0017004: P:cytochrome complex assembly	PF01578	NA
TRINITY_DN44008_c1_g1	Cytochrome c oxidase subunit 1;	1.11582	-1.03731	COX1_BETVU	GO:0016021: C:integral component of membrane; GO:0005743: C:mitochondrial inner membrane; GO:0045277: C:respiratory chain complex IV; GO:0004129: F:cytochrome-c oxidase activity; GO:0020037: F:heme binding; GO:0046872: F:metal ion binding; GO:0009060: P:aerobic respiration; GO:0015990: P:electron transport coupled proton transport; GO:0006119: P:oxidative phosphorylation	PF00115	NA
TRINITY_DN129592_c1_g1	Cytochrome f {ECO:0000255|HAMAP-Rule:MF_00610};	0.984636	-0.965919	CYF_LIRTU	GO:0009535: C:chloroplast thylakoid membrane; GO:0031361: C:integral component of thylakoid membrane; GO:0009055: F:electron transfer activity; GO:0020037: F:heme binding; GO:0005506: F:iron ion binding; GO:0015979: P:photosynthesis	PF01333;PF16639	NA
TRINITY_DN6612_c0_g1	Cytochrome P450 711A1;	0.963066	-0.525001	MAX1_ARATH	GO:0016021: C:integral component of membrane; GO:0020037: F:heme binding; GO:0005506: F:iron ion binding; GO:0004497: F:monooxygenase activity; GO:0016705: F:oxidoreductase activity, acting on paired donors, with incorporation or reduction of molecular oxygen; GO:0009926: P:auxin polar transport; GO:0016117: P:carotenoid biosynthetic process; GO:0009963: P:positive regulation of flavonoid biosynt…	PF00067	AT2G26170
TRINITY_DN38825_c0_g2	Cytochrome P450 CYP73A100;	1.32285	-0.581683	C7A10_PANGI	GO:0016021: C:integral component of membrane; GO:0020037: F:heme binding; GO:0005506: F:iron ion binding; GO:0004497: F:monooxygenase activity; GO:0016705: F:oxidoreductase activity, acting on paired donors, with incorporation or reduction of molecular oxygen	PF00067	NA
TRINITY_DN52460_c1_g1	Cytochrome P450 CYP73A100;	1.09662	-0.491787	C7A10_PANGI	GO:0016021: C:integral component of membrane; GO:0020037: F:heme binding; GO:0005506: F:iron ion binding; GO:0004497: F:monooxygenase activity; GO:0016705: F:oxidoreductase activity, acting on paired donors, with incorporation or reduction of molecular oxygen	PF00067	NA
TRINITY_DN351935_c0_g1	Dehydration-responsive element-binding protein 1A {ECO:0000303|PubMed:9707537};	1.78428	-1.47737	DRE1A_ARATH	GO:0005634: C:nucleus; GO:0003677: F:DNA binding; GO:0003700: F:DNA-binding transcription factor activity; GO:0009631: P:cold acclimation; GO:0009409: P:response to cold; GO:0009414: P:response to water deprivation	PF00847	AT4G25480
TRINITY_DN11797_c0_g1	Dehydration-responsive element-binding protein 1D;	0.822778	-0.500367	DRE1D_ARATH	GO:0005634: C:nucleus; GO:0003700: F:DNA-binding transcription factor activity; GO:0043565: F:sequence-specific DNA binding; GO:0009738: P:abscisic acid-activated signaling pathway; GO:0019760: P:glucosinolate metabolic process	PF00847	AT5G51990
TRINITY_DN99638_c1_g2	Dehydration-responsive element-binding protein 3;	1.12098	-0.973982	DREB3_ARATH	GO:0005634: C:nucleus; GO:0003700: F:DNA-binding transcription factor activity; GO:0043565: F:sequence-specific DNA binding; GO:0009873: P:ethylene-activated signaling pathway; GO:0045893: P:positive regulation of transcription, DNA-templated	PF00847	AT5G11590
TRINITY_DN49755_c0_g2	Dihydroflavonol 4-reductase;	2.13588	-1.44118	DFRA_GERHY	GO:0050662: F:coenzyme binding; GO:0045552: F:dihydrokaempferol 4-reductase activity; GO:0047890: F:flavanone 4-reductase activity; GO:0009718: P:anthocyanin-containing compound biosynthetic process	PF01370	NA
TRINITY_DN41199_c3_g1	Disease resistance protein SUMM2 {ECO:0000305};	0.885313	-0.598317	SUMM2_ARATH	GO:0043531: F:ADP binding; GO:0005524: F:ATP binding; GO:0006952: P:defense response	PF13855;PF00931	AT1G12280
TRINITY_DN63348_c0_g3	DNA damage-repair/toleration protein DRT100;	1.19948	-0.711105	DR100_ARATH	GO:0009507: C:chloroplast; GO:0000166: F:nucleotide binding; GO:0006281: P:DNA repair	PF00560;PF13516;PF13855;PF08263	AT3G12610
TRINITY_DN10363_c1_g2	DNA polymerase;	1.69674	-1.46185	DPOM_MAIZE	GO:0005739: C:mitochondrion; GO:0003677: F:DNA binding; GO:0003887: F:DNA-directed DNA polymerase activity; GO:0000166: F:nucleotide binding; GO:0006260: P:DNA replication	PF03175	NA
TRINITY_DN184352_c0_g1	DNA polymerase;	0.768859	-0.846172	DPOM_MAIZE	GO:0005739: C:mitochondrion; GO:0003677: F:DNA binding; GO:0003887: F:DNA-directed DNA polymerase activity; GO:0000166: F:nucleotide binding; GO:0006260: P:DNA replication	PF03175	NA
TRINITY_DN21790_c1_g1	DNA-directed RNA polymerase subunit beta {ECO:0000255|HAMAP-Rule:MF_01321};	1.2905	-1.34482	RPOB_LIRTU	GO:0009507: C:chloroplast; GO:0003677: F:DNA binding; GO:0003899: F:DNA-directed 5'-3' RNA polymerase activity; GO:0032549: F:ribonucleoside binding; GO:0006351: P:transcription, DNA-templated	PF04563;PF04561;PF04565;PF00562;PF04560	NA
TRINITY_DN132311_c1_g1	DNA-directed RNA polymerase subunit beta {ECO:0000255|HAMAP-Rule:MF_01321};	1.224	-1.50198	RPOB_LEMMI	GO:0009507: C:chloroplast; GO:0003677: F:DNA binding; GO:0003899: F:DNA-directed 5'-3' RNA polymerase activity; GO:0032549: F:ribonucleoside binding; GO:0006351: P:transcription, DNA-templated	PF04563;PF04561;PF04565;PF00562;PF04560	NA
TRINITY_DN102118_c0_g1	DNA-directed RNA polymerase subunit beta {ECO:0000255|HAMAP-Rule:MF_01321};	0.871905	-0.967778	RPOB_LEMMI	GO:0009507: C:chloroplast; GO:0003677: F:DNA binding; GO:0003899: F:DNA-directed 5'-3' RNA polymerase activity; GO:0032549: F:ribonucleoside binding; GO:0006351: P:transcription, DNA-templated	PF04563;PF04561;PF04565;PF00562;PF04560	NA
TRINITY_DN132311_c0_g3	DNA-directed RNA polymerase subunit beta {ECO:0000255|HAMAP-Rule:MF_01321};	1.20415	-1.24961	RPOB_ACOGR	GO:0009507: C:chloroplast; GO:0003677: F:DNA binding; GO:0003899: F:DNA-directed 5'-3' RNA polymerase activity; GO:0032549: F:ribonucleoside binding; GO:0006351: P:transcription, DNA-templated	PF04563;PF04561;PF04565;PF00562;PF04560	NA
TRINITY_DN178964_c0_g2	DNA-directed RNA polymerase subunit beta {ECO:0000255|HAMAP-Rule:MF_01321};	1.20562	-1.06073	RPOB_LIRTU	GO:0009507: C:chloroplast; GO:0003677: F:DNA binding; GO:0003899: F:DNA-directed 5'-3' RNA polymerase activity; GO:0032549: F:ribonucleoside binding; GO:0006351: P:transcription, DNA-templated	PF04563;PF04561;PF04565;PF00562;PF04560	NA
TRINITY_DN178964_c0_g1	DNA-directed RNA polymerase subunit beta {ECO:0000255|HAMAP-Rule:MF_01321};	0.918026	-0.949359	RPOB_PHAAO	GO:0009507: C:chloroplast; GO:0003677: F:DNA binding; GO:0003899: F:DNA-directed 5'-3' RNA polymerase activity; GO:0032549: F:ribonucleoside binding; GO:0006351: P:transcription, DNA-templated	PF04563;PF04561;PF04565;PF00562;PF04560	NA
TRINITY_DN77113_c2_g1	DNA-directed RNA polymerase subunit beta' {ECO:0000255|HAMAP-Rule:MF_01323};	1.29628	-1.41933	RPOC1_AMBTC	GO:0009507: C:chloroplast; GO:0009295: C:nucleoid; GO:0003677: F:DNA binding; GO:0003899: F:DNA-directed 5'-3' RNA polymerase activity; GO:0006351: P:transcription, DNA-templated	PF04997;PF00623	NA
TRINITY_DN34431_c4_g1	DNA-directed RNA polymerase subunit beta'' {ECO:0000255|HAMAP-Rule:MF_01324};	1.02757	-1.03581	RPOC2_RANMC	GO:0009507: C:chloroplast; GO:0003677: F:DNA binding; GO:0003899: F:DNA-directed 5'-3' RNA polymerase activity; GO:0006351: P:transcription, DNA-templated	PF05000;PF04998	NA
TRINITY_DN86649_c0_g3	Dormancy-associated protein 1 {ECO:0000303|PubMed:9684359};	1.97708	-0.102272	DRM1_PEA	GO:0007275: P:multicellular organism development	PF05564	NA
TRINITY_DN91542_c1_g1	E3 ubiquitin-protein ligase ATL15;	1.26595	-0.3167	ATL15_ARATH	GO:0016021: C:integral component of membrane; GO:0046872: F:metal ion binding; GO:0004842: F:ubiquitin-protein transferase activity; GO:0016567: P:protein ubiquitination; GO:0033591: P:response to L-ascorbic acid; GO:0009416: P:response to light stimulus	PF13639	AT1G22500
TRINITY_DN44505_c0_g1	E3 ubiquitin-protein ligase ATL6;	0.830528	-0.208548	ATL6_ARATH	GO:0016021: C:integral component of membrane; GO:0005886: C:plasma membrane; GO:0046872: F:metal ion binding; GO:0004842: F:ubiquitin-protein transferase activity; GO:0009816: P:defense response to bacterium, incompatible interaction; GO:0009814: P:defense response, incompatible interaction; GO:0016567: P:protein ubiquitination; GO:0010200: P:response to chitin	PF13639	AT3G05200
TRINITY_DN27924_c0_g2	E3 ubiquitin-protein ligase PUB22 {ECO:0000303|PubMed:11495788};	1.14575	-0.606332	PUB22_ARATH	GO:0005829: C:cytosol; GO:0004842: F:ubiquitin-protein transferase activity; GO:0006952: P:defense response; GO:0051865: P:protein autoubiquitination; GO:0016567: P:protein ubiquitination; GO:0010200: P:response to chitin; GO:0009414: P:response to water deprivation	PF04564	AT3G52450
TRINITY_DN10157_c4_g1	E3 ubiquitin-protein ligase PUB23;	1.40834	-1.0277	PUB23_ARATH	GO:0005829: C:cytosol; GO:0004842: F:ubiquitin-protein transferase activity; GO:0006952: P:defense response; GO:0051865: P:protein autoubiquitination; GO:0016567: P:protein ubiquitination; GO:0010200: P:response to chitin; GO:0009414: P:response to water deprivation	PF04564	AT2G35930
TRINITY_DN16584_c0_g2	E3 ubiquitin-protein ligase RHA2A {ECO:0000305};	0.724735	-1.106	RHA2A_ARATH	GO:0005737: C:cytoplasm; GO:0005634: C:nucleus; GO:0046872: F:metal ion binding; GO:0004842: F:ubiquitin-protein transferase activity; GO:0009738: P:abscisic acid-activated signaling pathway; GO:0009789: P:positive regulation of abscisic acid-activated signaling pathway; GO:0016567: P:protein ubiquitination; GO:0047484: P:regulation of response to osmotic stress; GO:0009651: P:response to salt st…	PF13639	AT1G15100
TRINITY_DN67029_c3_g1	E3 ubiquitin-protein ligase WAV3 {ECO:0000305};	0.893466	-1.10486	WAV3_ARATH	GO:0005886: C:plasma membrane; GO:0046872: F:metal ion binding; GO:0061630: F:ubiquitin protein ligase activity; GO:0009630: P:gravitropism; GO:0016567: P:protein ubiquitination; GO:0048364: P:root development	PF13519;PF17123	AT5G49665
TRINITY_DN50637_c0_g2	Endoglucanase 23;	0.949946	-0.193221	GUN23_ORYSJ	GO:0005576: C:extracellular region; GO:0008810: F:cellulase activity; GO:0071555: P:cell wall organization; GO:0030245: P:cellulose catabolic process	PF00759	NA
TRINITY_DN19868_c0_g1	Endonuclease RE1;	1.11055	-0.971555	POLR1_ARATH	GO:0000943: C:retrotransposon nucleocapsid; GO:0004190: F:aspartic-type endopeptidase activity; GO:0004519: F:endonuclease activity; GO:0046872: F:metal ion binding; GO:0003676: F:nucleic acid binding; GO:0003964: F:RNA-directed DNA polymerase activity; GO:0015074: P:DNA integration; GO:0006310: P:DNA recombination	PF13976;PF00665;PF07727	NA
TRINITY_DN182381_c0_g1	Endonuclease RE1;	1.08789	-0.491144	POLR1_ARATH	GO:0000943: C:retrotransposon nucleocapsid; GO:0004190: F:aspartic-type endopeptidase activity; GO:0004519: F:endonuclease activity; GO:0046872: F:metal ion binding; GO:0003676: F:nucleic acid binding; GO:0003964: F:RNA-directed DNA polymerase activity; GO:0015074: P:DNA integration; GO:0006310: P:DNA recombination	PF13976;PF00665;PF07727	NA
TRINITY_DN110228_c1_g1	Endonuclease RE1;	0.755159	-0.169345	POLR1_ARATH	GO:0000943: C:retrotransposon nucleocapsid; GO:0004190: F:aspartic-type endopeptidase activity; GO:0004519: F:endonuclease activity; GO:0046872: F:metal ion binding; GO:0003676: F:nucleic acid binding; GO:0003964: F:RNA-directed DNA polymerase activity; GO:0015074: P:DNA integration; GO:0006310: P:DNA recombination	PF13976;PF00665;PF07727	NA
TRINITY_DN105856_c1_g1	Endonuclease RE1;	0.82053	-0.410265	POLR1_ARATH	GO:0000943: C:retrotransposon nucleocapsid; GO:0004190: F:aspartic-type endopeptidase activity; GO:0004519: F:endonuclease activity; GO:0046872: F:metal ion binding; GO:0003676: F:nucleic acid binding; GO:0003964: F:RNA-directed DNA polymerase activity; GO:0015074: P:DNA integration; GO:0006310: P:DNA recombination	PF13976;PF00665;PF07727	NA
TRINITY_DN82934_c0_g1	Endonuclease RE2;	1.38938	-0.894886	POLR2_ARATH	GO:0000943: C:retrotransposon nucleocapsid; GO:0004190: F:aspartic-type endopeptidase activity; GO:0004519: F:endonuclease activity; GO:0046872: F:metal ion binding; GO:0003676: F:nucleic acid binding; GO:0003964: F:RNA-directed DNA polymerase activity; GO:0015074: P:DNA integration; GO:0006310: P:DNA recombination	PF13976;PF00665;PF07727	NA
TRINITY_DN123872_c0_g2	Endonuclease RE2;	0.827549	-0.891682	POLR2_ARATH	GO:0000943: C:retrotransposon nucleocapsid; GO:0004190: F:aspartic-type endopeptidase activity; GO:0004519: F:endonuclease activity; GO:0046872: F:metal ion binding; GO:0003676: F:nucleic acid binding; GO:0003964: F:RNA-directed DNA polymerase activity; GO:0015074: P:DNA integration; GO:0006310: P:DNA recombination	PF13976;PF00665;PF07727	NA
TRINITY_DN56248_c0_g2	Endonuclease RE2;	1.37736	-0.903723	POLR2_ARATH	GO:0000943: C:retrotransposon nucleocapsid; GO:0004190: F:aspartic-type endopeptidase activity; GO:0004519: F:endonuclease activity; GO:0046872: F:metal ion binding; GO:0003676: F:nucleic acid binding; GO:0003964: F:RNA-directed DNA polymerase activity; GO:0015074: P:DNA integration; GO:0006310: P:DNA recombination	PF13976;PF00665;PF07727	NA
TRINITY_DN30130_c1_g1	Endonuclease RE2;	0.986186	-0.74046	POLR2_ARATH	GO:0000943: C:retrotransposon nucleocapsid; GO:0004190: F:aspartic-type endopeptidase activity; GO:0004519: F:endonuclease activity; GO:0046872: F:metal ion binding; GO:0003676: F:nucleic acid binding; GO:0003964: F:RNA-directed DNA polymerase activity; GO:0015074: P:DNA integration; GO:0006310: P:DNA recombination	PF13976;PF00665;PF07727	NA
TRINITY_DN89309_c0_g1	Endonuclease RE2;	1.14508	-0.6202	POLR2_ARATH	GO:0000943: C:retrotransposon nucleocapsid; GO:0004190: F:aspartic-type endopeptidase activity; GO:0004519: F:endonuclease activity; GO:0046872: F:metal ion binding; GO:0003676: F:nucleic acid binding; GO:0003964: F:RNA-directed DNA polymerase activity; GO:0015074: P:DNA integration; GO:0006310: P:DNA recombination	PF13976;PF00665;PF07727	NA
TRINITY_DN62072_c0_g1	Endonuclease RE2;	1.31989	-1.09494	POLR2_ARATH	GO:0000943: C:retrotransposon nucleocapsid; GO:0004190: F:aspartic-type endopeptidase activity; GO:0004519: F:endonuclease activity; GO:0046872: F:metal ion binding; GO:0003676: F:nucleic acid binding; GO:0003964: F:RNA-directed DNA polymerase activity; GO:0015074: P:DNA integration; GO:0006310: P:DNA recombination	PF13976;PF00665;PF07727	NA
TRINITY_DN42636_c1_g1	Endonuclease RE2;	1.05091	-0.75818	POLR2_ARATH	GO:0000943: C:retrotransposon nucleocapsid; GO:0004190: F:aspartic-type endopeptidase activity; GO:0004519: F:endonuclease activity; GO:0046872: F:metal ion binding; GO:0003676: F:nucleic acid binding; GO:0003964: F:RNA-directed DNA polymerase activity; GO:0015074: P:DNA integration; GO:0006310: P:DNA recombination	PF13976;PF00665;PF07727	NA
TRINITY_DN43255_c1_g1	Endonuclease RE2;	0.991965	-1.32299	POLR2_ARATH	GO:0000943: C:retrotransposon nucleocapsid; GO:0004190: F:aspartic-type endopeptidase activity; GO:0004519: F:endonuclease activity; GO:0046872: F:metal ion binding; GO:0003676: F:nucleic acid binding; GO:0003964: F:RNA-directed DNA polymerase activity; GO:0015074: P:DNA integration; GO:0006310: P:DNA recombination	PF13976;PF00665;PF07727	NA
TRINITY_DN174259_c0_g1	Endonuclease;	1.36074	-1.24543	POLX_TOBAC	GO:0000943: C:retrotransposon nucleocapsid; GO:0004190: F:aspartic-type endopeptidase activity; GO:0004519: F:endonuclease activity; GO:0003676: F:nucleic acid binding; GO:0003964: F:RNA-directed DNA polymerase activity; GO:0008270: F:zinc ion binding; GO:0015074: P:DNA integration	PF13976;PF00665;PF07727;PF00098	NA
TRINITY_DN21513_c0_g1	Ethylene-responsive transcription factor 1;	1.64332	-0.072754	ERF1_SOLLC	GO:0005634: C:nucleus; GO:0003677: F:DNA binding; GO:0003700: F:DNA-binding transcription factor activity; GO:0006952: P:defense response; GO:0009873: P:ethylene-activated signaling pathway; GO:0009835: P:fruit ripening	PF00847	NA
TRINITY_DN227448_c1_g1	Ethylene-responsive transcription factor 1;	1.33521	-0.70377	ERF1_ORYSJ	GO:0005634: C:nucleus; GO:0003677: F:DNA binding; GO:0003700: F:DNA-binding transcription factor activity; GO:0006952: P:defense response	PF00847	NA
TRINITY_DN12866_c0_g2	Ethylene-responsive transcription factor 1B;	1.6239	-0.804745	ERF92_ARATH	GO:0005634: C:nucleus; GO:0003677: F:DNA binding; GO:0003700: F:DNA-binding transcription factor activity; GO:0006952: P:defense response; GO:0009873: P:ethylene-activated signaling pathway; GO:0009867: P:jasmonic acid mediated signaling pathway	PF00847	AT3G23240
TRINITY_DN55599_c0_g1	Ethylene-responsive transcription factor ERF017;	1.93519	-1.18765	ERF17_ARATH	GO:0005634: C:nucleus; GO:0003677: F:DNA binding; GO:0003700: F:DNA-binding transcription factor activity; GO:0009873: P:ethylene-activated signaling pathway	PF00847	AT1G19210
TRINITY_DN15636_c1_g1	Ethylene-responsive transcription factor ERF071;	1.30479	0.584346	ERF71_ARATH	GO:0005634: C:nucleus; GO:0003677: F:DNA binding; GO:0003700: F:DNA-binding transcription factor activity; GO:0009873: P:ethylene-activated signaling pathway; GO:2000280: P:regulation of root development; GO:0034059: P:response to anoxia	PF00847	AT2G47520
TRINITY_DN21425_c1_g1	Ethylene-responsive transcription factor ERF071;	1.71272	-0.624111	ERF71_ARATH	GO:0005634: C:nucleus; GO:0003677: F:DNA binding; GO:0003700: F:DNA-binding transcription factor activity; GO:0009873: P:ethylene-activated signaling pathway; GO:2000280: P:regulation of root development; GO:0034059: P:response to anoxia	PF00847	AT2G47520
TRINITY_DN7495_c1_g1	Ethylene-responsive transcription factor ERF104;	1.45477	-0.231435	EF104_ARATH	GO:0005634: C:nucleus; GO:0003700: F:DNA-binding transcription factor activity; GO:0044212: F:transcription regulatory region DNA binding; GO:0051301: P:cell division; GO:0050832: P:defense response to fungus; GO:0009873: P:ethylene-activated signaling pathway; GO:0010087: P:phloem or xylem histogenesis; GO:0045893: P:positive regulation of transcription, DNA-templated	PF00847	AT5G61600
TRINITY_DN18333_c1_g1	Ethylene-responsive transcription factor ERF109;	2.22435	-2.12402	EF109_ARATH	GO:0005634: C:nucleus; GO:0003677: F:DNA binding; GO:0003700: F:DNA-binding transcription factor activity; GO:0051301: P:cell division; GO:0050832: P:defense response to fungus; GO:0009873: P:ethylene-activated signaling pathway; GO:0010087: P:phloem or xylem histogenesis; GO:0010928: P:regulation of auxin mediated signaling pathway; GO:0090357: P:regulation of tryptophan metabolic process; GO:00…	PF00847	AT4G34410
TRINITY_DN26344_c0_g2	Ethylene-responsive transcription factor RAP2-3;	1.26368	-0.782731	RAP23_ARATH	GO:0005737: C:cytoplasm; GO:0005634: C:nucleus; GO:0005886: C:plasma membrane; GO:0003677: F:DNA binding; GO:0003700: F:DNA-binding transcription factor activity; GO:0043565: F:sequence-specific DNA binding; GO:0008219: P:cell death; GO:0009873: P:ethylene-activated signaling pathway; GO:0010286: P:heat acclimation; GO:0045893: P:positive regulation of transcription, DNA-templated; GO:0009735: P:…	PF00847	AT3G16770
TRINITY_DN91348_c2_g1	Exopolygalacturonase;	0.272714	0.729051	PGLR2_PLAAC	GO:0005618: C:cell wall; GO:0005576: C:extracellular region; GO:0047911: F:galacturan 1,4-alpha-galacturonidase activity; GO:0019863: F:IgE binding; GO:0004650: F:polygalacturonase activity; GO:0071555: P:cell wall organization; GO:0045490: P:pectin catabolic process	PF00295	NA
TRINITY_DN300713_c0_g2	Expansin-A29;	1.79107	-0.970255	EXP29_ORYSJ	GO:0005618: C:cell wall; GO:0005576: C:extracellular region; GO:0016020: C:membrane; GO:0009664: P:plant-type cell wall organization	PF03330;PF01357	NA
TRINITY_DN87808_c1_g1	F-box/kelch-repeat protein At1g15670;	0.825175	0.925761	FK126_ARATH	GO:0005829: C:cytosol; GO:0080037: P:negative regulation of cytokinin-activated signaling pathway; GO:2000762: P:regulation of phenylpropanoid metabolic process	NA	AT1G15670
TRINITY_DN151044_c0_g1	F-box/kelch-repeat protein At1g15670;	0.568234	0.288045	FK126_ARATH	GO:0005829: C:cytosol; GO:0080037: P:negative regulation of cytokinin-activated signaling pathway; GO:2000762: P:regulation of phenylpropanoid metabolic process	NA	AT1G15670
TRINITY_DN53768_c2_g2	F-box/kelch-repeat protein At1g15670;	0.852773	0.358065	FK126_ARATH	GO:0005829: C:cytosol; GO:0080037: P:negative regulation of cytokinin-activated signaling pathway; GO:2000762: P:regulation of phenylpropanoid metabolic process	NA	AT1G15670
TRINITY_DN268774_c0_g1	F-box/kelch-repeat protein At1g67480;	0.573963	0.451657	FBK28_ARATH	NA	PF01344	AT1G67480
TRINITY_DN12971_c0_g1	Fatty alcohol:caffeoyl-CoA acyltransferase {ECO:0000305};	1.1402	-0.109467	FACT_ARATH	GO:0090430: F:caffeoyl-CoA: alcohol caffeoyl transferase activity; GO:0090431: P:alkyl caffeate ester biosynthetic process; GO:0071555: P:cell wall organization	PF02458	AT5G63560
TRINITY_DN19264_c0_g3	Fatty-acid-binding protein 1;	1.09405	-1.03794	FAP1_ARATH	GO:0009507: C:chloroplast; GO:0009941: C:chloroplast envelope; GO:0009570: C:chloroplast stroma; GO:0005739: C:mitochondrion; GO:0009536: C:plastid; GO:0005504: F:fatty acid binding; GO:0016872: F:intramolecular lyase activity; GO:0006631: P:fatty acid metabolic process	PF16035	AT3G63170
TRINITY_DN22000_c0_g2	Formin-like protein 11;	0.874456	-0.491278	FH11_ARATH	GO:0016021: C:integral component of membrane; GO:0003779: F:actin binding	PF02181	AT3G05470
TRINITY_DN16330_c0_g2	G-type lectin S-receptor-like serine/threonine-protein kinase At4g11900;	0.972481	-0.447239	Y4119_ARATH	GO:0016021: C:integral component of membrane; GO:0005886: C:plasma membrane; GO:0005524: F:ATP binding; GO:0005516: F:calmodulin binding; GO:0030246: F:carbohydrate binding; GO:0004674: F:protein serine/threonine kinase activity; GO:0045087: P:innate immune response; GO:0006468: P:protein phosphorylation; GO:0048544: P:recognition of pollen	PF01453;PF08276;PF00069;PF00954	AT4G11900
TRINITY_DN122526_c2_g1	G-type lectin S-receptor-like serine/threonine-protein kinase SD2-2;	0.768876	-1.03909	SD22_ARATH	GO:0016021: C:integral component of membrane; GO:0005886: C:plasma membrane; GO:0005524: F:ATP binding; GO:0005516: F:calmodulin binding; GO:0030246: F:carbohydrate binding; GO:0004674: F:protein serine/threonine kinase activity; GO:0048544: P:recognition of pollen	PF01453;PF00069;PF00954	NA
TRINITY_DN83921_c0_g2	Galactolipase DONGLE, chloroplastic;	0.733631	-0.553029	PLA12_ARATH	GO:0009507: C:chloroplast; GO:0005811: C:lipid droplet; GO:0102549: F:1-18:1-2-16:0-monogalactosyldiacylglycerol lipase activity; GO:0052740: F:1-acyl-2-lysophosphatidylserine acylhydrolase activity; GO:0047714: F:galactolipase activity; GO:0052739: F:phosphatidylserine 1-acylhydrolase activity; GO:0008970: F:phospholipase A1 activity; GO:0004620: F:phospholipase activity; GO:0050832: P:defense r…	PF01764	AT1G05800
TRINITY_DN26263_c0_g3	Gamma conglutin 1 alpha subunit {ECO:0000303|PubMed:29635768};	1.65748	-0.644641	CONG1_LUPAN	GO:0005615: C:extracellular space; GO:0004190: F:aspartic-type endopeptidase activity; GO:0043621: F:protein self-association	PF14541;PF14543	NA
TRINITY_DN172111_c0_g2	GDSL esterase/lipase At1g29670;	1.42641	-0.931277	GDL15_ARATH	GO:0048046: C:apoplast; GO:0005618: C:cell wall; GO:0009507: C:chloroplast; GO:0009534: C:chloroplast thylakoid; GO:0016788: F:hydrolase activity, acting on ester bonds; GO:0016042: P:lipid catabolic process	PF00657	AT1G29670
TRINITY_DN61223_c1_g1	GDSL esterase/lipase At5g08460;	1.2137	-0.455702	GDL75_ARATH	GO:0005576: C:extracellular region; GO:0016788: F:hydrolase activity, acting on ester bonds; GO:0016042: P:lipid catabolic process	PF00657	AT5G08460
TRINITY_DN50772_c2_g1	GDSL esterase/lipase At5g08460;	1.06066	-0.530329	GDL75_ARATH	GO:0005576: C:extracellular region; GO:0016788: F:hydrolase activity, acting on ester bonds; GO:0016042: P:lipid catabolic process	PF00657	AT5G08460
TRINITY_DN41973_c0_g2	Gibberellin 2-beta-dioxygenase 3 {ECO:0000305};	1.594	-0.960042	G2OX3_ORYSJ	GO:0052634: F:C-19 gibberellin 2-beta-dioxygenase activity; GO:0051213: F:dioxygenase activity; GO:0045543: F:gibberellin 2-beta-dioxygenase activity; GO:0046872: F:metal ion binding; GO:0045487: P:gibberellin catabolic process; GO:0009685: P:gibberellin metabolic process	PF03171;PF14226	NA
TRINITY_DN58992_c0_g1	Gibberellin 2-beta-dioxygenase;	0.997556	-0.977086	G2OX_PHACN	GO:0045543: F:gibberellin 2-beta-dioxygenase activity; GO:0046872: F:metal ion binding; GO:0009686: P:gibberellin biosynthetic process	PF03171;PF14226	NA
TRINITY_DN45613_c0_g2	Gibberellin-regulated protein 14;	1.06531	-0.609605	GASAE_ARATH	GO:0005576: C:extracellular region; GO:0005886: C:plasma membrane; GO:0009740: P:gibberellic acid mediated signaling pathway; GO:2000377: P:regulation of reactive oxygen species metabolic process; GO:0009737: P:response to abscisic acid; GO:0009739: P:response to gibberellin; GO:0009651: P:response to salt stress	PF02704	AT5G14920
TRINITY_DN261735_c0_g1	Glutaredoxin-C1;	1.21484	-0.88731	GRXC1_ORYSJ	GO:0005737: C:cytoplasm; GO:0009055: F:electron transfer activity; GO:0015035: F:protein disulfide oxidoreductase activity; GO:0045454: P:cell redox homeostasis	PF00462	NA
TRINITY_DN11550_c0_g2	Glutaredoxin-C6;	1.26815	-0.831763	GRXC6_ARATH	GO:0005737: C:cytoplasm; GO:0009055: F:electron transfer activity; GO:0015035: F:protein disulfide oxidoreductase activity; GO:0045454: P:cell redox homeostasis	PF00462	AT4G33040
TRINITY_DN37036_c2_g1	Glutathione hydrolase 3;	0.95086	0.0193735	GAGT3_ARATH	GO:0016021: C:integral component of membrane; GO:0005774: C:vacuolar membrane; GO:0005773: C:vacuole; GO:0016756: F:glutathione gamma-glutamylcysteinyltransferase activity; GO:0036374: F:glutathione hydrolase activity; GO:0102953: F:hypoglycin A gamma-glutamyl transpeptidase activity; GO:0103068: F:leukotriene C4 gamma-glutamyl transferase activity; GO:0000048: F:peptidyltransferase activity; GO:…	NA	AT4G29210
TRINITY_DN24968_c0_g1	Glutathione S-transferase F11;	0.971767	-0.0377459	GSTFB_ARATH	GO:0005737: C:cytoplasm; GO:0005829: C:cytosol; GO:0043295: F:glutathione binding; GO:0004364: F:glutathione transferase activity; GO:0006749: P:glutathione metabolic process; GO:0006979: P:response to oxidative stress; GO:0009407: P:toxin catabolic process	PF00043;PF02798	AT3G03190
TRINITY_DN29087_c2_g1	Heavy metal-associated isoprenylated plant protein 6 {ECO:0000303|PubMed:21072340, ECO:0000303|PubMed:23368984};	1.03027	-0.1583	HIP6_ARATH	GO:0005886: C:plasma membrane; GO:0046872: F:metal ion binding; GO:0030001: P:metal ion transport	PF00403	AT5G03380
TRINITY_DN23606_c0_g1	High affinity nitrate transporter 2.5;	1.05147	-1.4672	NRT25_ARATH	GO:0016021: C:integral component of membrane; GO:0009705: C:plant-type vacuole membrane; GO:0005886: C:plasma membrane; GO:0015112: F:nitrate transmembrane transporter activity; GO:0071249: P:cellular response to nitrate; GO:0042128: P:nitrate assimilation; GO:0015706: P:nitrate transport	PF07690	AT1G12940
TRINITY_DN105965_c1_g1	High affinity nitrate transporter 2.5;	0.606298	-0.907301	NRT25_ARATH	GO:0016021: C:integral component of membrane; GO:0009705: C:plant-type vacuole membrane; GO:0005886: C:plasma membrane; GO:0015112: F:nitrate transmembrane transporter activity; GO:0071249: P:cellular response to nitrate; GO:0042128: P:nitrate assimilation; GO:0015706: P:nitrate transport	PF07690	AT1G12940
TRINITY_DN105965_c2_g1	High affinity nitrate transporter 2.5;	0.94629	-1.23741	NRT25_ARATH	GO:0016021: C:integral component of membrane; GO:0009705: C:plant-type vacuole membrane; GO:0005886: C:plasma membrane; GO:0015112: F:nitrate transmembrane transporter activity; GO:0071249: P:cellular response to nitrate; GO:0042128: P:nitrate assimilation; GO:0015706: P:nitrate transport	PF07690	AT1G12940
TRINITY_DN31882_c0_g1	Histidine-rich glycoprotein;	0.934606	-0.532658	HRPX_PLALO	NA	NA	NA
TRINITY_DN172502_c0_g1	Histone H2B.5;	0.506203	0.42837	H2B5_WHEAT	GO:0000786: C:nucleosome; GO:0005634: C:nucleus; GO:0003677: F:DNA binding; GO:0046982: F:protein heterodimerization activity	PF00125	NA
TRINITY_DN19685_c0_g2	Homeobox-leucine zipper protein ATHB-40;	1.26471	0.152556	ATB40_ARATH	GO:0005634: C:nucleus; GO:0003700: F:DNA-binding transcription factor activity; GO:0043565: F:sequence-specific DNA binding; GO:0045893: P:positive regulation of transcription, DNA-templated; GO:0009733: P:response to auxin	PF00046	AT4G36740
TRINITY_DN11681_c0_g2	Interactor of constitutive active ROPs 4;	0.624028	0.652849	ICR4_ARATH	NA	NA	AT1G78430
TRINITY_DN19617_c1_g1	L-lactate dehydrogenase A;	1.3932	-0.457379	LDHA_HORVU	GO:0005737: C:cytoplasm; GO:0004459: F:L-lactate dehydrogenase activity; GO:0005975: P:carbohydrate metabolic process; GO:0019752: P:carboxylic acid metabolic process	PF02866;PF00056	NA
TRINITY_DN57075_c2_g3	L-lactate dehydrogenase B;	1.63147	-0.508347	LDHB_HORVU	GO:0005737: C:cytoplasm; GO:0004459: F:L-lactate dehydrogenase activity; GO:0005975: P:carbohydrate metabolic process; GO:0019752: P:carboxylic acid metabolic process	PF02866;PF00056	NA
TRINITY_DN275018_c1_g2	Laccase-1;	1.08359	-0.339359	LAC1_ARATH	GO:0048046: C:apoplast; GO:0005507: F:copper ion binding; GO:0052716: F:hydroquinone:oxygen oxidoreductase activity; GO:0016491: F:oxidoreductase activity; GO:0046274: P:lignin catabolic process	PF00394;PF07731;PF07732	AT1G18140
TRINITY_DN9456_c0_g2	Lectin-B;	1.58744	-0.634394	LECB_PHYAM	GO:0030246: F:carbohydrate binding; GO:0008061: F:chitin binding; GO:0051781: P:positive regulation of cell division; GO:0045840: P:positive regulation of mitotic nuclear division	PF00187	NA
TRINITY_DN98105_c2_g1	Lectin;	0.819733	-0.637839	LEC_BAUPU	GO:0030246: F:carbohydrate binding; GO:0046872: F:metal ion binding	PF00139	NA
TRINITY_DN18171_c0_g2	Leucoanthocyanidin dioxygenase;	1.92987	-0.40585	LDOX_PETHY	GO:0051213: F:dioxygenase activity; GO:0031418: F:L-ascorbic acid binding; GO:0046872: F:metal ion binding; GO:0009718: P:anthocyanin-containing compound biosynthetic process	PF03171;PF14226	NA
TRINITY_DN82990_c0_g2	Leucoanthocyanidin dioxygenase;	1.87945	-0.589572	LDOX_MALDO	GO:0051213: F:dioxygenase activity; GO:0031418: F:L-ascorbic acid binding; GO:0046872: F:metal ion binding; GO:0009718: P:anthocyanin-containing compound biosynthetic process	PF03171;PF14226	NA
TRINITY_DN35871_c0_g1	Leucoanthocyanidin reductase;	1.26426	-0.9033	LAR_DESUN	GO:0033788: F:leucoanthocyanidin reductase activity; GO:0010023: P:proanthocyanidin biosynthetic process	PF05368	NA
TRINITY_DN19293_c1_g1	Lipoxygenase 3, chloroplastic;	1.584	-1.27795	LOX3_ARATH	GO:0009507: C:chloroplast; GO:0016165: F:linoleate 13S-lipoxygenase activity; GO:0046872: F:metal ion binding; GO:0009901: P:anther dehiscence; GO:0048653: P:anther development; GO:0034440: P:lipid oxidation; GO:0031408: P:oxylipin biosynthetic process; GO:0009555: P:pollen development; GO:0009620: P:response to fungus; GO:0009644: P:response to high light intensity; GO:0009753: P:response to jas…	PF00305;PF01477	AT1G17420
TRINITY_DN34458_c1_g1	LOB domain-containing protein 41;	1.05666	-0.865854	LBD41_ARATH	GO:0006355: P:regulation of transcription, DNA-templated	PF03195	AT3G02550
TRINITY_DN27394_c0_g1	Lysozyme;	1.16207	-0.709889	CHLY_HEVBR	GO:0005773: C:vacuole; GO:0004568: F:chitinase activity; GO:0003796: F:lysozyme activity; GO:0006032: P:chitin catabolic process; GO:0000272: P:polysaccharide catabolic process	PF00704	NA
TRINITY_DN38986_c0_g2	Magnesium-protoporphyrin IX monomethyl ester [oxidative] cyclase, chloroplastic;	1.18978	-1.19186	CRD1_EUPES	GO:0009507: C:chloroplast; GO:0048529: F:magnesium-protoporphyrin IX monomethyl ester (oxidative) cyclase activity; GO:0046872: F:metal ion binding; GO:0015995: P:chlorophyll biosynthetic process; GO:0015979: P:photosynthesis	PF02915	NA
TRINITY_DN8154_c0_g2	Major pollen allergen Bet v 1-J {ECO:0000303|PubMed:7852325};	1.12262	-0.527415	BEV1J_BETPN	GO:0005737: C:cytoplasm; GO:0006952: P:defense response; GO:0009607: P:response to biotic stimulus	PF00407	NA
TRINITY_DN130185_c1_g1	Maturase K {ECO:0000255|HAMAP-Rule:MF_01390};	1.5635	-1.8524	MATK_ERYRE	GO:0009507: C:chloroplast; GO:0003723: F:RNA binding; GO:0006397: P:mRNA processing; GO:0008380: P:RNA splicing; GO:0008033: P:tRNA processing	PF01348;PF01824	NA
TRINITY_DN17223_c0_g1	Metalloendoproteinase 2-MMP {ECO:0000303|PubMed:10574937};	0.82501	-0.453571	2MMP_ARATH	GO:0031225: C:anchored component of membrane; GO:0031012: C:extracellular matrix; GO:0005886: C:plasma membrane; GO:0004222: F:metalloendopeptidase activity; GO:0008270: F:zinc ion binding; GO:0030574: P:collagen catabolic process; GO:0080186: P:developmental vegetative growth; GO:0030198: P:extracellular matrix organization; GO:0007275: P:multicellular organism development; GO:1900056: P:negativ…	PF00413;PF01471	AT1G70170
TRINITY_DN10313_c0_g2	Mini zinc finger protein 2;	0.128309	0.976857	MIF2_ARATH	GO:0005737: C:cytoplasm; GO:0005634: C:nucleus; GO:0003677: F:DNA binding; GO:0046872: F:metal ion binding; GO:0042803: F:protein homodimerization activity; GO:0010582: P:floral meristem determinacy; GO:0035670: P:plant-type ovary development	PF04770	AT3G28917
TRINITY_DN176867_c0_g3	Mitogen-activated protein kinase kinase kinase 17 {ECO:0000303|PubMed:25720833};	1.42869	-0.232479	M3K17_ARATH	GO:0005737: C:cytoplasm; GO:0005634: C:nucleus; GO:0005524: F:ATP binding; GO:0004709: F:MAP kinase kinase kinase activity; GO:0004674: F:protein serine/threonine kinase activity; GO:0009738: P:abscisic acid-activated signaling pathway; GO:0032147: P:activation of protein kinase activity; GO:0009737: P:response to abscisic acid; GO:0006970: P:response to osmotic stress; GO:0023014: P:signal trans…	PF00069	AT2G32510
TRINITY_DN117219_c0_g1	Mitogen-activated protein kinase kinase kinase 18 {ECO:0000303|PubMed:26443375};	1.28982	-1.44295	M3K18_ARATH	GO:0005737: C:cytoplasm; GO:0005634: C:nucleus; GO:0005524: F:ATP binding; GO:0004709: F:MAP kinase kinase kinase activity; GO:0004672: F:protein kinase activity; GO:0004674: F:protein serine/threonine kinase activity; GO:0009738: P:abscisic acid-activated signaling pathway; GO:0032147: P:activation of protein kinase activity; GO:1902457: P:negative regulation of stomatal opening; GO:0009789: P:p…	PF00069	AT1G05100
TRINITY_DN42885_c0_g4	mRNA guanylyltransferase;	1.18623	-1.13545	L_LBVAV	GO:0030430: C:host cell cytoplasm; GO:0019012: C:virion; GO:0005524: F:ATP binding; GO:0004482: F:mRNA (guanine-N7-)-methyltransferase activity; GO:0003968: F:RNA-directed 5'-3' RNA polymerase activity	PF14318;PF00946	NA
TRINITY_DN102358_c1_g1	Myb-related protein 308;	0.939962	-0.948069	MYB08_ANTMA	GO:0005634: C:nucleus; GO:0003677: F:DNA binding	PF00249	NA
TRINITY_DN21716_c0_g3	NAD(P)H-quinone oxidoreductase subunit 1, chloroplastic {ECO:0000255|HAMAP-Rule:MF_01350};	1.08325	-1.10611	NU1C_DRIGR	GO:0009535: C:chloroplast thylakoid membrane; GO:0016021: C:integral component of membrane; GO:0016655: F:oxidoreductase activity, acting on NAD(P)H, quinone or similar compound as acceptor; GO:0048038: F:quinone binding; GO:0019684: P:photosynthesis, light reaction	PF00146	NA
TRINITY_DN15713_c8_g1	NAD(P)H-quinone oxidoreductase subunit 1, chloroplastic {ECO:0000255|HAMAP-Rule:MF_01350};	1.10915	-1.04463	NU1C_VITVI	GO:0009535: C:chloroplast thylakoid membrane; GO:0005887: C:integral component of plasma membrane; GO:0030964: C:NADH dehydrogenase complex; GO:0045272: C:plasma membrane respiratory chain complex I; GO:0016655: F:oxidoreductase activity, acting on NAD(P)H, quinone or similar compound as acceptor; GO:0048038: F:quinone binding; GO:0009060: P:aerobic respiration; GO:0019684: P:photosynthesis, ligh…	PF00146	NA
TRINITY_DN40653_c1_g1	NAD(P)H-quinone oxidoreductase subunit 5, chloroplastic;	1.34672	-1.45899	NU5C_ACOCL	GO:0009535: C:chloroplast thylakoid membrane; GO:0016021: C:integral component of membrane; GO:0008137: F:NADH dehydrogenase (ubiquinone) activity; GO:0048038: F:quinone binding; GO:0042773: P:ATP synthesis coupled electron transport	PF01010;PF00361;PF00662	NA
TRINITY_DN157034_c1_g1	NAD(P)H-quinone oxidoreductase subunit 6, chloroplastic;	1.34778	-1.52288	NU6C_LEMMI	GO:0009535: C:chloroplast thylakoid membrane; GO:0016021: C:integral component of membrane; GO:0008137: F:NADH dehydrogenase (ubiquinone) activity; GO:0048038: F:quinone binding	PF00499	NA
TRINITY_DN32212_c2_g1	NAD(P)H-quinone oxidoreductase subunit I, chloroplastic {ECO:0000255|HAMAP-Rule:MF_01351};	1.36598	-1.31882	NDHI_ILLOL	GO:0009535: C:chloroplast thylakoid membrane; GO:0051539: F:4 iron, 4 sulfur cluster binding; GO:0005506: F:iron ion binding; GO:0008137: F:NADH dehydrogenase (ubiquinone) activity; GO:0048038: F:quinone binding; GO:0019684: P:photosynthesis, light reaction	PF13187	NA
TRINITY_DN369390_c0_g1	NAD(P)H-quinone oxidoreductase subunit J, chloroplastic {ECO:0000255|HAMAP-Rule:MF_01357};	1.31514	-0.622092	NDHJ_WHEAT	GO:0009535: C:chloroplast thylakoid membrane; GO:0008137: F:NADH dehydrogenase (ubiquinone) activity; GO:0048038: F:quinone binding; GO:0019684: P:photosynthesis, light reaction	PF00329	NA
TRINITY_DN109721_c0_g1	NAD(P)H-quinone oxidoreductase subunit J, chloroplastic {ECO:0000255|HAMAP-Rule:MF_01357};	1.14321	-0.650297	NDHJ_MORIN	GO:0009535: C:chloroplast thylakoid membrane; GO:0008137: F:NADH dehydrogenase (ubiquinone) activity; GO:0048038: F:quinone binding; GO:0019684: P:photosynthesis, light reaction	PF00329	NA
TRINITY_DN60785_c0_g1	NADH-ubiquinone oxidoreductase chain 2;	0.997827	-0.946163	NU2M_OENBE	GO:0016021: C:integral component of membrane; GO:0005743: C:mitochondrial inner membrane; GO:0070469: C:respirasome; GO:0008137: F:NADH dehydrogenase (ubiquinone) activity; GO:0042773: P:ATP synthesis coupled electron transport	PF00361	NA
TRINITY_DN58990_c1_g3	NADH-ubiquinone oxidoreductase chain 2;	1.27042	-1.23148	NU2M_OENBE	GO:0016021: C:integral component of membrane; GO:0005743: C:mitochondrial inner membrane; GO:0070469: C:respirasome; GO:0008137: F:NADH dehydrogenase (ubiquinone) activity; GO:0042773: P:ATP synthesis coupled electron transport	PF00361	NA
TRINITY_DN159693_c1_g1	NADH-ubiquinone oxidoreductase chain 2;	1.28571	-1.31641	NU2M_ARATH	GO:0016021: C:integral component of membrane; GO:0005743: C:mitochondrial inner membrane; GO:0070469: C:respirasome; GO:0008137: F:NADH dehydrogenase (ubiquinone) activity; GO:0042773: P:ATP synthesis coupled electron transport	PF00361	NA
TRINITY_DN159693_c2_g1	NADH-ubiquinone oxidoreductase chain 2;	1.34505	-0.988941	NU2M_BETVU	GO:0016021: C:integral component of membrane; GO:0005743: C:mitochondrial inner membrane; GO:0070469: C:respirasome; GO:0055114: P:oxidation-reduction process	PF00361	NA
TRINITY_DN56564_c1_g1	Naringenin,2-oxoglutarate 3-dioxygenase;	1.53451	-0.42284	FL3H_CALCH	GO:0031418: F:L-ascorbic acid binding; GO:0046872: F:metal ion binding; GO:0045486: F:naringenin 3-dioxygenase activity; GO:0009813: P:flavonoid biosynthetic process	PF03171;PF14226	NA
TRINITY_DN2725_c3_g2	Nematode resistance protein-like HSPRO2;	1.65939	-0.661336	HSPR2_ARATH	GO:0005737: C:cytoplasm; GO:0020037: F:heme binding; GO:0046872: F:metal ion binding; GO:0009816: P:defense response to bacterium, incompatible interaction; GO:0006979: P:response to oxidative stress; GO:0009751: P:response to salicylic acid; GO:0019441: P:tryptophan catabolic process to kynurenine	PF07014;PF07231	AT2G40000
TRINITY_DN58057_c0_g2	Nematode resistance protein-like HSPRO2;	1.67255	-0.393706	HSPR2_ARATH	GO:0005737: C:cytoplasm; GO:0020037: F:heme binding; GO:0046872: F:metal ion binding; GO:0009816: P:defense response to bacterium, incompatible interaction; GO:0006979: P:response to oxidative stress; GO:0009751: P:response to salicylic acid; GO:0019441: P:tryptophan catabolic process to kynurenine	PF07014;PF07231	AT2G40000
TRINITY_DN238_c0_g3	Non-specific lipid-transfer protein;	1.1963	-0.265262	NLTP_HELAN	GO:0008289: F:lipid binding; GO:0006869: P:lipid transport	PF00234	NA
TRINITY_DN289652_c0_g1	Non-specific lipid-transfer protein;	0.716702	-0.617081	NLTP_HELAN	GO:0008289: F:lipid binding; GO:0006869: P:lipid transport	PF00234	NA
TRINITY_DN51828_c0_g1	NRR repressor homolog 1 {ECO:0000305};	1.2507	-0.270175	NRH1_ORYSJ	GO:0005634: C:nucleus; GO:0006952: P:defense response; GO:0010112: P:regulation of systemic acquired resistance	PF15699	NA
TRINITY_DN15094_c3_g1	Oleosin Bn-III;	1.28488	-0.418506	OLEO3_BRANA	GO:0016021: C:integral component of membrane; GO:0012511: C:monolayer-surrounded lipid storage body	PF01277	NA
TRINITY_DN11395_c0_g1	Organelle RRM domain-containing protein 6, chloroplastic {ECO:0000303|PubMed:28213559};	0.897727	0.12173	ORRM6_ARATH	GO:0009507: C:chloroplast; GO:1990904: C:ribonucleoprotein complex; GO:0003723: F:RNA binding; GO:1900871: P:chloroplast mRNA modification; GO:0016554: P:cytidine to uridine editing; GO:0006397: P:mRNA processing	PF00076	AT1G73530
TRINITY_DN146491_c0_g1	Osmotin-like protein;	1.25856	-0.32166	OLP1_SOLLC	GO:0005618: C:cell wall; GO:0005576: C:extracellular region	PF00314	NA
TRINITY_DN118450_c2_g1	P34 probable thiol protease;	2.20239	-1.41028	P34_SOYBN	GO:0005615: C:extracellular space; GO:0005764: C:lysosome; GO:0004197: F:cysteine-type endopeptidase activity; GO:0051603: P:proteolysis involved in cellular protein catabolic process	PF08246;PF00112	NA
TRINITY_DN151307_c0_g1	Patatin-like protein 2;	0.860161	-0.567064	PLP2_ARATH	GO:0005737: C:cytoplasm; GO:0016020: C:membrane; GO:0047372: F:acylglycerol lipase activity; GO:0016298: F:lipase activity; GO:0004620: F:phospholipase activity; GO:0071456: P:cellular response to hypoxia; GO:0051607: P:defense response to virus; GO:0016042: P:lipid catabolic process; GO:0006629: P:lipid metabolic process; GO:0031408: P:oxylipin biosynthetic process; GO:0009626: P:plant-type hype…	PF01734	AT2G26560
TRINITY_DN1266_c1_g1	Pathogenesis-related protein PR-1;	1.39118	-0.565592	PR1_MEDTR	GO:0005576: C:extracellular region; GO:0006952: P:defense response; GO:0009607: P:response to biotic stimulus	PF00188	NA
TRINITY_DN3393_c1_g2	Pectinesterase 40;	1.35254	-0.258835	PME40_ARATH	GO:0005618: C:cell wall; GO:0005576: C:extracellular region; GO:0045330: F:aspartyl esterase activity; GO:0030599: F:pectinesterase activity; GO:0046910: F:pectinesterase inhibitor activity; GO:0042545: P:cell wall modification; GO:0045490: P:pectin catabolic process	PF01095;PF04043	AT4G02320
TRINITY_DN41180_c0_g3	Pectinesterase inhibitor 10 {ECO:0000305};	0.821631	-0.619697	PMI10_ARATH	GO:0048046: C:apoplast; GO:0004857: F:enzyme inhibitor activity; GO:0046910: F:pectinesterase inhibitor activity; GO:0043086: P:negative regulation of catalytic activity; GO:0071669: P:plant-type cell wall organization or biogenesis	PF04043	AT1G62760
TRINITY_DN3751_c1_g1	Pentatricopeptide repeat-containing protein At5g48910;	0.941525	-0.351301	PP425_ARATH	GO:0009507: C:chloroplast; GO:0008270: F:zinc ion binding; GO:0009451: P:RNA modification	PF14432;PF01535;PF13041	AT5G48910
TRINITY_DN28107_c0_g1	PH, RCC1 and FYVE domains-containing protein 1 {ECO:0000303|PubMed:11563980};	1.18101	-0.765672	PRAF1_ARATH	GO:0046872: F:metal ion binding; GO:0070300: F:phosphatidic acid binding; GO:0035091: F:phosphatidylinositol binding; GO:0017112: F:Rab guanyl-nucleotide exchange factor activity	PF08381;PF13713;PF01363;PF16457;PF00415	AT1G76950
TRINITY_DN33049_c0_g1	Phenylalanine ammonia-lyase 1;	1.40501	-0.307201	PAL1_DAUCA	GO:0005737: C:cytoplasm; GO:0045548: F:phenylalanine ammonia-lyase activity; GO:0009800: P:cinnamic acid biosynthetic process; GO:0006559: P:L-phenylalanine catabolic process	PF00221	NA
TRINITY_DN4105_c0_g1	Phenylalanine ammonia-lyase 3;	0.943493	-0.239894	PAL3_PETCR	GO:0005737: C:cytoplasm; GO:0032991: C:protein-containing complex; GO:0045548: F:phenylalanine ammonia-lyase activity; GO:0009800: P:cinnamic acid biosynthetic process; GO:0006559: P:L-phenylalanine catabolic process	PF00221	NA
TRINITY_DN74408_c0_g1	Phenylalanine ammonia-lyase;	1.43498	-0.404233	PALY_BROFI	GO:0005737: C:cytoplasm; GO:0045548: F:phenylalanine ammonia-lyase activity; GO:0009800: P:cinnamic acid biosynthetic process; GO:0006559: P:L-phenylalanine catabolic process	PF00221	NA
TRINITY_DN25367_c0_g3	Phenylalanine ammonia-lyase;	1.62069	-0.442119	PAL1_TOBAC	GO:0005737: C:cytoplasm; GO:0045548: F:phenylalanine ammonia-lyase activity; GO:0009800: P:cinnamic acid biosynthetic process; GO:0006559: P:L-phenylalanine catabolic process	PF00221	NA
TRINITY_DN196486_c0_g2	Phosphate transporter PHO1 {ECO:0000303|PubMed:11971143};	0.799235	-0.0654947	PHO1_ARATH	GO:0005789: C:endoplasmic reticulum membrane; GO:0005794: C:Golgi apparatus; GO:0000139: C:Golgi membrane; GO:0016021: C:integral component of membrane; GO:0005886: C:plasma membrane; GO:0005802: C:trans-Golgi network; GO:0000822: F:inositol hexakisphosphate binding; GO:0015114: F:phosphate ion transmembrane transporter activity; GO:0016036: P:cellular response to phosphate starvation; GO:0048016…	PF03124;PF03105	AT3G23430
TRINITY_DN196028_c1_g2	Phosphate transporter PHO1 {ECO:0000303|PubMed:11971143};	0.690633	0.179638	PHO1_ARATH	GO:0005789: C:endoplasmic reticulum membrane; GO:0005794: C:Golgi apparatus; GO:0000139: C:Golgi membrane; GO:0016021: C:integral component of membrane; GO:0005886: C:plasma membrane; GO:0005802: C:trans-Golgi network; GO:0000822: F:inositol hexakisphosphate binding; GO:0015114: F:phosphate ion transmembrane transporter activity; GO:0016036: P:cellular response to phosphate starvation; GO:0048016…	PF03124;PF03105	AT3G23430
TRINITY_DN62169_c0_g2	Phosphate transporter PHO1 {ECO:0000303|PubMed:11971143};	1.08719	0.0214683	PHO1_ARATH	GO:0005789: C:endoplasmic reticulum membrane; GO:0005794: C:Golgi apparatus; GO:0000139: C:Golgi membrane; GO:0016021: C:integral component of membrane; GO:0005886: C:plasma membrane; GO:0005802: C:trans-Golgi network; GO:0000822: F:inositol hexakisphosphate binding; GO:0015114: F:phosphate ion transmembrane transporter activity; GO:0016036: P:cellular response to phosphate starvation; GO:0048016…	PF03124;PF03105	AT3G23430
TRINITY_DN39180_c0_g3	Phosphate transporter PHO1-2;	0.854486	-0.0206855	PHO12_ORYSJ	GO:0005794: C:Golgi apparatus; GO:0016021: C:integral component of membrane; GO:0005886: C:plasma membrane; GO:0005802: C:trans-Golgi network; GO:0000822: F:inositol hexakisphosphate binding; GO:0015114: F:phosphate ion transmembrane transporter activity; GO:0016036: P:cellular response to phosphate starvation; GO:0048016: P:inositol phosphate-mediated signaling; GO:0006817: P:phosphate ion trans…	PF03124;PF03105	NA
TRINITY_DN34191_c0_g2	Phospho-2-dehydro-3-deoxyheptonate aldolase 1, chloroplastic;	1.19201	-0.431412	AROF_ORYSJ	GO:0009507: C:chloroplast; GO:0003849: F:3-deoxy-7-phosphoheptulonate synthase activity; GO:0009073: P:aromatic amino acid family biosynthetic process; GO:0009423: P:chorismate biosynthetic process	PF01474	NA
TRINITY_DN30931_c1_g1	Photosystem I assembly protein Ycf3 {ECO:0000255|HAMAP-Rule:MF_00439};	1.21337	-1.25659	YCF3_VITVI	GO:0009535: C:chloroplast thylakoid membrane; GO:0015979: P:photosynthesis	PF00515	NA
TRINITY_DN323285_c1_g1	Photosystem I assembly protein Ycf4 {ECO:0000255|HAMAP-Rule:MF_00437};	1.3048	-1.57113	YCF4_POPTR	GO:0009535: C:chloroplast thylakoid membrane; GO:0016021: C:integral component of membrane; GO:0009522: C:photosystem I; GO:0015979: P:photosynthesis	PF02392	NA
TRINITY_DN105100_c0_g1	Photosystem I reaction center subunit VIII;	1.3018	-1.46199	PSAI_TOBAC	GO:0009535: C:chloroplast thylakoid membrane; GO:0016021: C:integral component of membrane; GO:0009522: C:photosystem I; GO:0015979: P:photosynthesis	PF00796	NA
TRINITY_DN132375_c4_g1	Photosystem II reaction center protein H {ECO:0000255|HAMAP-Rule:MF_00752};	0.979107	-1.57429	PSBH_SOYBN	GO:0009535: C:chloroplast thylakoid membrane; GO:0016021: C:integral component of membrane; GO:0009523: C:photosystem II; GO:0042301: F:phosphate ion binding; GO:0015979: P:photosynthesis; GO:0050821: P:protein stabilization	PF00737	NA
TRINITY_DN111224_c1_g2	Photosystem II reaction center protein I {ECO:0000255|HAMAP-Rule:MF_01316};	1.80157	-1.46543	PSBI_WHEAT	GO:0009535: C:chloroplast thylakoid membrane; GO:0016021: C:integral component of membrane; GO:0009539: C:photosystem II reaction center; GO:0015979: P:photosynthesis	PF02532	NA
TRINITY_DN204034_c1_g1	Photosystem II reaction center protein K {ECO:0000255|HAMAP-Rule:MF_00441};	1.76914	-1.6098	PSBK_VITVI	GO:0009535: C:chloroplast thylakoid membrane; GO:0016021: C:integral component of membrane; GO:0009539: C:photosystem II reaction center; GO:0015979: P:photosynthesis	PF02533	NA
TRINITY_DN21048_c2_g2	Plant cysteine oxidase 2 {ECO:0000303|PubMed:24599061};	1.62853	-0.870093	PCO2_ARATH	GO:0005829: C:cytosol; GO:0005634: C:nucleus; GO:0017172: F:cysteine dioxygenase activity; GO:0046872: F:metal ion binding; GO:0070483: P:detection of hypoxia; GO:0018171: P:peptidyl-cysteine oxidation; GO:0001666: P:response to hypoxia	PF07847	AT5G39890
TRINITY_DN21048_c2_g1	Plant cysteine oxidase 2 {ECO:0000303|PubMed:24599061};	2.36236	-0.511439	PCO2_ARATH	GO:0005829: C:cytosol; GO:0005634: C:nucleus; GO:0017172: F:cysteine dioxygenase activity; GO:0046872: F:metal ion binding; GO:0070483: P:detection of hypoxia; GO:0018171: P:peptidyl-cysteine oxidation; GO:0001666: P:response to hypoxia	PF07847	AT5G39890
TRINITY_DN21048_c1_g2	Plant cysteine oxidase 3 {ECO:0000303|PubMed:24599061};	1.52948	-0.600284	PCO3_ARATH	GO:0005737: C:cytoplasm; GO:0005634: C:nucleus; GO:0017172: F:cysteine dioxygenase activity; GO:0046872: F:metal ion binding	PF07847	AT1G18490
TRINITY_DN98949_c0_g1	PLASMODESMATA CALLOSE-BINDING PROTEIN 5;	0.749172	0.25176	PDCB5_ARATH	GO:0031225: C:anchored component of membrane; GO:0046658: C:anchored component of plasma membrane; GO:0009506: C:plasmodesma; GO:0001872: F:(1->3)-beta-D-glucan binding; GO:0030247: F:polysaccharide binding	PF07983	AT3G58100
TRINITY_DN354236_c0_g1	Potassium channel AKT1;	1.20016	-0.692552	AKT1_ORYSJ	GO:0016021: C:integral component of membrane; GO:0005249: F:voltage-gated potassium channel activity; GO:0034765: P:regulation of ion transmembrane transport	PF12796;PF00027;PF00520;PF11834	NA
TRINITY_DN173199_c1_g1	Primary amine oxidase;	1.10193	-0.007965	AMO_ARATH	GO:0052595: F:aliphatic-amine oxidase activity; GO:0052594: F:aminoacetone:oxygen oxidoreductase(deaminating) activity; GO:0005507: F:copper ion binding; GO:0052596: F:phenethylamine:oxygen oxidoreductase (deaminating) activity; GO:0008131: F:primary amine oxidase activity; GO:0048038: F:quinone binding; GO:0052593: F:tryptamine:oxygen oxidoreductase (deaminating) activity; GO:0009738: P:abscisic…	PF01179;PF02727;PF02728	AT1G62810
TRINITY_DN173199_c2_g1	Primary amine oxidase;	0.695426	0.289908	AMO_ARATH	GO:0052595: F:aliphatic-amine oxidase activity; GO:0052594: F:aminoacetone:oxygen oxidoreductase(deaminating) activity; GO:0005507: F:copper ion binding; GO:0052596: F:phenethylamine:oxygen oxidoreductase (deaminating) activity; GO:0008131: F:primary amine oxidase activity; GO:0048038: F:quinone binding; GO:0052593: F:tryptamine:oxygen oxidoreductase (deaminating) activity; GO:0009738: P:abscisic…	PF01179;PF02727;PF02728	AT1G62810
TRINITY_DN52097_c2_g1	Probable 4-coumarate--CoA ligase 5;	1.60065	-1.00001	4CL5_ORYSJ	GO:0016207: F:4-coumarate-CoA ligase activity; GO:0005524: F:ATP binding; GO:0009698: P:phenylpropanoid metabolic process	PF00501;PF13193	NA
TRINITY_DN66030_c0_g2	Probable calcium-binding protein CML31;	0.780194	-0.709239	CML31_ORYSJ	GO:0005509: F:calcium ion binding	PF13499;PF13833	NA
TRINITY_DN1683_c1_g1	Probable CCR4-associated factor 1 homolog 11;	0.925304	-0.258004	CAF1K_ARATH	GO:0030015: C:CCR4-NOT core complex; GO:0005634: C:nucleus; GO:0000932: C:P-body; GO:0008408: F:3'-5' exonuclease activity; GO:0046872: F:metal ion binding; GO:0004535: F:poly(A)-specific ribonuclease activity; GO:0003723: F:RNA binding; GO:0042742: P:defense response to bacterium; GO:0043928: P:exonucleolytic nuclear-transcribed mRNA catabolic process involved in deadenylation-dependent decay; G…	PF04857	AT5G22250
TRINITY_DN78197_c1_g1	Probable disease resistance protein At1g61180;	1.57478	-1.21542	DRL15_ARATH	GO:0043531: F:ADP binding; GO:0005524: F:ATP binding; GO:0006952: P:defense response	PF13855;PF00931	NA
TRINITY_DN125289_c0_g1	Probable inactive receptor kinase At5g67200;	0.901336	0.0172397	Y5720_ARATH	GO:0016021: C:integral component of membrane; GO:0005886: C:plasma membrane; GO:0005524: F:ATP binding; GO:0004672: F:protein kinase activity	PF13855;PF00069	AT5G67200
TRINITY_DN134858_c1_g1	Probable indole-3-acetic acid-amido synthetase GH3.1;	1.11452	0.104807	GH31_ARATH	GO:0016874: F:ligase activity; GO:0009733: P:response to auxin	PF03321	AT2G14960
TRINITY_DN101594_c1_g1	Probable L-type lectin-domain containing receptor kinase S.5;	0.958439	-0.85397	LRKS5_ARATH	GO:0016021: C:integral component of membrane; GO:0005886: C:plasma membrane; GO:0005524: F:ATP binding; GO:0030246: F:carbohydrate binding; GO:0004675: F:transmembrane receptor protein serine/threonine kinase activity; GO:0006952: P:defense response; GO:0042742: P:defense response to bacterium; GO:0002229: P:defense response to oomycetes	PF00139;PF00069	AT5G06740
TRINITY_DN27710_c6_g1	Probable lipoxygenase 6;	1.95273	-1.18513	LOX6_ORYSJ	GO:0016165: F:linoleate 13S-lipoxygenase activity; GO:0046872: F:metal ion binding; GO:0031408: P:oxylipin biosynthetic process	PF00305;PF01477	NA
TRINITY_DN11470_c0_g1	Probable LRR receptor-like serine/threonine-protein kinase At3g47570;	0.883481	-0.977328	Y3475_ARATH	GO:0016021: C:integral component of membrane; GO:0005886: C:plasma membrane; GO:0005524: F:ATP binding; GO:0004674: F:protein serine/threonine kinase activity	PF00560;PF08263;PF00069	AT3G47570
TRINITY_DN98777_c0_g2	Probable membrane-associated kinase regulator 2;	1.83935	-0.866481	MAKR2_ARATH	GO:0005886: C:plasma membrane	NA	AT1G64080
TRINITY_DN92086_c1_g1	Probable membrane-associated kinase regulator 2;	1.876	-0.872916	MAKR2_ARATH	GO:0005886: C:plasma membrane	NA	AT1G64080
TRINITY_DN102079_c2_g1	Probable protein S-acyltransferase 19;	1.71405	-0.976672	ZDH17_ARATH	GO:0005783: C:endoplasmic reticulum; GO:0005794: C:Golgi apparatus; GO:0016021: C:integral component of membrane; GO:0005886: C:plasma membrane; GO:0019706: F:protein-cysteine S-palmitoyltransferase activity; GO:0018230: P:peptidyl-L-cysteine S-palmitoylation; GO:0006612: P:protein targeting to membrane	PF01529	AT4G15080
TRINITY_DN95865_c2_g1	Probable RNA-directed DNA polymerase from transposon BS;	1.37914	-0.698987	RTBS_DROME	GO:0003964: F:RNA-directed DNA polymerase activity; GO:0006313: P:transposition, DNA-mediated	PF14529;PF00078	NA
TRINITY_DN19544_c2_g1	Probable WRKY transcription factor 30 {ECO:0000303|PubMed:22268143};	1.00392	-0.247669	WRK30_ARATH	GO:0005737: C:cytoplasm; GO:0005634: C:nucleus; GO:0003700: F:DNA-binding transcription factor activity; GO:0043565: F:sequence-specific DNA binding; GO:0044212: F:transcription regulatory region DNA binding; GO:0010150: P:leaf senescence; GO:0042542: P:response to hydrogen peroxide; GO:0010193: P:response to ozone; GO:0009751: P:response to salicylic acid	PF03106	AT5G24110
TRINITY_DN36571_c0_g1	Probable WRKY transcription factor 30 {ECO:0000303|PubMed:22268143};	0.875247	0.172967	WRK30_ARATH	GO:0005737: C:cytoplasm; GO:0005634: C:nucleus; GO:0003700: F:DNA-binding transcription factor activity; GO:0043565: F:sequence-specific DNA binding; GO:0044212: F:transcription regulatory region DNA binding; GO:0010150: P:leaf senescence; GO:0042542: P:response to hydrogen peroxide; GO:0010193: P:response to ozone; GO:0009751: P:response to salicylic acid	PF03106	AT5G24110
TRINITY_DN59847_c1_g1	Probable WRKY transcription factor 33;	1.26816	-0.133668	WRK33_ARATH	GO:0005634: C:nucleus; GO:0003700: F:DNA-binding transcription factor activity; GO:0046872: F:metal ion binding; GO:0043565: F:sequence-specific DNA binding; GO:0044212: F:transcription regulatory region DNA binding; GO:0010120: P:camalexin biosynthetic process; GO:0070370: P:cellular heat acclimation; GO:0034605: P:cellular response to heat; GO:0042742: P:defense response to bacterium; GO:005083…	PF03106	AT2G38470
TRINITY_DN36571_c0_g3	Probable WRKY transcription factor 54 {ECO:0000303|PubMed:22268143};	1.46531	-0.149432	WRK54_ARATH	GO:0005634: C:nucleus; GO:0003700: F:DNA-binding transcription factor activity; GO:0043565: F:sequence-specific DNA binding; GO:0044212: F:transcription regulatory region DNA binding; GO:0009742: P:brassinosteroid mediated signaling pathway; GO:0042742: P:defense response to bacterium; GO:0050832: P:defense response to fungus; GO:0009873: P:ethylene-activated signaling pathway; GO:1900056: P:nega…	PF03106	AT2G40750
TRINITY_DN5561_c0_g1	Probable WRKY transcription factor 70 {ECO:0000303|Ref.1};	1.30317	-0.385235	WRK70_ARATH	GO:0005634: C:nucleus; GO:0003700: F:DNA-binding transcription factor activity; GO:0043565: F:sequence-specific DNA binding; GO:0009742: P:brassinosteroid mediated signaling pathway; GO:0042742: P:defense response to bacterium; GO:0050832: P:defense response to fungus; GO:0002229: P:defense response to oomycetes; GO:0009873: P:ethylene-activated signaling pathway; GO:0080187: P:floral organ senes…	PF03106	AT3G56400
TRINITY_DN103670_c2_g1	Protein ACTIVITY OF BC1 COMPLEX KINASE 7, chloroplastic {ECO:0000303|PubMed:22694836};	0.724808	0.512371	AB1K7_ARATH	GO:0009535: C:chloroplast thylakoid membrane; GO:0016021: C:integral component of membrane; GO:0010287: C:plastoglobule; GO:0005524: F:ATP binding; GO:0016301: F:kinase activity; GO:0034599: P:cellular response to oxidative stress; GO:0055072: P:iron ion homeostasis; GO:0046467: P:membrane lipid biosynthetic process; GO:0080177: P:plastoglobule organization; GO:1901031: P:regulation of response t…	PF03109	NA
TRINITY_DN5833_c0_g1	Protein ALP1-like {ECO:0000305};	1.71494	-0.993459	ALPL_ARATH	GO:0005634: C:nucleus; GO:0046872: F:metal ion binding; GO:0004518: F:nuclease activity	PF13359	AT3G55350
TRINITY_DN37788_c4_g1	Protein ALP1-like {ECO:0000305};	1.69971	-1.53142	ALPL_ARATH	GO:0005634: C:nucleus; GO:0046872: F:metal ion binding; GO:0004518: F:nuclease activity	PF13359	AT3G55350
TRINITY_DN7827_c0_g5	Protein ANTAGONIST OF LIKE HETEROCHROMATIN PROTEIN 1 {ECO:0000303|PubMed:26642436};	1.68746	-0.951463	ALP1_ARATH	GO:0035098: C:ESC/E(Z) complex; GO:0005634: C:nucleus; GO:0035102: C:PRC1 complex; GO:0003682: F:chromatin binding; GO:0046872: F:metal ion binding; GO:0004518: F:nuclease activity; GO:0031936: P:negative regulation of chromatin silencing	PF13359	AT3G63270
TRINITY_DN26509_c0_g4	Protein DCL, chloroplastic;	1.46795	-1.02648	DCL_SOLLC	GO:0009507: C:chloroplast; GO:0009658: P:chloroplast organization; GO:1901259: P:chloroplast rRNA processing	NA	NA
TRINITY_DN167376_c4_g1	Protein DMP3 {ECO:0000303|PubMed:20712629};	1.33264	-0.627512	DMP3_ARATH	GO:0005783: C:endoplasmic reticulum; GO:0005789: C:endoplasmic reticulum membrane; GO:0016021: C:integral component of membrane; GO:0010256: P:endomembrane system organization; GO:0090693: P:plant organ senescence	PF05078	AT4G24310
TRINITY_DN52923_c0_g1	Protein IQ-DOMAIN 1 {ECO:0000303|PubMed:15960618};	1.09726	-0.275898	IQD1_ARATH	GO:0005737: C:cytoplasm; GO:0005874: C:microtubule; GO:0005634: C:nucleus; GO:0005516: F:calmodulin binding; GO:0008017: F:microtubule binding	PF00612	NA
TRINITY_DN318315_c1_g1	Protein JINGUBANG {ECO:0000303|PubMed:27468890};	1.88944	-1.66406	JGB_ARATH	GO:0005737: C:cytoplasm; GO:0005634: C:nucleus; GO:0009846: P:pollen germination	PF00400	AT2G26490
TRINITY_DN19431_c0_g3	Protein NRT1/ PTR FAMILY 6.3;	0.956566	-0.778596	PTR7_ARATH	GO:0016021: C:integral component of membrane; GO:0005886: C:plasma membrane; GO:0015112: F:nitrate transmembrane transporter activity; GO:0015293: F:symporter activity; GO:0009734: P:auxin-activated signaling pathway; GO:0042128: P:nitrate assimilation; GO:0015706: P:nitrate transport; GO:0006857: P:oligopeptide transport; GO:0009635: P:response to herbicide; GO:0010167: P:response to nitrate; GO…	PF00854	AT1G12110
TRINITY_DN64645_c1_g1	Protein NRT1/ PTR FAMILY 7.3;	1.01838	0.0187136	PTR14_ARATH	GO:0016021: C:integral component of membrane; GO:0005886: C:plasma membrane; GO:0015112: F:nitrate transmembrane transporter activity; GO:0015386: F:potassium:proton antiporter activity; GO:0015293: F:symporter activity; GO:0010150: P:leaf senescence; GO:0015706: P:nitrate transport; GO:0055075: P:potassium ion homeostasis; GO:1902600: P:proton transmembrane transport; GO:0010167: P:response to n…	PF00854	AT1G32450
TRINITY_DN11978_c0_g1	Protein NRT1/ PTR FAMILY 7.3;	1.28692	-0.124012	PTR14_ARATH	GO:0016021: C:integral component of membrane; GO:0005886: C:plasma membrane; GO:0015112: F:nitrate transmembrane transporter activity; GO:0015386: F:potassium:proton antiporter activity; GO:0015293: F:symporter activity; GO:0010150: P:leaf senescence; GO:0015706: P:nitrate transport; GO:0055075: P:potassium ion homeostasis; GO:1902600: P:proton transmembrane transport; GO:0010167: P:response to n…	PF00854	AT1G32450
TRINITY_DN24067_c5_g1	Protein POLLENLESS 3-LIKE 2 {ECO:0000303|Ref.5};	0.762343	0.412044	MS5L2_ARATH	GO:0005634: C:nucleus; GO:0007049: P:cell cycle; GO:0051301: P:cell division	NA	AT3G51280
TRINITY_DN19165_c0_g1	Protein SIEVE ELEMENT OCCLUSION A {ECO:0000303|PubMed:20932300};	1.3198	-0.512731	SEOA_ARATH	GO:0042803: F:protein homodimerization activity; GO:0043621: F:protein self-association; GO:0010088: P:phloem development	PF14577;PF14576	AT3G01670
TRINITY_DN121437_c3_g1	Protein SIEVE ELEMENT OCCLUSION B {ECO:0000303|PubMed:20932300};	1.10249	-0.763802	SEOB_ARATH	GO:0042803: F:protein homodimerization activity; GO:0043621: F:protein self-association; GO:0010088: P:phloem development	PF14577;PF14576	AT3G01680
TRINITY_DN19165_c3_g1	Protein SIEVE ELEMENT OCCLUSION B {ECO:0000303|PubMed:20932300};	1.24113	-0.758359	SEOB_ARATH	GO:0042803: F:protein homodimerization activity; GO:0043621: F:protein self-association; GO:0010088: P:phloem development	PF14577;PF14576	AT3G01680
TRINITY_DN19165_c3_g2	Protein SIEVE ELEMENT OCCLUSION B {ECO:0000303|PubMed:20932300};	1.25817	-0.727096	SEOB_ARATH	GO:0042803: F:protein homodimerization activity; GO:0043621: F:protein self-association; GO:0010088: P:phloem development	PF14577;PF14576	AT3G01680
TRINITY_DN26117_c0_g2	Protein SMAX1-LIKE 4 {ECO:0000303|PubMed:23893171};	1.32399	-0.797115	SMXL4_ARATH	GO:0009507: C:chloroplast; GO:0005634: C:nucleus; GO:0016787: F:hydrolase activity; GO:0033500: P:carbohydrate homeostasis; GO:0010233: P:phloem transport; GO:0019538: P:protein metabolic process	PF02861	AT4G29920
TRINITY_DN26117_c3_g1	Protein SMAX1-LIKE 4 {ECO:0000303|PubMed:23893171};	1.14293	-0.724027	SMXL4_ARATH	GO:0009507: C:chloroplast; GO:0005634: C:nucleus; GO:0016787: F:hydrolase activity; GO:0033500: P:carbohydrate homeostasis; GO:0010233: P:phloem transport; GO:0019538: P:protein metabolic process	PF02861	AT4G29920
TRINITY_DN236306_c1_g1	Protein SRC2 {ECO:0000305};	1.48532	-0.864987	SRC2_SOYBN	GO:0005789: C:endoplasmic reticulum membrane; GO:0016021: C:integral component of membrane; GO:0005886: C:plasma membrane; GO:0032586: C:protein storage vacuole membrane	PF00168	NA
TRINITY_DN71053_c0_g1	Protein SRC2 {ECO:0000305};	1.00289	-0.455214	SRC2_SOYBN	GO:0005789: C:endoplasmic reticulum membrane; GO:0016021: C:integral component of membrane; GO:0005886: C:plasma membrane; GO:0032586: C:protein storage vacuole membrane	PF00168	NA
TRINITY_DN69403_c0_g3	Protein SULFUR DEFICIENCY-INDUCED 1 {ECO:0000303|PubMed:19154231};	2.01049	-1.57422	SDI1_ARATH	GO:0090568: C:nuclear transcriptional repressor complex; GO:0010438: P:cellular response to sulfur starvation; GO:0010439: P:regulation of glucosinolate biosynthetic process; GO:0006792: P:regulation of sulfur utilization	PF13181	AT5G48850
TRINITY_DN168491_c1_g1	Protein Ycf2 {ECO:0000255|HAMAP-Rule:MF_01330};	1.07844	-1.04253	YCF2_LEMMI	GO:0009570: C:chloroplast stroma; GO:0005524: F:ATP binding	PF00004;PF05695	NA
TRINITY_DN67748_c0_g3	Purine permease 2;	1.13676	-1.3673	PUP2_ARATH	GO:0016021: C:integral component of membrane; GO:0016020: C:membrane; GO:0005345: F:purine nucleobase transmembrane transporter activity; GO:0006863: P:purine nucleobase transport	NA	AT2G33750
TRINITY_DN34339_c0_g2	Purine permease 3;	1.35338	-1.47688	PUP3_ARATH	GO:0016021: C:integral component of membrane; GO:0016020: C:membrane; GO:0005345: F:purine nucleobase transmembrane transporter activity; GO:0006863: P:purine nucleobase transport	NA	AT1G28220
TRINITY_DN93872_c4_g1	Purple acid phosphatase 3;	1.2071	-0.474838	PPA3_ARATH	GO:0005576: C:extracellular region; GO:0005773: C:vacuole; GO:0003993: F:acid phosphatase activity; GO:0008199: F:ferric iron binding; GO:0008198: F:ferrous iron binding	PF00149	AT1G14700
TRINITY_DN6348_c0_g2	Putative calcium-binding protein CML19;	1.80217	-1.63647	CML19_ORYSJ	GO:0005509: F:calcium ion binding	PF13833	NA
TRINITY_DN26487_c0_g2	Putative disease resistance protein RGA3;	1.0482	-1.21223	RGA3_SOLBU	GO:0043531: F:ADP binding; GO:0005524: F:ATP binding; GO:0006952: P:defense response	PF13855;PF00931	NA
TRINITY_DN6373_c0_g2	Putative disease resistance RPP13-like protein 1;	0.616602	0.378084	R13L1_ARATH	GO:0043531: F:ADP binding; GO:0005524: F:ATP binding; GO:0006952: P:defense response	PF13855;PF00931	AT3G14470
TRINITY_DN65684_c0_g2	Putative ribonuclease H protein At1g65750;	1.07874	-0.759995	RNHX1_ARATH	GO:0046872: F:metal ion binding; GO:0003676: F:nucleic acid binding; GO:0004523: F:RNA-DNA hybrid ribonuclease activity	PF13456;PF13966	NA
TRINITY_DN4292_c4_g1	Putative ribonuclease H protein At1g65750;	1.30442	-0.72591	RNHX1_ARATH	GO:0046872: F:metal ion binding; GO:0003676: F:nucleic acid binding; GO:0004523: F:RNA-DNA hybrid ribonuclease activity	PF13456;PF13966	NA
TRINITY_DN23608_c0_g1	Putative ribonuclease H protein At1g65750;	1.02451	-0.643798	RNHX1_ARATH	GO:0046872: F:metal ion binding; GO:0003676: F:nucleic acid binding; GO:0004523: F:RNA-DNA hybrid ribonuclease activity	PF13456;PF13966	NA
TRINITY_DN61123_c2_g1	Putative ribonuclease H protein At1g65750;	0.751158	-0.628048	RNHX1_ARATH	GO:0046872: F:metal ion binding; GO:0003676: F:nucleic acid binding; GO:0004523: F:RNA-DNA hybrid ribonuclease activity	PF13456;PF13966	NA
TRINITY_DN19441_c0_g2	Pyruvate decarboxylase 2;	1.33454	-1.53898	PDC2_ARATH	GO:0005829: C:cytosol; GO:0016831: F:carboxy-lyase activity; GO:0000287: F:magnesium ion binding; GO:0004737: F:pyruvate decarboxylase activity; GO:0030976: F:thiamine pyrophosphate binding; GO:0001666: P:response to hypoxia	PF02775;PF00205;PF02776	AT5G54960
TRINITY_DN79724_c3_g1	Rho GTPase-activating protein 3;	0.544443	0.585003	RGAP3_ARATH	GO:0005886: C:plasma membrane; GO:0009531: C:secondary cell wall; GO:0005096: F:GTPase activator activity; GO:0007275: P:multicellular organism development; GO:0009664: P:plant-type cell wall organization; GO:0007165: P:signal transduction	PF00786;PF00620	AT2G46710
TRINITY_DN310060_c0_g1	Ribosomal protein S1, mitochondrial;	1.70216	-1.09224	RT01_MARPO	GO:0005739: C:mitochondrion; GO:0005840: C:ribosome	NA	NA
TRINITY_DN7072_c0_g2	Ribosome-inactivating protein bryodin II;	1.12104	-0.178082	RIP2_BRYDI	GO:0030598: F:rRNA N-glycosylase activity; GO:0090729: F:toxin activity; GO:0006952: P:defense response; GO:0017148: P:negative regulation of translation	PF00161	NA
TRINITY_DN39016_c0_g4	RING-H2 finger protein ATL2;	1.65516	-0.825327	ATL2_ARATH	GO:0016021: C:integral component of membrane; GO:0046872: F:metal ion binding; GO:0016740: F:transferase activity; GO:0006952: P:defense response; GO:0016567: P:protein ubiquitination; GO:0010200: P:response to chitin	PF13639	AT3G16720
TRINITY_DN70522_c2_g1	Root phototropism protein 3;	1.13655	-0.177039	RPT3_ARATH	GO:0005886: C:plasma membrane; GO:0009638: P:phototropism; GO:0016567: P:protein ubiquitination; GO:0007165: P:signal transduction	PF03000	AT5G64330
TRINITY_DN37810_c3_g1	Serine hydroxymethyltransferase 7;	1.25386	-0.433645	GLYC7_ARATH	GO:0005737: C:cytoplasm; GO:0005634: C:nucleus; GO:0016597: F:amino acid binding; GO:0050897: F:cobalt ion binding; GO:0004372: F:glycine hydroxymethyltransferase activity; GO:0030170: F:pyridoxal phosphate binding; GO:0070905: F:serine binding; GO:0008270: F:zinc ion binding; GO:1904482: P:cellular response to tetrahydrofolate; GO:0046655: P:folic acid metabolic process; GO:0019264: P:glycine bi…	PF00464	AT1G36370
TRINITY_DN12925_c1_g1	Serine/threonine-protein kinase OXI1;	1.18579	-0.741936	OXI1_ARATH	GO:0005737: C:cytoplasm; GO:0005634: C:nucleus; GO:0005886: C:plasma membrane; GO:0005524: F:ATP binding; GO:0016301: F:kinase activity; GO:0004672: F:protein kinase activity; GO:0019901: F:protein kinase binding; GO:0004674: F:protein serine/threonine kinase activity; GO:0006952: P:defense response; GO:0006468: P:protein phosphorylation; GO:0006979: P:response to oxidative stress; GO:0009611: P:…	PF00069	AT3G25250
TRINITY_DN84382_c0_g2	Serine/threonine-protein kinase UCN {ECO:0000305};	0.820378	-0.768633	UNC_ARATH	GO:0005737: C:cytoplasm; GO:0005634: C:nucleus; GO:0005886: C:plasma membrane; GO:0005524: F:ATP binding; GO:0016301: F:kinase activity; GO:0004672: F:protein kinase activity; GO:0004674: F:protein serine/threonine kinase activity; GO:0008134: F:transcription factor binding; GO:0080060: P:integument development; GO:0051782: P:negative regulation of cell division; GO:0006468: P:protein phosphoryla…	PF00069	AT1G51170
TRINITY_DN92347_c0_g2	Sigma factor binding protein 1, chloroplastic;	0.945557	-0.876428	SIB1_ARATH	GO:0009507: C:chloroplast; GO:0005634: C:nucleus; GO:0071482: P:cellular response to light stimulus; GO:0009816: P:defense response to bacterium, incompatible interaction; GO:0051091: P:positive regulation of DNA-binding transcription factor activity	PF05678	AT3G56710
TRINITY_DN136197_c0_g1	Sphinganine C4-monooxygenase 2;	1.19169	-0.400216	SBH2_ARATH	GO:0005783: C:endoplasmic reticulum; GO:0005789: C:endoplasmic reticulum membrane; GO:0005794: C:Golgi apparatus; GO:0016021: C:integral component of membrane; GO:0005506: F:iron ion binding; GO:0000170: F:sphingosine hydroxylase activity; GO:0009640: P:photomorphogenesis; GO:0046520: P:sphingoid biosynthetic process	PF04116	AT1G14290
TRINITY_DN115104_c0_g2	Stearoyl-[acyl-carrier-protein] 9-desaturase 6, chloroplastic;	1.56699	-0.370837	STAD6_ARATH	GO:0009570: C:chloroplast stroma; GO:0016020: C:membrane; GO:0045300: F:acyl-[acyl-carrier-protein] desaturase activity; GO:0046872: F:metal ion binding; GO:0102786: F:stearoyl-[acp] desaturase activity; GO:0006633: P:fatty acid biosynthetic process; GO:0006631: P:fatty acid metabolic process	PF03405	AT1G43800
TRINITY_DN8217_c1_g1	Stilbene synthase 3;	0.399696	-1.05231	THS3_ARAHY	GO:0005737: C:cytoplasm; GO:0050350: F:trihydroxystilbene synthase activity; GO:0009058: P:biosynthetic process	PF02797;PF00195	NA
TRINITY_DN102537_c0_g1	Subtilisin-like protease SBT1.5 {ECO:0000303|PubMed:16193095};	1.2997	-0.473616	SBT15_ARATH	GO:0005576: C:extracellular region; GO:0016020: C:membrane; GO:0004252: F:serine-type endopeptidase activity; GO:0016485: P:protein processing	PF05922;PF02225;PF00082	AT3G14240
TRINITY_DN39380_c0_g1	Sugar transport protein 14;	0.870424	-0.0823246	STP14_ARATH	GO:0005887: C:integral component of plasma membrane; GO:0005886: C:plasma membrane; GO:0005351: F:carbohydrate:proton symporter activity	PF00083	AT1G77210
TRINITY_DN32122_c0_g2	Trans-cinnamate 4-monooxygenase;	1.058	-0.544973	TCMO_ZINVI	GO:0020037: F:heme binding; GO:0005506: F:iron ion binding; GO:0004497: F:monooxygenase activity; GO:0016705: F:oxidoreductase activity, acting on paired donors, with incorporation or reduction of molecular oxygen	PF00067	NA
TRINITY_DN7407_c2_g1	Transcription factor BHLH148 {ECO:0000305};	0.710087	-0.75765	BH148_ORYSJ	GO:0005634: C:nucleus; GO:0003677: F:DNA binding; GO:0046983: F:protein dimerization activity; GO:0006355: P:regulation of transcription, DNA-templated; GO:0009414: P:response to water deprivation	PF00010	NA
TRINITY_DN167797_c0_g2	Transcription factor MYB60 {ECO:0000303|PubMed:18647406};	1.13743	-0.409351	MYB60_VITVI	GO:0005634: C:nucleus; GO:0043565: F:sequence-specific DNA binding; GO:0044212: F:transcription regulatory region DNA binding; GO:0030154: P:cell differentiation; GO:0080148: P:negative regulation of response to water deprivation; GO:0009737: P:response to abscisic acid; GO:0009646: P:response to absence of light; GO:0009733: P:response to auxin; GO:0009637: P:response to blue light; GO:0009409: …	PF00249	NA
TRINITY_DN180201_c0_g2	Transcription repressor OFP5;	1.23308	-0.672838	OFP5_ARATH	GO:0030863: C:cortical cytoskeleton; GO:0005730: C:nucleolus; GO:0009553: P:embryo sac development; GO:0045892: P:negative regulation of transcription, DNA-templated	PF04844	AT4G18830
TRINITY_DN312586_c2_g1	Transposon Tf2-9 polyprotein;	1.0813	-1.18026	TF29_SCHPO	GO:0005737: C:cytoplasm; GO:0005634: C:nucleus; GO:0004190: F:aspartic-type endopeptidase activity; GO:0003677: F:DNA binding; GO:0003887: F:DNA-directed DNA polymerase activity; GO:0004519: F:endonuclease activity; GO:0046872: F:metal ion binding; GO:0003723: F:RNA binding; GO:0003964: F:RNA-directed DNA polymerase activity; GO:0015074: P:DNA integration; GO:0006310: P:DNA recombination	PF12382;PF00665;PF00078	NA
TRINITY_DN21242_c3_g1	Transposon TX1 uncharacterized 149 kDa protein;	1.16407	-1.11842	YTX2_XENLA	NA	PF03372;PF00078	NA
TRINITY_DN101178_c1_g1	Trihelix transcription factor PTL;	1.24202	-0.522317	PTL_ARATH	GO:0005634: C:nucleus; GO:0003677: F:DNA binding; GO:0003700: F:DNA-binding transcription factor activity; GO:0019900: F:kinase binding; GO:0042803: F:protein homodimerization activity; GO:0043565: F:sequence-specific DNA binding; GO:0048498: P:establishment of petal orientation; GO:0046621: P:negative regulation of organ growth; GO:0090428: P:perianth development; GO:0048441: P:petal development…	NA	AT5G03680
TRINITY_DN32349_c0_g1	Trihelix transcription factor PTL;	1.35466	-0.782245	PTL_ARATH	GO:0005634: C:nucleus; GO:0003677: F:DNA binding; GO:0003700: F:DNA-binding transcription factor activity; GO:0019900: F:kinase binding; GO:0042803: F:protein homodimerization activity; GO:0043565: F:sequence-specific DNA binding; GO:0048498: P:establishment of petal orientation; GO:0046621: P:negative regulation of organ growth; GO:0090428: P:perianth development; GO:0048441: P:petal development…	NA	AT5G03680
TRINITY_DN3893_c0_g1	Two-component response regulator ORR21 {ECO:0000305};	0.338556	0.935283	ORR21_ORYSJ	GO:0005634: C:nucleus; GO:0003677: F:DNA binding; GO:0003700: F:DNA-binding transcription factor activity; GO:0009736: P:cytokinin-activated signaling pathway; GO:0000160: P:phosphorelay signal transduction system	PF00249;PF00072	NA
TRINITY_DN71606_c0_g2	Tyrosine decarboxylase {ECO:0000303|PubMed:17763868};	1.16599	-0.0727554	TYDC_ORYSJ	GO:0030170: F:pyridoxal phosphate binding; GO:0004837: F:tyrosine decarboxylase activity; GO:0006520: P:cellular amino acid metabolic process; GO:1901695: P:tyramine biosynthetic process	PF00282	NA
TRINITY_DN161534_c0_g1	Tyrosine-sulfated glycopeptide receptor 1 {ECO:0000305};	1.01882	-0.24006	PSYR1_ARATH	GO:0016021: C:integral component of membrane; GO:0005886: C:plasma membrane; GO:0005524: F:ATP binding; GO:0042802: F:identical protein binding; GO:0001653: F:peptide receptor activity; GO:0004674: F:protein serine/threonine kinase activity; GO:0004888: F:transmembrane signaling receptor activity; GO:0045851: P:pH reduction; GO:0009826: P:unidimensional cell growth	PF00560;PF08263;PF00069	AT1G72300
TRINITY_DN18929_c4_g3	U-box domain-containing protein 17;	1.15726	0.0597052	PUB17_ARATH	GO:0005737: C:cytoplasm; GO:0005634: C:nucleus; GO:0004842: F:ubiquitin-protein transferase activity; GO:0009814: P:defense response, incompatible interaction; GO:0016567: P:protein ubiquitination	PF00514;PF04564	AT1G29340
TRINITY_DN57199_c3_g2	U-box domain-containing protein 21;	1.27765	-0.635234	PUB21_ARATH	GO:0004842: F:ubiquitin-protein transferase activity; GO:0010200: P:response to chitin	PF04564	AT5G37490
TRINITY_DN13248_c1_g1	U-box domain-containing protein 26;	1.45533	-0.839171	PUB26_ARATH	GO:0061630: F:ubiquitin protein ligase activity; GO:0009814: P:defense response, incompatible interaction; GO:0016567: P:protein ubiquitination	PF04564	AT1G49780
TRINITY_DN63586_c1_g1	U-box domain-containing protein 27;	0.938518	-0.061029	PUB27_ARATH	GO:0004842: F:ubiquitin-protein transferase activity; GO:0010200: P:response to chitin	PF04564	AT5G64660
TRINITY_DN25547_c0_g2	U-box domain-containing protein 4;	1.4092	-0.460567	PUB4_ARATH	GO:0005737: C:cytoplasm; GO:0005634: C:nucleus; GO:0004842: F:ubiquitin-protein transferase activity	PF00514;PF04564	NA
TRINITY_DN16403_c0_g2	U-box domain-containing protein 9;	0.968055	-0.554429	PUB9_ARATH	GO:0005737: C:cytoplasm; GO:0005634: C:nucleus; GO:0005886: C:plasma membrane; GO:0070696: F:transmembrane receptor protein serine/threonine kinase binding; GO:0004842: F:ubiquitin-protein transferase activity; GO:0009738: P:abscisic acid-activated signaling pathway; GO:0071215: P:cellular response to abscisic acid stimulus; GO:0016567: P:protein ubiquitination	PF04564	AT3G07360
TRINITY_DN2794_c0_g1	Ubiquitin-conjugating enzyme E2 10;	0.971779	-0.271025	UBC10_ARATH	GO:0005524: F:ATP binding; GO:0061631: F:ubiquitin conjugating enzyme activity; GO:0031625: F:ubiquitin protein ligase binding; GO:0004842: F:ubiquitin-protein transferase activity; GO:0006511: P:ubiquitin-dependent protein catabolic process	PF00179	AT5G53300
TRINITY_DN38628_c1_g1	UDP-glycosyltransferase 71E1 {ECO:0000303|PubMed:15610349};	1.06713	-0.114399	U71E1_STERE	GO:0016758: F:transferase activity, transferring hexosyl groups	PF00201	NA
TRINITY_DN127746_c4_g1	UDP-glycosyltransferase 74E2;	1.61152	-0.472255	U74E2_ARATH	GO:0043231: C:intracellular membrane-bounded organelle; GO:0052638: F:indole-3-butyrate beta-glucosyltransferase activity; GO:0080043: F:quercetin 3-O-glucosyltransferase activity; GO:0080044: F:quercetin 7-O-glucosyltransferase activity; GO:0035251: F:UDP-glucosyltransferase activity; GO:0008194: F:UDP-glycosyltransferase activity; GO:0071475: P:cellular hyperosmotic salinity response; GO:007121…	PF00201	AT1G05680
TRINITY_DN127746_c3_g1	UDP-glycosyltransferase 76E3;	1.68105	-0.381012	U76E3_ARATH	GO:0043231: C:intracellular membrane-bounded organelle; GO:0080043: F:quercetin 3-O-glucosyltransferase activity; GO:0080044: F:quercetin 7-O-glucosyltransferase activity; GO:0008194: F:UDP-glycosyltransferase activity	PF00201	AT3G46700
TRINITY_DN36290_c0_g2	UDP-glycosyltransferase 85A5;	0.82271	-0.699489	U85A5_ARATH	GO:0043231: C:intracellular membrane-bounded organelle; GO:0015020: F:glucuronosyltransferase activity; GO:0008194: F:UDP-glycosyltransferase activity	PF00201	AT1G22370
TRINITY_DN72363_c3_g1	UDP-glycosyltransferase 87A2;	1.28832	-0.235983	U87A2_ARATH	GO:0005737: C:cytoplasm; GO:0005829: C:cytosol; GO:0043231: C:intracellular membrane-bounded organelle; GO:0005634: C:nucleus; GO:0080043: F:quercetin 3-O-glucosyltransferase activity; GO:0080044: F:quercetin 7-O-glucosyltransferase activity; GO:0008194: F:UDP-glycosyltransferase activity; GO:0009909: P:regulation of flower development	PF00201	AT2G30140
TRINITY_DN152060_c0_g2	Uncharacterized mitochondrial protein AtMg00490;	1.16834	-1.1717	M490_ARATH	GO:0005739: C:mitochondrion	PF05919	0
TRINITY_DN142887_c0_g1	Uncharacterized mitochondrial protein AtMg00860;	0.829362	-0.236669	M860_ARATH	GO:0005739: C:mitochondrion	NA	0
TRINITY_DN110713_c0_g2	Uncharacterized mitochondrial protein AtMg01250;	0.796482	-0.635436	M1250_ARATH	GO:0005739: C:mitochondrion	PF00078	0
TRINITY_DN182607_c1_g1	Uncharacterized mitochondrial protein AtMg01250;	0.754056	-0.485489	M1250_ARATH	GO:0005739: C:mitochondrion	PF00078	0
TRINITY_DN209288_c0_g1	Uncharacterized mitochondrial protein AtMg01330;	1.44364	-1.29959	M1330_ARATH	GO:0005739: C:mitochondrion	NA	0
TRINITY_DN13700_c1_g1	Uncharacterized tatC-like protein ymf16;	0.920462	-0.600322	YMF16_ARATH	GO:0016021: C:integral component of membrane; GO:0031966: C:mitochondrial membrane	PF00902	NA
TRINITY_DN25360_c0_g1	UPF0481 protein At3g47200;	1.2083	-0.752939	Y3720_ARATH	GO:0016021: C:integral component of membrane; GO:0005886: C:plasma membrane	PF03140	AT3G47200
TRINITY_DN44795_c0_g1	VQ motif-containing protein 17 {ECO:0000303|PubMed:22535423};	0.962258	-0.125483	VQ17_ARATH	GO:0005634: C:nucleus	PF05678	AT2G42140
TRINITY_DN12714_c0_g1	WAT1-related protein At4g01440;	1.09877	-0.353117	WTR29_ARATH	GO:0016021: C:integral component of membrane; GO:0005886: C:plasma membrane; GO:0022857: F:transmembrane transporter activity	PF00892	AT4G01440
TRINITY_DN202574_c2_g1	WAT1-related protein At5g07050;	1.98266	-0.931106	WTR38_ARATH	GO:0016021: C:integral component of membrane; GO:0005886: C:plasma membrane; GO:0022857: F:transmembrane transporter activity	PF00892	AT5G07050
TRINITY_DN59847_c3_g1	WRKY transcription factor WRKY24 {ECO:0000303|PubMed:15047897};	1.26554	-0.0724417	WRK24_ORYSJ	GO:0005634: C:nucleus; GO:0003700: F:DNA-binding transcription factor activity; GO:0043565: F:sequence-specific DNA binding; GO:0009738: P:abscisic acid-activated signaling pathway; GO:0009740: P:gibberellic acid mediated signaling pathway; GO:0009788: P:negative regulation of abscisic acid-activated signaling pathway; GO:0009938: P:negative regulation of gibberellic acid mediated signaling pathw…	PF03106	NA
TRINITY_DN31694_c0_g2	Zinc finger A20 and AN1 domain-containing stress-associated protein 5;	1.49289	-0.400321	SAP5_ARATH	GO:0005634: C:nucleus; GO:0003677: F:DNA binding; GO:0004842: F:ubiquitin-protein transferase activity; GO:0008270: F:zinc ion binding; GO:0051865: P:protein autoubiquitination; GO:0016567: P:protein ubiquitination; GO:0006970: P:response to osmotic stress; GO:0009414: P:response to water deprivation	PF01754;PF01428	AT3G12630
TRINITY_DN93879_c1_g1	Zinc finger CCCH domain-containing protein 2;	0.734175	0.462987	C3H2_ORYSJ	GO:0005634: C:nucleus; GO:0003677: F:DNA binding; GO:0046872: F:metal ion binding; GO:0009867: P:jasmonic acid mediated signaling pathway; GO:0010150: P:leaf senescence	PF00642	NA
TRINITY_DN5744_c0_g2	Zinc finger CCCH domain-containing protein 20;	0.973976	0.642211	C3H20_ARATH	GO:0005886: C:plasma membrane; GO:0003677: F:DNA binding; GO:0003700: F:DNA-binding transcription factor activity; GO:0046872: F:metal ion binding; GO:0003727: F:single-stranded RNA binding; GO:0006355: P:regulation of transcription, DNA-templated; GO:0006979: P:response to oxidative stress	NA	AT2G19810
TRINITY_DN95204_c3_g1	Zinc finger CCCH domain-containing protein 20;	1.37627	-0.15369	C3H20_ARATH	GO:0005886: C:plasma membrane; GO:0003677: F:DNA binding; GO:0003700: F:DNA-binding transcription factor activity; GO:0046872: F:metal ion binding; GO:0003727: F:single-stranded RNA binding; GO:0006355: P:regulation of transcription, DNA-templated; GO:0006979: P:response to oxidative stress	NA	AT2G19810
TRINITY_DN17820_c0_g2	Zinc finger protein AZF2;	1.35315	-0.883932	AZF2_ARATH	GO:0005634: C:nucleus; GO:0003677: F:DNA binding; GO:0003700: F:DNA-binding transcription factor activity; GO:0046872: F:metal ion binding; GO:0043565: F:sequence-specific DNA binding; GO:0044212: F:transcription regulatory region DNA binding; GO:0009738: P:abscisic acid-activated signaling pathway; GO:0009793: P:embryo development ending in seed dormancy; GO:0042538: P:hyperosmotic salinity resp…	NA	AT3G19580

## Sheet: PCD cell cluster annotation
GeneID	Gene	median NPCD log2(FPKM+1)	median PCD log2(FPKM+1)	Uniprot	GO	Panther ID	Arabidopsis homologue
TRINITY_DN17471_c0_g2	1-aminocyclopropane-1-carboxylate synthase CMA101;	-1.40873	-0.37589	1A12_CUCMA	GO:0016847: F:1-aminocyclopropane-1-carboxylate synthase activity; GO:0030170: F:pyridoxal phosphate binding; GO:0009693: P:ethylene biosynthetic process; GO:0009835: P:fruit ripening	PF00155	NA
TRINITY_DN98615_c0_g1	1-Cys peroxiredoxin PER1;	-0.400823	-0.754922	REHY_ARATH	GO:0005829: C:cytosol; GO:0005634: C:nucleus; GO:0004601: F:peroxidase activity; GO:0008379: F:thioredoxin peroxidase activity; GO:0045454: P:cell redox homeostasis; GO:0034599: P:cellular response to oxidative stress; GO:0042744: P:hydrogen peroxide catabolic process; GO:0010231: P:maintenance of seed dormancy; GO:0009269: P:response to desiccation; GO:0006979: P:response to oxidative stress	PF10417;PF00578	AT1G48130
TRINITY_DN13767_c0_g1	30S ribosomal protein S6 alpha, chloroplastic;	-0.705803	-0.12031	RR6_ARATH	GO:0009507: C:chloroplast; GO:0009535: C:chloroplast thylakoid membrane; GO:0005840: C:ribosome; GO:0009579: C:thylakoid; GO:0070181: F:small ribosomal subunit rRNA binding; GO:0003735: F:structural constituent of ribosome; GO:0006412: P:translation	PF01250	AT1G64510
TRINITY_DN257529_c1_g2	ABC transporter G family member 12;	-0.610086	0.771015	AB12G_ARATH	GO:0016021: C:integral component of membrane; GO:0005886: C:plasma membrane; GO:0005524: F:ATP binding; GO:0042626: F:ATPase activity, coupled to transmembrane movement of substances; GO:0006869: P:lipid transport; GO:0009737: P:response to abscisic acid; GO:0009651: P:response to salt stress; GO:0055085: P:transmembrane transport; GO:0010025: P:wax biosynthetic process	PF01061;PF00005	AT1G51500
TRINITY_DN23717_c3_g1	ABC transporter G family member 13;	-1.41763	0.76182	AB13G_ARATH	GO:0016021: C:integral component of membrane; GO:0005886: C:plasma membrane; GO:0009506: C:plasmodesma; GO:0005524: F:ATP binding; GO:0042626: F:ATPase activity, coupled to transmembrane movement of substances; GO:0080051: P:cutin transport; GO:0080172: P:petal epidermis patterning; GO:0009651: P:response to salt stress; GO:0055085: P:transmembrane transport	PF01061;PF00005	AT1G51460
TRINITY_DN45603_c0_g1	ABC transporter G family member 39 {ECO:0000303|PubMed:18299247};	-1.22794	0.265921	AB39G_ORYSJ	GO:0016021: C:integral component of membrane; GO:0005886: C:plasma membrane; GO:0005524: F:ATP binding; GO:0042626: F:ATPase activity, coupled to transmembrane movement of substances; GO:0055085: P:transmembrane transport	PF01061;PF00005;PF14510;PF08370	NA
TRINITY_DN93266_c1_g1	Abscisic acid 8'-hydroxylase CYP707A2 {ECO:0000305};	-0.89279	0.135496	ABAH2_SOLLC	GO:0016021: C:integral component of membrane; GO:0020037: F:heme binding; GO:0005506: F:iron ion binding; GO:0004497: F:monooxygenase activity; GO:0016705: F:oxidoreductase activity, acting on paired donors, with incorporation or reduction of molecular oxygen; GO:0046345: P:abscisic acid catabolic process; GO:0009687: P:abscisic acid metabolic process; GO:0009835: P:fruit ripening; GO:0055114: P:…	PF00067	NA
TRINITY_DN38398_c0_g2	ACT domain-containing protein ACR4 {ECO:0000305};	-0.963099	0.0026733	ACR4_ARATH	GO:0009506: C:plasmodesma	PF01842	NA
TRINITY_DN110397_c0_g1	Acyl transferase 5 {ECO:0000305};	-1.25502	0.208875	AT5_ORYSJ	GO:0016747: F:transferase activity, transferring acyl groups other than amino-acyl groups	PF02458	NA
TRINITY_DN48773_c1_g1	Acyltransferase-like protein At1g54570, chloroplastic;	-0.67544	0.632956	Y1457_ARATH	GO:0009507: C:chloroplast; GO:0010287: C:plastoglobule; GO:0004144: F:diacylglycerol O-acyltransferase activity; GO:0033306: P:phytol metabolic process; GO:0019432: P:triglyceride biosynthetic process	PF03982;PF12146	AT1G54570
TRINITY_DN163097_c1_g1	Aldehyde dehydrogenase family 3 member F1;	-0.775656	1.01976	AL3F1_ARATH	GO:0005783: C:endoplasmic reticulum; GO:0016020: C:membrane; GO:0004028: F:3-chloroallyl aldehyde dehydrogenase activity; GO:0004029: F:aldehyde dehydrogenase (NAD) activity; GO:0043878: F:glyceraldehyde-3-phosphate dehydrogenase (NAD+) (non-phosphorylating) activity; GO:0006081: P:cellular aldehyde metabolic process	PF00171	AT4G36250
TRINITY_DN29745_c1_g2	Alkane hydroxylase MAH1 {ECO:0000303|PubMed:17905869};	-1.64498	0.869021	C96AF_ARATH	GO:0005783: C:endoplasmic reticulum; GO:0005789: C:endoplasmic reticulum membrane; GO:0016021: C:integral component of membrane; GO:0020037: F:heme binding; GO:0005506: F:iron ion binding; GO:0080133: F:midchain alkane hydroxylase activity; GO:0010025: P:wax biosynthetic process	PF00067	AT1G57750
TRINITY_DN14802_c1_g1	Alliin lyase;	-1.29022	0.163181	ALLN_ALLCG	GO:0005773: C:vacuole; GO:0047654: F:alliin lyase activity	PF04864;PF04863	NA
TRINITY_DN191006_c0_g1	Bowman-Birk type proteinase inhibitor {ECO:0000303|PubMed:18474386};	-0.759371	0.0768803	IBB1_LUPAL	GO:0005576: C:extracellular region; GO:0004867: F:serine-type endopeptidase inhibitor activity	PF00228	NA
TRINITY_DN54015_c2_g1	Bowman-Birk type proteinase inhibitor;	-1.48067	0.529642	IBB_MEDSC	GO:0005576: C:extracellular region; GO:0004867: F:serine-type endopeptidase inhibitor activity	PF00228	NA
TRINITY_DN227853_c2_g1	BTB/POZ and TAZ domain-containing protein 1;	-1.29632	1.25107	BT1_ARATH	GO:0005737: C:cytoplasm; GO:0005634: C:nucleus; GO:0005516: F:calmodulin binding; GO:0004402: F:histone acetyltransferase activity; GO:0003712: F:transcription coregulator activity; GO:0008270: F:zinc ion binding; GO:0009553: P:embryo sac development; GO:0009555: P:pollen development; GO:0016567: P:protein ubiquitination; GO:0006355: P:regulation of transcription, DNA-templated; GO:0009733: P:res…	PF00651;PF02135	AT5G63160
TRINITY_DN5722_c0_g2	BTB/POZ and TAZ domain-containing protein 2;	-1.10682	1.49792	BT2_ARATH	GO:0005737: C:cytoplasm; GO:0005634: C:nucleus; GO:0005516: F:calmodulin binding; GO:0004402: F:histone acetyltransferase activity; GO:0003712: F:transcription coregulator activity; GO:0008270: F:zinc ion binding; GO:0009738: P:abscisic acid-activated signaling pathway; GO:0009734: P:auxin-activated signaling pathway; GO:0007623: P:circadian rhythm; GO:0009553: P:embryo sac development; GO:000955…	PF00651;PF02135	AT3G48360
TRINITY_DN18948_c0_g2	Chaperone protein dnaJ 8, chloroplastic;	-0.84203	1.35513	DNAJ8_ARATH	GO:0009507: C:chloroplast; GO:0009570: C:chloroplast stroma; GO:0005634: C:nucleus; GO:0009416: P:response to light stimulus	PF00226	AT1G80920
TRINITY_DN39547_c2_g1	Chaperone protein dnaJ 8, chloroplastic;	-0.861288	1.66169	DNAJ8_ARATH	GO:0009507: C:chloroplast; GO:0009570: C:chloroplast stroma; GO:0005634: C:nucleus; GO:0009416: P:response to light stimulus	PF00226	AT1G80920
TRINITY_DN147141_c0_g1	Chlorophyll a-b binding protein 3, chloroplastic;	-0.863745	-0.289107	CB3_ARATH	GO:0009507: C:chloroplast; GO:0009941: C:chloroplast envelope; GO:0009534: C:chloroplast thylakoid; GO:0009535: C:chloroplast thylakoid membrane; GO:0016021: C:integral component of membrane; GO:0009522: C:photosystem I; GO:0009523: C:photosystem II; GO:0010287: C:plastoglobule; GO:0009579: C:thylakoid; GO:0042651: C:thylakoid membrane; GO:0016168: F:chlorophyll binding; GO:0046872: F:metal ion b…	PF00504	AT5G54270
TRINITY_DN15303_c0_g2	Chlorophyll a-b binding protein 3, chloroplastic;	-0.851334	-0.186552	CB23_PEA	GO:0009535: C:chloroplast thylakoid membrane; GO:0016021: C:integral component of membrane; GO:0009522: C:photosystem I; GO:0009523: C:photosystem II; GO:0016168: F:chlorophyll binding; GO:0046872: F:metal ion binding; GO:0009765: P:photosynthesis, light harvesting; GO:0018298: P:protein-chromophore linkage	PF00504	NA
TRINITY_DN8176_c3_g1	Chlorophyll a-b binding protein 91R, chloroplastic;	-1.02555	0.176083	CB25_PETSP	GO:0009535: C:chloroplast thylakoid membrane; GO:0016021: C:integral component of membrane; GO:0009522: C:photosystem I; GO:0009523: C:photosystem II; GO:0016168: F:chlorophyll binding; GO:0046872: F:metal ion binding; GO:0009765: P:photosynthesis, light harvesting; GO:0018298: P:protein-chromophore linkage	PF00504	NA
TRINITY_DN54233_c0_g2	Cytochrome P450 704C1;	-0.920108	0.298624	C04C1_PINTA	GO:0016021: C:integral component of membrane; GO:0020037: F:heme binding; GO:0005506: F:iron ion binding; GO:0004497: F:monooxygenase activity; GO:0016705: F:oxidoreductase activity, acting on paired donors, with incorporation or reduction of molecular oxygen	PF00067	NA
TRINITY_DN116260_c0_g2	Cytochrome P450 90D2;	-1.13024	0.614949	C90D2_ORYSJ	GO:0016021: C:integral component of membrane; GO:0020037: F:heme binding; GO:0005506: F:iron ion binding; GO:0004497: F:monooxygenase activity; GO:0016709: F:oxidoreductase activity, acting on paired donors, with incorporation or reduction of molecular oxygen, NAD(P)H as one donor, and incorporation of one atom of oxygen; GO:0016132: P:brassinosteroid biosynthetic process; GO:0010268: P:brassinos…	PF00067	NA
TRINITY_DN221106_c5_g1	CYTOCHROME P450, FAMILY 96, SUBFAMILY A, POLYPEPTIDE 10	-2.14572	1.35139	PTHR24296:SF120	oxidoreductase activity#GO:0016491;catalytic activity#GO:0003824lipid metabolic process#GO:0006629;steroid metabolic process#GO:0008202;respiratory electron transport chain#GO:0022904;primary metabolic process#GO:0044238;generation of precursor metabolites and energy#GO:0006091;metabolic process#GO:0008152	#N/A	#N/A
TRINITY_DN33272_c0_g3	Cytokinin dehydrogenase 3;	-1.44878	0.389541	CKX3_ORYSJ	GO:0005615: C:extracellular space; GO:0019139: F:cytokinin dehydrogenase activity; GO:0071949: F:FAD binding; GO:0009690: P:cytokinin metabolic process	PF09265;PF01565	NA
TRINITY_DN245800_c0_g1	Cytokinin dehydrogenase 5;	-0.653376	-0.079382	CKX5_ORYSJ	GO:0005615: C:extracellular space; GO:0019139: F:cytokinin dehydrogenase activity; GO:0071949: F:FAD binding; GO:0009690: P:cytokinin metabolic process	PF09265;PF01565	NA
TRINITY_DN33272_c1_g2	Cytokinin dehydrogenase 8;	-1.61678	0.328058	CKX8_ORYSJ	GO:0005615: C:extracellular space; GO:0019139: F:cytokinin dehydrogenase activity; GO:0071949: F:FAD binding; GO:0009690: P:cytokinin metabolic process	PF09265;PF01565	NA
TRINITY_DN220450_c1_g1	Cytokinin dehydrogenase 8;	-1.66179	0.0112839	CKX8_ORYSJ	GO:0005615: C:extracellular space; GO:0019139: F:cytokinin dehydrogenase activity; GO:0071949: F:FAD binding; GO:0009690: P:cytokinin metabolic process	PF09265;PF01565	NA
TRINITY_DN86027_c0_g2	D-glycerate 3-kinase, chloroplastic {ECO:0000305};	-0.894264	-0.0321979	GLYK_ARATH	GO:0009507: C:chloroplast; GO:0009941: C:chloroplast envelope; GO:0009570: C:chloroplast stroma; GO:0005737: C:cytoplasm; GO:0005524: F:ATP binding; GO:0008887: F:glycerate kinase activity; GO:0009854: P:oxidative photosynthetic carbon pathway; GO:0009853: P:photorespiration	PF00485	AT1G80380
TRINITY_DN76358_c0_g1	Desiccation-related protein PCC13-62;	-0.577105	0.81292	DRPE_CRAPL	GO:0071465: P:cellular response to desiccation; GO:1902075: P:cellular response to salt	NA	NA
TRINITY_DN178074_c0_g1	Endonuclease RE1;	-0.609264	-0.620601	POLR1_ARATH	GO:0000943: C:retrotransposon nucleocapsid; GO:0004190: F:aspartic-type endopeptidase activity; GO:0004519: F:endonuclease activity; GO:0046872: F:metal ion binding; GO:0003676: F:nucleic acid binding; GO:0003964: F:RNA-directed DNA polymerase activity; GO:0015074: P:DNA integration; GO:0006310: P:DNA recombination	PF13976;PF00665;PF07727	NA
TRINITY_DN54319_c0_g2	Endonuclease RE2;	-0.930504	0.155088	POLR2_ARATH	GO:0000943: C:retrotransposon nucleocapsid; GO:0004190: F:aspartic-type endopeptidase activity; GO:0004519: F:endonuclease activity; GO:0046872: F:metal ion binding; GO:0003676: F:nucleic acid binding; GO:0003964: F:RNA-directed DNA polymerase activity; GO:0015074: P:DNA integration; GO:0006310: P:DNA recombination	PF13976;PF00665;PF07727	NA
TRINITY_DN186858_c1_g1	Ethylene-responsive transcription factor ERF053 {ECO:0000305};	-0.569649	-0.356267	ERF53_ARATH	GO:0005737: C:cytoplasm; GO:0005634: C:nucleus; GO:0003700: F:DNA-binding transcription factor activity; GO:0043565: F:sequence-specific DNA binding; GO:0009873: P:ethylene-activated signaling pathway; GO:1900036: P:positive regulation of cellular response to heat; GO:0045893: P:positive regulation of transcription, DNA-templated; GO:2000070: P:regulation of response to water deprivation; GO:0009…	PF00847	AT2G20880
TRINITY_DN59653_c0_g1	Expansin-A1;	-1.43889	0.990236	EXPA1_ARATH	GO:0005618: C:cell wall; GO:0005576: C:extracellular region; GO:0016020: C:membrane; GO:0009664: P:plant-type cell wall organization	PF03330;PF01357	NA
TRINITY_DN14244_c0_g1	Expansin-A10;	-1.36528	0.957535	EXP10_ARATH	GO:0005618: C:cell wall; GO:0005576: C:extracellular region; GO:0016020: C:membrane; GO:0009664: P:plant-type cell wall organization	PF03330;PF01357	NA
TRINITY_DN112793_c0_g2	F-box protein GID2;	-0.0809334	1.01315	GID2_ARATH	GO:0005737: C:cytoplasm; GO:0005634: C:nucleus; GO:0019005: C:SCF ubiquitin ligase complex; GO:0004842: F:ubiquitin-protein transferase activity; GO:0009740: P:gibberellic acid mediated signaling pathway; GO:0031146: P:SCF-dependent proteasomal ubiquitin-dependent protein catabolic process; GO:0010162: P:seed dormancy process; GO:0009845: P:seed germination	PF00646	AT4G24210
TRINITY_DN59607_c0_g1	Ferric reduction oxidase 7, chloroplastic;	-0.798197	0.796512	FRO7_ARATH	GO:0009507: C:chloroplast; GO:0031969: C:chloroplast membrane; GO:0016021: C:integral component of membrane; GO:0005886: C:plasma membrane; GO:0000293: F:ferric-chelate reductase activity; GO:0046872: F:metal ion binding; GO:0055114: P:oxidation-reduction process; GO:0009767: P:photosynthetic electron transport chain; GO:0033215: P:reductive iron assimilation	PF08022;PF01794;PF08030	AT5G49740
TRINITY_DN24878_c0_g1	Flavanone 3-dioxygenase 2 {ECO:0000305};	-0.704777	-0.0917157	FL3H2_ORYSJ	GO:0031418: F:L-ascorbic acid binding; GO:0046872: F:metal ion binding; GO:0045486: F:naringenin 3-dioxygenase activity; GO:0009813: P:flavonoid biosynthetic process	PF03171;PF14226	NA
TRINITY_DN143740_c1_g2	Fructose-1,6-bisphosphatase, cytosolic;	-0.965861	0.8771	F16P2_BETVU	GO:0005737: C:cytoplasm; GO:0042132: F:fructose 1,6-bisphosphate 1-phosphatase activity; GO:0046872: F:metal ion binding; GO:0005975: P:carbohydrate metabolic process	PF00316	NA
TRINITY_DN244386_c0_g3	GDSL esterase/lipase At3g14820;	-0.93547	0.29265	GDL52_ARATH	GO:0005576: C:extracellular region; GO:0016298: F:lipase activity; GO:0016042: P:lipid catabolic process	PF00657	AT3G14820
TRINITY_DN342638_c0_g1	Glucan endo-1,3-beta-glucosidase 11;	-1.30836	0.679618	E1311_ARATH	GO:0031225: C:anchored component of membrane; GO:0046658: C:anchored component of plasma membrane; GO:0005618: C:cell wall; GO:0005576: C:extracellular region; GO:0005886: C:plasma membrane; GO:0042973: F:glucan endo-1,3-beta-D-glucosidase activity; GO:0005975: P:carbohydrate metabolic process; GO:0071555: P:cell wall organization; GO:0006952: P:defense response	PF00332	AT1G32860
TRINITY_DN247187_c3_g1	Glycerol-3-phosphate 2-O-acyltransferase 4;	-0.699107	-0.490371	GPAT4_ARATH	GO:0016021: C:integral component of membrane; GO:0016020: C:membrane; GO:0090447: F:glycerol-3-phosphate 2-O-acyltransferase activity; GO:0016791: F:phosphatase activity; GO:0102419: F:sn-2-glycerol-3-phosphate omega-OH-C22:0-CoA acyl transferase activity; GO:0010143: P:cutin biosynthetic process; GO:0008654: P:phospholipid biosynthetic process	PF01553	AT1G01610
TRINITY_DN96861_c1_g2	Heavy metal-associated isoprenylated plant protein 39 {ECO:0000303|PubMed:21072340, ECO:0000303|PubMed:23368984};	-0.852501	1.07344	HIP39_ARATH	GO:0046872: F:metal ion binding; GO:0030001: P:metal ion transport	PF00403	AT1G01490
TRINITY_DN16679_c0_g2	Histidine kinase 1;	-0.560194	-0.357897	AHK1_ARATH	GO:0016021: C:integral component of membrane; GO:0005886: C:plasma membrane; GO:0009927: F:histidine phosphotransfer kinase activity; GO:0005034: F:osmosensor activity; GO:0000155: F:phosphorelay sensor kinase activity; GO:0009738: P:abscisic acid-activated signaling pathway; GO:0006970: P:response to osmotic stress; GO:0009414: P:response to water deprivation; GO:0010431: P:seed maturation; GO:0…	PF02518;PF00512;PF00072	AT2G17820
TRINITY_DN13393_c0_g3	Homeobox-leucine zipper protein HOX9;	-1.05459	0.643864	HOX9_ORYSJ	GO:0005634: C:nucleus; GO:0003677: F:DNA binding; GO:0008289: F:lipid binding	PF00046;PF08670;PF01852	NA
TRINITY_DN36726_c1_g1	Inactive beta-amylase 9;	-0.775257	1.13046	BAM9_ARATH	GO:0005737: C:cytoplasm; GO:0016161: F:beta-amylase activity; GO:0000272: P:polysaccharide catabolic process	PF01373	AT5G18670
TRINITY_DN92133_c2_g1	Inositol oxygenase 1;	-1.1662	1.00681	MIOX1_ARATH	GO:0005737: C:cytoplasm; GO:0050113: F:inositol oxygenase activity; GO:0005506: F:iron ion binding; GO:0019310: P:inositol catabolic process; GO:0019853: P:L-ascorbic acid biosynthetic process	PF05153	AT1G14520
TRINITY_DN266134_c0_g1	LEC14B protein;	-0.514315	-0.312326	LE14B_LITER	NA	PF00400	NA
TRINITY_DN50224_c0_g2	LOB domain-containing protein 12;	-0.495829	0.917765	LBD12_ARATH	GO:0003677: F:DNA binding; GO:0009965: P:leaf morphogenesis; GO:0010016: P:shoot system morphogenesis	PF03195	AT2G30130
TRINITY_DN4005_c0_g2	LYSOSOMAL AMINO ACID TRANSPORTER 1	-0.729399	0.974909	PTHR16201:SF34	inorganic molecular entity transmembrane transporter activity#GO:0015318;anion transmembrane transporter activity#GO:0008509;transmembrane transporter activity#GO:0022857;carboxylic acid transmembrane transporter activity#GO:0046943;basic amino acid transmembrane transporter activity#GO:0015174;organic acid transmembrane transporter activity#GO:0005342;ion transmembrane transporter activity#GO:00…	NA	NA
TRINITY_DN20005_c0_g2	Myb-related protein 305;	-1.42198	1.10538	MYB05_ANTMA	GO:0005634: C:nucleus; GO:0003677: F:DNA binding	PF00249	NA
TRINITY_DN11153_c15_g1	NAD(P)H-quinone oxidoreductase subunit O, chloroplastic {ECO:0000305};	-1.11521	0.252418	NDHO_ARATH	GO:0009507: C:chloroplast; GO:0009535: C:chloroplast thylakoid membrane; GO:0010598: C:NAD(P)H dehydrogenase complex (plastoquinone); GO:0005886: C:plasma membrane; GO:0016655: F:oxidoreductase activity, acting on NAD(P)H, quinone or similar compound as acceptor; GO:0048038: F:quinone binding; GO:0010258: P:NADH dehydrogenase complex (plastoquinone) assembly	PF11910	AT1G74880
TRINITY_DN123225_c0_g1	Nicotianamine aminotransferase A {ECO:0000312|EMBL:BAA87052.2};	-1.07326	0.430314	NAATA_HORVU	GO:0033855: F:nicotianamine aminotransferase activity; GO:0030170: F:pyridoxal phosphate binding; GO:0009058: P:biosynthetic process; GO:0006520: P:cellular amino acid metabolic process	PF00155	NA
TRINITY_DN56360_c0_g1	Non-specific lipid-transfer protein 1;	-1.19808	0.129284	NLTP1_PRUDO	GO:0008289: F:lipid binding; GO:0006869: P:lipid transport	PF00234	NA
TRINITY_DN25808_c3_g1	Non-specific lipid-transfer protein 2;	-1.16718	0.29061	NLTPX_ORYSI	GO:0008289: F:lipid binding; GO:0006869: P:lipid transport	PF14368	NA
TRINITY_DN25808_c0_g2	Non-specific lipid-transfer protein 2;	-1.06995	0.240179	NLTP2_PRUAR	GO:0008289: F:lipid binding; GO:0006869: P:lipid transport	PF14368	NA
TRINITY_DN10333_c0_g1	Non-specific lipid-transfer protein 2P;	-1.179	0.523834	NLT2P_WHEAT	GO:0008289: F:lipid binding; GO:0006869: P:lipid transport	PF14368	NA
TRINITY_DN93666_c0_g1	Oxalate--CoA ligase {ECO:0000305};	-0.766162	-0.304562	4CLLA_ARATH	GO:0048046: C:apoplast; GO:0009507: C:chloroplast; GO:0009570: C:chloroplast stroma; GO:0005737: C:cytoplasm; GO:0009506: C:plasmodesma; GO:0005524: F:ATP binding; GO:0050203: F:oxalate-CoA ligase activity; GO:0050832: P:defense response to fungus; GO:0033611: P:oxalate catabolic process; GO:0010030: P:positive regulation of seed germination; GO:0046686: P:response to cadmium ion; GO:0009735: P:r…	PF00501;PF13193	AT3G48990
TRINITY_DN83887_c0_g1	Oxygen-evolving enhancer protein 2, chloroplastic;	-1.07179	0.503188	PSBP_CUCSA	GO:0009535: C:chloroplast thylakoid membrane; GO:0019898: C:extrinsic component of membrane; GO:0009654: C:photosystem II oxygen evolving complex; GO:0005509: F:calcium ion binding; GO:0015979: P:photosynthesis	PF01789	NA
TRINITY_DN11251_c0_g1	P-loop NTPase domain-containing protein LPA1 {ECO:0000305};	-0.426886	-0.48653	LPA1_ORYSJ	GO:0010264: P:myo-inositol hexakisphosphate biosynthetic process	NA	NA
TRINITY_DN18067_c1_g1	Pathogen-related protein;	-1.3216	0.568424	PRPX_HORVU	GO:0006952: P:defense response; GO:0009607: P:response to biotic stimulus	NA	NA
TRINITY_DN23364_c0_g2	Pectinesterase 2;	-0.778548	0.616286	PME2_CITSI	GO:0005618: C:cell wall; GO:0005576: C:extracellular region; GO:0045330: F:aspartyl esterase activity; GO:0004857: F:enzyme inhibitor activity; GO:0030599: F:pectinesterase activity; GO:0042545: P:cell wall modification; GO:0045490: P:pectin catabolic process	PF01095;PF04043	NA
TRINITY_DN217893_c0_g1	Pentatricopeptide repeat-containing protein At2g13600;	-0.775637	-0.0752445	PP151_ARATH	GO:0005739: C:mitochondrion; GO:0080156: P:mitochondrial mRNA modification; GO:0009451: P:RNA modification; GO:0010182: P:sugar mediated signaling pathway	PF01535;PF13041	AT2G13600
TRINITY_DN108435_c1_g1	Pentatricopeptide repeat-containing protein At2g35030, mitochondrial;	-0.680157	-0.176887	PP185_ARATH	GO:0005739: C:mitochondrion; GO:0009451: P:RNA modification	PF01535;PF13041	AT2G35030
TRINITY_DN38249_c0_g1	Pentatricopeptide repeat-containing protein At3g58590;	-0.937103	0.523361	PP286_ARATH	GO:0009451: P:RNA modification	PF01535;PF13041	AT3G58590
TRINITY_DN163081_c1_g1	Pentatricopeptide repeat-containing protein At5g02830, chloroplastic;	-0.906541	0.142101	PP361_ARATH	GO:0009507: C:chloroplast	PF01535;PF13041;PF13812	AT5G02830
TRINITY_DN84122_c1_g1	Pentatricopeptide repeat-containing protein At5g48910;	-0.982468	0.568256	PP425_ARATH	GO:0009507: C:chloroplast; GO:0008270: F:zinc ion binding; GO:0009451: P:RNA modification	PF14432;PF01535;PF13041	AT5G48910
TRINITY_DN67651_c1_g2	Peroxidase 4 {ECO:0000250|UniProtKB:Q42578};	-1.23966	0.975094	PER4_VITVI	GO:0005576: C:extracellular region; GO:0020037: F:heme binding; GO:0046872: F:metal ion binding; GO:0004601: F:peroxidase activity; GO:0042744: P:hydrogen peroxide catabolic process; GO:0006979: P:response to oxidative stress	PF00141	NA
TRINITY_DN128384_c2_g1	Primary amine oxidase 1 {ECO:0000303|PubMed:9681017};	-0.85218	0.686109	AO1_ARATH	GO:0005618: C:cell wall; GO:0005576: C:extracellular region; GO:0052595: F:aliphatic-amine oxidase activity; GO:0052594: F:aminoacetone:oxygen oxidoreductase(deaminating) activity; GO:0005507: F:copper ion binding; GO:0052596: F:phenethylamine:oxygen oxidoreductase (deaminating) activity; GO:0008131: F:primary amine oxidase activity; GO:0048038: F:quinone binding; GO:0052593: F:tryptamine:oxygen …	PF01179;PF02727;PF02728	AT4G14940
TRINITY_DN279496_c0_g1	Probable E3 ubiquitin-protein ligase ATL44 {ECO:0000305};	-0.733259	-0.553143	ATL44_ARATH	GO:0016021: C:integral component of membrane; GO:0046872: F:metal ion binding; GO:0016740: F:transferase activity; GO:0016567: P:protein ubiquitination	PF13639	AT2G17450
TRINITY_DN13726_c0_g1	Probable E3 ubiquitin-protein ligase RHC1A {ECO:0000305};	-1.83263	0.710949	RHC1A_ARATH	GO:0005618: C:cell wall; GO:0005737: C:cytoplasm; GO:0005634: C:nucleus; GO:0046872: F:metal ion binding; GO:0061630: F:ubiquitin protein ligase activity; GO:0009938: P:negative regulation of gibberellic acid mediated signaling pathway; GO:0016567: P:protein ubiquitination; GO:0009651: P:response to salt stress; GO:0006511: P:ubiquitin-dependent protein catabolic process	PF13639;PF14369	AT2G40830
TRINITY_DN131912_c0_g1	Probable glycerol-3-phosphate acyltransferase 8;	-0.826238	-0.190865	GPAT8_ARATH	GO:0005783: C:endoplasmic reticulum; GO:0016021: C:integral component of membrane; GO:0016020: C:membrane; GO:0090447: F:glycerol-3-phosphate 2-O-acyltransferase activity; GO:0004366: F:glycerol-3-phosphate O-acyltransferase activity; GO:0016791: F:phosphatase activity; GO:0102420: F:sn-1-glycerol-3-phosphate C16:0-DCA-CoA acyl transferase activity; GO:0016024: P:CDP-diacylglycerol biosynthetic p…	PF01553	AT4G00400
TRINITY_DN13358_c0_g2	Probable inositol oxygenase;	-2.43489	1.62383	MIOX_ORYSJ	GO:0005737: C:cytoplasm; GO:0050113: F:inositol oxygenase activity; GO:0005506: F:iron ion binding; GO:0019310: P:inositol catabolic process; GO:0019853: P:L-ascorbic acid biosynthetic process	PF05153	NA
TRINITY_DN28119_c1_g3	Probable leucine-rich repeat receptor-like protein kinase At5g49770;	-0.928769	0.34141	Y5977_ARATH	GO:0016021: C:integral component of membrane; GO:0005524: F:ATP binding; GO:0004674: F:protein serine/threonine kinase activity	PF08263;PF07714	AT5G49770
TRINITY_DN40628_c2_g1	Protein DETOXIFICATION 42 {ECO:0000303|PubMed:11739388};	-0.901787	0.140163	DTX42_ARATH	GO:0016021: C:integral component of membrane; GO:0005886: C:plasma membrane; GO:0035618: C:root hair; GO:0015297: F:antiporter activity; GO:0015137: F:citrate transmembrane transporter activity; GO:0015746: P:citrate transport; GO:0010044: P:response to aluminum ion	PF01554	AT1G51340
TRINITY_DN54105_c2_g1	Protein DETOXIFICATION 43 {ECO:0000303|PubMed:11739388};	-1.33164	-0.0566039	DTX43_ARATH	GO:0016021: C:integral component of membrane; GO:0005886: C:plasma membrane; GO:0015297: F:antiporter activity; GO:0015137: F:citrate transmembrane transporter activity; GO:0046873: F:metal ion transmembrane transporter activity; GO:0005215: F:transporter activity; GO:0006879: P:cellular iron ion homeostasis; GO:0071369: P:cellular response to ethylene stimulus; GO:0071281: P:cellular response to…	PF01554	AT3G08040
TRINITY_DN164422_c2_g1	Protein FAR1-RELATED SEQUENCE 5;	-1.00223	0.318502	FRS5_ARATH	GO:0005634: C:nucleus; GO:0008270: F:zinc ion binding; GO:0006355: P:regulation of transcription, DNA-templated	PF03101;PF10551;PF04434	AT4G38180
TRINITY_DN48703_c2_g1	Protein NRT1/ PTR FAMILY 5.2;	-1.03454	0.407661	PTR3_ARATH	GO:0016021: C:integral component of membrane; GO:0035673: F:oligopeptide transmembrane transporter activity; GO:1904680: F:peptide transmembrane transporter activity; GO:0015333: F:peptide:proton symporter activity; GO:0042937: F:tripeptide transmembrane transporter activity; GO:0042742: P:defense response to bacterium; GO:0042938: P:dipeptide transport; GO:0042538: P:hyperosmotic salinity respon…	PF00854	AT5G46050
TRINITY_DN176805_c3_g1	Protein P21;	-1.2991	0.291039	P21_SOYBN	NA	PF00314	NA
TRINITY_DN101316_c0_g1	Protein SENSITIVE TO PROTON RHIZOTOXICITY 2 {ECO:0000303|PubMed:23935008};	-1.07097	0.290172	STOP2_ARATH	GO:0005634: C:nucleus; GO:0003700: F:DNA-binding transcription factor activity; GO:0046872: F:metal ion binding; GO:0003676: F:nucleic acid binding; GO:0006355: P:regulation of transcription, DNA-templated; GO:0010447: P:response to acidic pH; GO:0010044: P:response to aluminum ion; GO:0010200: P:response to chitin	NA	AT5G22890
TRINITY_DN101316_c2_g1	Protein SENSITIVE TO PROTON RHIZOTOXICITY 2 {ECO:0000303|PubMed:23935008};	-1.14139	0.222055	STOP2_ARATH	GO:0005634: C:nucleus; GO:0003700: F:DNA-binding transcription factor activity; GO:0046872: F:metal ion binding; GO:0003676: F:nucleic acid binding; GO:0006355: P:regulation of transcription, DNA-templated; GO:0010447: P:response to acidic pH; GO:0010044: P:response to aluminum ion; GO:0010200: P:response to chitin	NA	AT5G22890
TRINITY_DN98402_c0_g1	Protein TIC 214 {ECO:0000250|UniProtKB:P56785};	-1.15793	0.880752	TI214_LEMMI	GO:0009706: C:chloroplast inner membrane; GO:0016021: C:integral component of membrane; GO:0015031: P:protein transport	PF05758	NA
TRINITY_DN67204_c1_g1	Protein TIC 214 {ECO:0000250|UniProtKB:P56785};	-1.41039	1.03492	TI214_LEMMI	GO:0009706: C:chloroplast inner membrane; GO:0016021: C:integral component of membrane; GO:0015031: P:protein transport	PF05758	NA
TRINITY_DN5767_c0_g1	Protein transport protein Sec61 subunit gamma;	-0.930149	0.186906	SC61G_ORYSJ	GO:0005789: C:endoplasmic reticulum membrane; GO:0016021: C:integral component of membrane; GO:0015450: F:P-P-bond-hydrolysis-driven protein transmembrane transporter activity; GO:0006605: P:protein targeting	PF00584	NA
TRINITY_DN21367_c0_g1	Putative glutamine amidotransferase GAT1_2.1 {ECO:0000305};	-0.996302	1.06389	GT121_ARATH	GO:0016787: F:hydrolase activity; GO:0016740: F:transferase activity; GO:0006541: P:glutamine metabolic process; GO:2000032: P:regulation of secondary shoot formation	PF07722	AT1G15040
TRINITY_DN5964_c1_g1	Putative glutamine amidotransferase GAT1_2.1 {ECO:0000305};	-0.728079	-0.0201594	GT121_ARATH	GO:0016787: F:hydrolase activity; GO:0016740: F:transferase activity; GO:0006541: P:glutamine metabolic process; GO:2000032: P:regulation of secondary shoot formation	PF07722	AT1G15040
TRINITY_DN102890_c0_g1	Putative glutamine amidotransferase GAT1_2.1 {ECO:0000305};	-0.932025	-0.231592	GT121_ARATH	GO:0016787: F:hydrolase activity; GO:0016740: F:transferase activity; GO:0006541: P:glutamine metabolic process; GO:2000032: P:regulation of secondary shoot formation	PF07722	AT1G15040
TRINITY_DN11719_c0_g1	Putative Myb family transcription factor At1g14600;	-0.939833	0.225075	MYBF_ARATH	GO:0005634: C:nucleus; GO:0003677: F:DNA binding; GO:0003700: F:DNA-binding transcription factor activity; GO:0006355: P:regulation of transcription, DNA-templated	PF00249	AT1G14600
TRINITY_DN26543_c2_g2	Putative pentatricopeptide repeat-containing protein At2g01510;	-0.918085	0.209816	PP206_ARATH	GO:0008270: F:zinc ion binding; GO:0009451: P:RNA modification	PF14432;PF01535;PF13041	AT3G02010
TRINITY_DN196819_c0_g1	Putative ribonuclease H protein At1g65750;	-0.809293	0.000478135	RNHX1_ARATH	GO:0046872: F:metal ion binding; GO:0003676: F:nucleic acid binding; GO:0004523: F:RNA-DNA hybrid ribonuclease activity	PF13456;PF13966	NA
TRINITY_DN16809_c0_g1	Putative S-adenosyl-L-methionine-dependent methyltransferase MAV_4435;	-1.53591	0.334562	Y4435_MYCA1	GO:0008168: F:methyltransferase activity	PF04072	NA
TRINITY_DN288896_c0_g2	Ribulose bisphosphate carboxylase small chain, chloroplastic;	-1.21161	0.357081	RBS_ZANAE	GO:0009507: C:chloroplast; GO:0004497: F:monooxygenase activity; GO:0016984: F:ribulose-bisphosphate carboxylase activity; GO:0009853: P:photorespiration; GO:0019253: P:reductive pentose-phosphate cycle	PF12338;PF00101	NA
TRINITY_DN33043_c0_g1	RNA-DIRECTED DNA POLYMERASE (REVERSE TRANSCRIPTASE)-RELATED FAMILY PROTEIN-RELATED	-1.23226	1.07816	PTHR47746:SF5	0	NA	NA
TRINITY_DN274770_c0_g3	Rubber cis-polyprenyltransferase HRT2;	-0.805808	0.154839	HRT2_HEVBR	GO:0050267: F:rubber cis-polyprenylcistransferase activity	PF01255	NA
TRINITY_DN43488_c0_g1	SPX domain-containing protein 3;	-0.784443	-0.767109	SPX3_ORYSJ	GO:0005737: C:cytoplasm; GO:0005634: C:nucleus; GO:0070417: P:cellular response to cold; GO:0016036: P:cellular response to phosphate starvation	PF03105	NA
TRINITY_DN81437_c1_g2	Subtilisin-like protease SBT1.6 {ECO:0000303|PubMed:16193095};	-0.798592	0.718548	SBT16_ARATH	GO:0016020: C:membrane; GO:0004252: F:serine-type endopeptidase activity; GO:0008236: F:serine-type peptidase activity; GO:0009827: P:plant-type cell wall modification	PF05922;PF02225;PF00082	AT4G34980
TRINITY_DN75158_c0_g2	Transcription factor HHO3 {ECO:0000305};	-1.09461	1.07837	HHO3_ARATH	GO:0005634: C:nucleus; GO:0003677: F:DNA binding; GO:0003700: F:DNA-binding transcription factor activity; GO:0006355: P:regulation of transcription, DNA-templated	PF00249	AT1G25550
TRINITY_DN6925_c0_g2	Uridylate kinase {ECO:0000255|HAMAP-Rule:MF_01220};	-0.753597	-0.114384	PYRH_TRIEI	GO:0005737: C:cytoplasm; GO:0005524: F:ATP binding; GO:0033862: F:UMP kinase activity; GO:0044210: P:'de novo' CTP biosynthetic process	PF00696	NA
TRINITY_DN10567_c0_g1	Zinc finger CCCH domain-containing protein 16;	-0.88681	0.551664	C3H16_ARATH	GO:0005737: C:cytoplasm; GO:0005635: C:nuclear envelope; GO:0005643: C:nuclear pore; GO:0046872: F:metal ion binding; GO:0043565: F:sequence-specific DNA binding; GO:0051028: P:mRNA transport; GO:1900458: P:negative regulation of brassinosteroid mediated signaling pathway; GO:0015031: P:protein transport	NA	AT1G75340
TRINITY_DN20281_c4_g1	Zinc finger protein CO3 {ECO:0000305};	-1.37776	1.40961	CO3_ORYSJ	GO:0005634: C:nucleus; GO:0003677: F:DNA binding; GO:0008270: F:zinc ion binding; GO:0009908: P:flower development; GO:0048577: P:negative regulation of short-day photoperiodism, flowering; GO:0009909: P:regulation of flower development	PF06203;PF00643	NA
TRINITY_DN33676_c0_g1	Zinc finger protein CO3 {ECO:0000305};	-0.877597	1.21142	CO3_ORYSJ	GO:0005634: C:nucleus; GO:0003677: F:DNA binding; GO:0008270: F:zinc ion binding; GO:0009908: P:flower development; GO:0048577: P:negative regulation of short-day photoperiodism, flowering; GO:0009909: P:regulation of flower development	PF06203;PF00643	NA
TRINITY_DN261795_c1_g2	Zinc finger protein CONSTANS-LIKE 16;	-1.63299	0.325253	COL16_ARATH	GO:0016020: C:membrane; GO:0005634: C:nucleus; GO:0003700: F:DNA-binding transcription factor activity; GO:0008270: F:zinc ion binding; GO:0006355: P:regulation of transcription, DNA-templated	PF06203;PF00643	AT1G25440
TRINITY_DN14192_c0_g2	Zinc finger protein CONSTANS-LIKE 16;	-1.73965	0.293782	COL16_ARATH	GO:0016020: C:membrane; GO:0005634: C:nucleus; GO:0003700: F:DNA-binding transcription factor activity; GO:0008270: F:zinc ion binding; GO:0006355: P:regulation of transcription, DNA-templated	PF06203;PF00643	AT1G25440
TRINITY_DN19673_c0_g2	Zinc finger protein HD1;	-0.904062	1.13605	HD1_ORYSJ	GO:0005634: C:nucleus; GO:0003677: F:DNA binding; GO:0003700: F:DNA-binding transcription factor activity; GO:0008270: F:zinc ion binding; GO:0030154: P:cell differentiation; GO:0009908: P:flower development; GO:0048571: P:long-day photoperiodism; GO:0048579: P:negative regulation of long-day photoperiodism, flowering; GO:0045892: P:negative regulation of transcription, DNA-templated; GO:0048576:…	PF06203;PF00643	NA

## Sheet: NPCD cluster GO enrichment
GO ID	GO Term	Count	p-value	q-value(BH)	Aspect
GO:0044464	cell part	105	2.6e-06	0.001475	C	C = cell compartment
GO:0005623	cell	105	3e-06	0.001475	C	F = molecular category
GO:0071944	cell periphery	40	5.2e-06	0.001704	C	P = biological category
GO:0005886	plasma membrane	34	1.3e-05	0.003195	C
GO:0004842	ubiquitin-protein transferase activity	14	3.4e-06	0.005428	F
GO:0019787	ubiquitin-like protein transferase activity	14	3.7e-06	0.005428	F
GO:0005488	binding	95	6.6e-06	0.006455	F
GO:0016874	ligase activity	11	1.2e-05	0.008802	F
GO:0090430	caffeoyl-CoA: alcohol caffeoyl transferase activity	2	2.4e-05	0.01408	F
GO:0015112	nitrate transmembrane transporter activity	3	0.00012	0.05449	F
GO:0016740	transferase activity	37	0.00013	0.05449	F
GO:0003824	catalytic activity	68	0.00019	0.06968	F
GO:0017172	cysteine dioxygenase activity	2	0.00023	0.07498	F
GO:0016702	oxidoreductase activity, acting on single donors with incorporation of molecular oxygen, incorporation of two atoms of oxygen	3	0.00038	0.1115	F
GO:0015103	inorganic anion transmembrane transporter activity	4	0.0008	0.2054	F
GO:0043167	ion binding	49	0.00084	0.2054	F
GO:0016701	oxidoreductase activity, acting on single donors with incorporation of molecular oxygen	3	0.00091	0.2054	F
GO:0005515	protein binding	50	0.00105	0.22	F
GO:0080044	quercetin 7-O-glucosyltransferase activity	4	0.00163	0.302	F
GO:0035251	UDP-glucosyltransferase activity	5	0.00169	0.302	F
GO:0080043	quercetin 3-O-glucosyltransferase activity	4	0.00175	0.302	F
GO:0043621	protein self-association	3	0.00233	0.3798	F
GO:0004674	protein serine/threonine kinase activity	12	0.00253	0.38	F
GO:0004620	phospholipase activity	3	0.00259	0.38	F
GO:0046527	glucosyltransferase activity	5	0.00335	0.433	F
GO:0003700	transcription factor activity, sequence-specific DNA binding	17	0.00425	0.433	F
GO:0001071	nucleic acid binding transcription factor activity	17	0.00427	0.433	F
GO:0022857	transmembrane transporter activity	13	0.00468	0.433	F
GO:0052689	carboxylic ester hydrolase activity	6	0.00687	0.5928	F
GO:0005345	purine nucleobase transmembrane transporter activity	2	0.00708	0.5935	F
GO:0004672	protein kinase activity	12	0.00895	0.7294	F
GO:0015205	nucleobase transmembrane transporter activity	2	0.00997	0.7313	F
GO:0050896	response to stimulus	75	1.1e-16	6.292e-13	P
GO:0042221	response to chemical	49	4.2e-16	1.201e-12	P
GO:1901700	response to oxygen-containing compound	34	4.9e-14	9.343e-11	P
GO:0010033	response to organic substance	36	4.8e-12	6.864e-09	P
GO:0006950	response to stress	48	1e-11	1.144e-08	P
GO:0001101	response to acid chemical	27	1.6e-11	1.525e-08	P
GO:0009719	response to endogenous stimulus	32	6.2e-11	5.005e-08	P
GO:0010200	response to chitin	11	7e-11	5.005e-08	P
GO:0007154	cell communication	36	2.2e-10	1.398e-07	P
GO:0007165	signal transduction	33	4.6e-10	2.631e-07	P
GO:0044700	single organism signaling	33	7.6e-10	3.718e-07	P
GO:0023052	signaling	33	7.8e-10	3.718e-07	P
GO:1901698	response to nitrogen compound	13	1.6e-09	6.946e-07	P
GO:0010243	response to organonitrogen compound	11	1.7e-09	6.946e-07	P
GO:0051716	cellular response to stimulus	39	3.5e-09	1.335e-06	P
GO:0032870	cellular response to hormone stimulus	20	1e-08	3.575e-06	P
GO:0071495	cellular response to endogenous stimulus	20	1.5e-08	5.047e-06	P
GO:0009755	hormone-mediated signaling pathway	19	1.9e-08	6.038e-06	P
GO:0071704	organic substance metabolic process	91	2.5e-08	7.526e-06	P
GO:0044699	single-organism process	85	2.8e-08	8.008e-06	P
GO:0009628	response to abiotic stimulus	29	7.5e-08	2.002e-05	P
GO:0070887	cellular response to chemical stimulus	22	7.7e-08	2.002e-05	P
GO:0044763	single-organism cellular process	70	9.3e-08	2.313e-05	P
GO:0071310	cellular response to organic substance	20	1.3e-07	3.098e-05	P
GO:0044237	cellular metabolic process	86	1.4e-07	3.203e-05	P
GO:0008152	metabolic process	97	1.6e-07	3.52e-05	P
GO:0050789	regulation of biological process	55	2.1e-07	4.449e-05	P
GO:0009987	cellular process	101	2.4e-07	4.903e-05	P
GO:0009725	response to hormone	25	3.8e-07	7.495e-05	P
GO:0009414	response to water deprivation	11	7.6e-07	0.0001449	P
GO:0044238	primary metabolic process	84	8.9e-07	0.0001577	P
GO:0009415	response to water	11	9.1e-07	0.0001577	P
GO:0006952	defense response	24	9.1e-07	0.0001577	P
GO:0065007	biological regulation	58	1e-06	0.0001682	P
GO:0010035	response to inorganic substance	17	1.9e-06	0.0003105	P
GO:0050794	regulation of cellular process	48	3.2e-06	0.0005084	P
GO:0016567	protein ubiquitination	16	4.1e-06	0.0006338	P
GO:0032446	protein modification by small protein conjugation	16	6.2e-06	0.0009333	P
GO:0070647	protein modification by small protein conjugation or removal	16	1.6e-05	0.002347	P
GO:1900056	negative regulation of leaf senescence	3	1.8e-05	0.002574	P
GO:0006464	cellular protein modification process	30	2.4e-05	0.003193	P
GO:0036211	protein modification process	30	2.4e-05	0.003193	P
GO:0071229	cellular response to acid chemical	11	2.4e-05	0.003193	P
GO:0043412	macromolecule modification	32	2.7e-05	0.00351	P
GO:0009605	response to external stimulus	21	3.6e-05	0.004576	P
GO:0009873	ethylene-activated signaling pathway	7	3.7e-05	0.004601	P
GO:0009813	flavonoid biosynthetic process	7	3.8e-05	0.004625	P
GO:0036293	response to decreased oxygen levels	5	4.6e-05	0.005482	P
GO:0070482	response to oxygen levels	5	4.9e-05	0.00572	P
GO:0051865	protein autoubiquitination	3	5e-05	0.00572	P
GO:0032787	monocarboxylic acid metabolic process	12	6.3e-05	0.007066	P
GO:0009812	flavonoid metabolic process	7	6.8e-05	0.00748	P
GO:0071369	cellular response to ethylene stimulus	7	7.5e-05	0.008094	P
GO:0002376	immune system process	9	0.0001	0.0104	P
GO:0009753	response to jasmonic acid	7	0.0001	0.0104	P
GO:1900055	regulation of leaf senescence	3	0.00014	0.0143	P
GO:0010150	leaf senescence	5	0.00017	0.01677	P
GO:0010260	organ senescence	5	0.00017	0.01677	P
GO:0000160	phosphorelay signal transduction system	7	0.00018	0.01745	P
GO:0009814	defense response, incompatible interaction	6	0.0002	0.01907	P
GO:1901701	cellular response to oxygen-containing compound	11	0.00023	0.02056	P
GO:0002679	respiratory burst involved in defense response	2	0.00023	0.02056	P
GO:0018158	protein oxidation	2	0.00023	0.02056	P
GO:0018171	peptidyl-cysteine oxidation	2	0.00023	0.02056	P
GO:0015706	nitrate transport	3	0.00027	0.02376	P
GO:0071215	cellular response to abscisic acid stimulus	7	0.00028	0.02427	P
GO:0002252	immune effector process	4	0.00031	0.02647	P
GO:0003032	detection of oxygen	2	0.00035	0.0286	P
GO:0010088	phloem development	2	0.00035	0.0286	P
GO:0070483	detection of hypoxia	2	0.00035	0.0286	P
GO:0048367	shoot system development	13	0.0004	0.03223	P
GO:0001666	response to hypoxia	4	0.00041	0.03257	P
GO:0045730	respiratory burst	2	0.00049	0.03839	P
GO:0043170	macromolecule metabolic process	65	0.00053	0.04097	P
GO:0009889	regulation of biosynthetic process	27	0.00063	0.04805	P
GO:0018198	peptidyl-cysteine modification	2	0.00065	0.04829	P
GO:0071396	cellular response to lipid	8	0.00065	0.04829	P
GO:0048827	phyllome development	9	0.00066	0.0484	P
GO:0006355	regulation of transcription, DNA-templated	25	0.00072	0.05213	P
GO:0043436	oxoacid metabolic process	16	0.00074	0.05291	P
GO:1903506	regulation of nucleic acid-templated transcription	25	0.00077	0.05307	P
GO:2001141	regulation of RNA biosynthetic process	25	0.00077	0.05307	P
GO:0006082	organic acid metabolic process	16	0.00077	0.05307	P
GO:0048519	negative regulation of biological process	14	0.00078	0.05311	P
GO:0043473	pigmentation	2	0.00083	0.05523	P
GO:0098542	defense response to other organism	13	0.00084	0.05523	P
GO:0009723	response to ethylene	7	0.00084	0.05523	P
GO:0097306	cellular response to alcohol	7	0.00089	0.05785	P
GO:0043207	response to external biotic stimulus	15	0.00094	0.05907	P
GO:0051707	response to other organism	15	0.00094	0.05907	P
GO:0051252	regulation of RNA metabolic process	25	0.00095	0.05907	P
GO:0044260	cellular macromolecule metabolic process	60	0.00095	0.05907	P
GO:0019222	regulation of metabolic process	32	0.001	0.06151	P
GO:0009738	abscisic acid-activated signaling pathway	6	0.00102	0.06207	P
GO:0044707	single-multicellular organism process	26	0.00119	0.07165	P
GO:0007568	aging	5	0.00121	0.07194	P
GO:2000024	regulation of leaf development	3	0.00122	0.07194	P
GO:0032501	multicellular organismal process	27	0.00124	0.07222	P
GO:0080090	regulation of primary metabolic process	28	0.00125	0.07222	P
GO:0045087	innate immune response	7	0.00127	0.07249	P
GO:0019219	regulation of nucleobase-containing compound metabolic process	25	0.00128	0.07249	P
GO:0009607	response to biotic stimulus	15	0.00131	0.07346	P
GO:0009816	defense response to bacterium, incompatible interaction	3	0.00139	0.07627	P
GO:0006351	transcription, DNA-templated	25	0.00139	0.07627	P
GO:0035556	intracellular signal transduction	10	0.0014	0.07627	P
GO:0097659	nucleic acid-templated transcription	25	0.00148	0.07986	P
GO:0006955	immune response	7	0.00153	0.08179	P
GO:0032774	RNA biosynthetic process	25	0.00155	0.08209	P
GO:2001057	reactive nitrogen species metabolic process	3	0.00157	0.08239	P
GO:0048731	system development	20	0.00162	0.08424	P
GO:0015698	inorganic anion transport	4	0.00171	0.08812	P
GO:0009061	anaerobic respiration	2	0.00178	0.09061	P
GO:0006633	fatty acid biosynthetic process	5	0.00179	0.09061	P
GO:2000112	regulation of cellular macromolecule biosynthetic process	25	0.00187	0.09383	P
GO:0007275	multicellular organismal development	25	0.00199	0.09898	P
GO:0010556	regulation of macromolecule biosynthetic process	25	0.00205	0.1009	P
GO:0019585	glucuronate metabolic process	4	0.0021	0.1009	P
GO:0052695	cellular glucuronidation	4	0.0021	0.1009	P
GO:0052696	flavonoid glucuronidation	4	0.0021	0.1009	P
GO:0009737	response to abscisic acid	9	0.00213	0.1015	P
GO:0006631	fatty acid metabolic process	6	0.00218	0.1031	P
GO:0006063	uronic acid metabolic process	4	0.00231	0.1083	P
GO:0072330	monocarboxylic acid biosynthetic process	6	0.00235	0.1089	P
GO:0048856	anatomical structure development	24	0.00236	0.1089	P
GO:0032502	developmental process	28	0.00252	0.1153	P
GO:0009891	positive regulation of biosynthetic process	7	0.0026	0.118	P
GO:0051241	negative regulation of multicellular organismal process	4	0.00262	0.118	P
GO:0031326	regulation of cellular biosynthetic process	25	0.00277	0.1238	P
GO:0051704	multi-organism process	17	0.0028	0.1242	P
GO:0019438	aromatic compound biosynthetic process	28	0.00286	0.1258	P
GO:0009416	response to light stimulus	10	0.00298	0.1301	P
GO:0051171	regulation of nitrogen compound metabolic process	25	0.00302	0.1307	P
GO:0048831	regulation of shoot system development	5	0.00304	0.1307	P
GO:0042538	hyperosmotic salinity response	3	0.00317	0.1353	P
GO:0006970	response to osmotic stress	9	0.00323	0.1369	P
GO:0031323	regulation of cellular metabolic process	27	0.00339	0.1426	P
GO:0051093	negative regulation of developmental process	4	0.00352	0.147	P
GO:0048513	organ development	12	0.00376	0.1558	P
GO:0009314	response to radiation	10	0.00397	0.1634	P
GO:0009962	regulation of flavonoid biosynthetic process	2	0.00424	0.1732	P
GO:0009611	response to wounding	5	0.0043	0.1737	P
GO:0010468	regulation of gene expression	25	0.00449	0.1737	P
GO:0045926	negative regulation of growth	2	0.00467	0.1737	P
GO:0042542	response to hydrogen peroxide	3	0.00471	0.1737	P
GO:0045893	positive regulation of transcription, DNA-templated	6	0.00485	0.1737	P
GO:1902680	positive regulation of RNA biosynthetic process	6	0.00493	0.1737	P
GO:1903508	positive regulation of nucleic acid-templated transcription	6	0.00493	0.1737	P
GO:0097305	response to alcohol	9	0.00496	0.1737	P
GO:0044710	single-organism metabolic process	38	0.00498	0.1737	P
GO:0006972	hyperosmotic response	3	0.0051	0.1768	P
GO:1901362	organic cyclic compound biosynthetic process	28	0.00515	0.1775	P
GO:0034654	nucleobase-containing compound biosynthetic process	25	0.00531	0.1819	P
GO:0051254	positive regulation of RNA metabolic process	6	0.00538	0.1832	P
GO:0009651	response to salt stress	8	0.00579	0.196	P
GO:1901576	organic substance biosynthetic process	44	0.00585	0.1968	P
GO:0031408	oxylipin biosynthetic process	2	0.00608	0.2034	P
GO:0019752	carboxylic acid metabolic process	13	0.00624	0.2075	P
GO:0009867	jasmonic acid mediated signaling pathway	3	0.00639	0.2113	P
GO:0010167	response to nitrate	2	0.00659	0.2154	P
GO:0031407	oxylipin metabolic process	2	0.00659	0.2154	P
GO:0045935	positive regulation of nucleobase-containing compound metabolic process	6	0.00676	0.2197	P
GO:0071395	cellular response to jasmonic acid stimulus	3	0.0071	0.2238	P
GO:0048583	regulation of response to stimulus	8	0.00711	0.2238	P
GO:0001944	vasculature development	2	0.00712	0.2238	P
GO:0009593	detection of chemical stimulus	2	0.00712	0.2238	P
GO:0072358	cardiovascular system development	2	0.00712	0.2238	P
GO:0072359	circulatory system development	2	0.00712	0.2238	P
GO:0009640	photomorphogenesis	3	0.00735	0.2297	P
GO:0044767	single-organism developmental process	26	0.00741	0.2297	P
GO:0010557	positive regulation of macromolecule biosynthetic process	6	0.00743	0.2297	P
GO:0009620	response to fungus	8	0.00763	0.2343	P
GO:0009695	jasmonic acid biosynthetic process	2	0.00766	0.2343	P
GO:0042742	defense response to bacterium	6	0.00773	0.2352	P
GO:0010628	positive regulation of gene expression	6	0.00815	0.2467	P
GO:0060255	regulation of macromolecule metabolic process	26	0.00858	0.2583	P
GO:0006979	response to oxidative stress	7	0.00886	0.2653	P
GO:0009058	biosynthetic process	45	0.00892	0.2657	P
GO:0051173	positive regulation of nitrogen compound metabolic process	6	0.00939	0.2783	P
GO:0031328	positive regulation of cellular biosynthetic process	6	0.00987	0.2837	P

## Sheet: PCD cluster GO enrichment
GO ID	GO Term	Count	p-value	q-value(BH)	Aspect
GO:0044434	chloroplast part	8	0.0068	1	C	C = cell compartment
GO:0044435	plastid part	8	0.0086	1	C	F = molecular category
GO:0015137	citrate transmembrane transporter activity	2	3e-06	0.008802	F	P = biological category
GO:0015142	tricarboxylic acid transmembrane transporter activity	2	9e-06	0.0132	F
GO:0090447	glycerol-3-phosphate 2-O-acyltransferase activity	2	0.00011	0.1076	F
GO:0043169	cation binding	17	0.00018	0.1115	F
GO:0046914	transition metal ion binding	12	0.00019	0.1115	F
GO:0016747	transferase activity, transferring acyl groups other than amino-acyl groups	5	0.00041	0.2005	F
GO:0046872	metal ion binding	16	0.00057	0.2389	F
GO:0016746	transferase activity, transferring acyl groups	5	0.00083	0.3044	F
GO:0008374	O-acyltransferase activity	3	0.00128	0.3337	F
GO:0004402	histone acetyltransferase activity	2	0.00172	0.3337	F
GO:0061733	peptide-lysine-N-acetyltransferase activity	2	0.00172	0.3337	F
GO:0048038	quinone binding	2	0.00182	0.3337	F
GO:0043167	ion binding	21	0.00223	0.3684	F
GO:0008270	zinc ion binding	8	0.00226	0.3684	F
GO:0034212	peptide N-acetyltransferase activity	2	0.0039	0.6022	F
GO:0008080	N-acetyltransferase activity	2	0.00689	0.8606	F
GO:0005488	binding	34	0.00704	0.8606	F
GO:0015238	drug transmembrane transporter activity	2	0.00766	0.899	F
GO:0090484	drug transporter activity	2	0.00889	0.966	F
GO:0016410	N-acyltransferase activity	2	0.00932	0.9766	F
GO:1901700	response to oxygen-containing compound	12	1.3e-05	0.07436	P
GO:0001101	response to acid chemical	10	4e-05	0.1144	P
GO:0010035	response to inorganic substance	8	0.00019	0.2383	P
GO:0010033	response to organic substance	12	0.00019	0.2383	P
GO:0010431	seed maturation	3	0.00024	0.2383	P
GO:0009719	response to endogenous stimulus	11	0.00025	0.2383	P
GO:0042221	response to chemical	14	0.00035	0.286	P
GO:0033993	response to lipid	7	0.00042	0.3003	P
GO:0009737	response to abscisic acid	6	0.00057	0.3604	P
GO:0009725	response to hormone	10	0.00063	0.3604	P
GO:0006970	response to osmotic stress	6	0.0008	0.3784	P
GO:0010025	wax biosynthetic process	2	0.00086	0.3784	P
GO:0010143	cutin biosynthetic process	2	0.00086	0.3784	P
GO:0010166	wax metabolic process	2	0.00093	0.38	P
GO:0097305	response to alcohol	6	0.00112	0.4246	P
GO:0010162	seed dormancy process	2	0.00173	0.4246	P
GO:0022611	dormancy process	2	0.00173	0.4246	P
GO:1901698	response to nitrogen compound	4	0.00174	0.4246	P
GO:0009756	carbohydrate mediated signaling	2	0.00193	0.4246	P
GO:0010182	sugar mediated signaling pathway	2	0.00193	0.4246	P
GO:0048609	multicellular organismal reproductive process	3	0.00225	0.4767	P
GO:0009628	response to abiotic stimulus	10	0.0025	0.5107	P
GO:0009651	response to salt stress	5	0.00311	0.6073	P
GO:0008152	metabolic process	35	0.00326	0.6073	P
GO:0000302	response to reactive oxygen species	3	0.00378	0.6178	P
GO:0071322	cellular response to carbohydrate stimulus	2	0.00415	0.6594	P
GO:0032504	multicellular organism reproduction	3	0.00477	0.6948	P
GO:0016573	histone acetylation	2	0.00495	0.6948	P
GO:0018393	internal peptidyl-lysine acetylation	2	0.00495	0.6948	P
GO:0018394	peptidyl-lysine acetylation	2	0.00495	0.6948	P
GO:1901701	cellular response to oxygen-containing compound	5	0.00498	0.6948	P
GO:0006475	internal protein amino acid acetylation	2	0.00512	0.6973	P
GO:0021700	developmental maturation	3	0.00543	0.715	P
GO:0009751	response to salicylic acid	3	0.0055	0.715	P
GO:0009987	cellular process	36	0.00617	0.7834	P
GO:0071369	cellular response to ethylene stimulus	3	0.0063	0.7834	P
GO:0044699	single-organism process	29	0.00655	0.7971	P
GO:0042542	response to hydrogen peroxide	2	0.00694	0.8248	P
GO:0006473	protein acetylation	2	0.00923	0.9777	P
