# Supplementary material for: RNA-Seq analysis reveals potential regulators of programmed cell death and leaf remodelling in lace plant (Aponogeton madagascariensis)
Source: BMC Plant Biol. 2021 Aug 13;21:375. doi: 10.1186/s12870-021-03066-7 (PMC8361799; doi:10.1186/s12870-021-03066-7)
Supplement: Supplementary file 6 — Additional file 6: Dataset S6. qRT-PCR primer information. [file 12870_2021_3066_MOESM6_ESM.xlsx]

## Sheet: Sheet1
Unigene name	Trinity ID	Forward Primer (5'->3')	Reverse Primer (5'->3')	Product Length (bp)
Am Bag5	TRINITY_DN153198_c0_g1_i4	CGTTCTTCTCGTTAGGGATT	AAAAACACCTACTTCCCTGG	138
Am ExpansinA29	TRINITY_DN300713_c0_g2_i1	TGAGATCTAAGAGGAGTGGG	TATCCGGTCGAGTACAGG	224
Am Aquaporin4-4	TRINITY_DN159142_c1_g1_i1	ATCACTTACCGAGTTGTGAG	TAAAAATCGCAGTGAAGCTC	105
Am AnthocyaninRegC1	TRINITY_DN62121_c0_g1_i6	CGGGGATATTGAAGACTCTG	GTCCGAGGGAAATAAGAGAC	191
Am TubulinAlpha	TRINITY_DN41439_c0_g1_i3	GTTGGTGCTGAGTCTGGTGA	AAGCACAGGACGGTACACAC	197
Am NuclearTFYC-1	TRINITY_DN29364_c3_g1_i3	TAAGCAGAAGGATCGAAACC	TGAAATCAAGGATGAGGCAA	159
